# Supplementary material for: 1-Ethyl-4-isopropyl-1,2,4-triazolium bromide
Source: IUCrdata. 2023 Sep 14;8(Pt 9):x230784. doi: 10.1107/S2414314623007848 (PMC10561235; doi:10.1107/S2414314623007848)
Supplement: Supplementary file 1 [file x-08-x230784-sup1.cif]

##############################################################################
#                                                                            #
# This CIF contains the data for a data article accepted for                 #
# publication in IUCrData. It conforms to the requirements of                #
# Notes for Authors for IUCrData, and has been                               #
# peer reviewed under the auspices of IUCrData.                              #
#                                                                            #
# Full details of the Crystallographic Information File format               #
# are given in the paper "The Crystallographic Information File (CIF):       #
# a New Standard Archive File for Crystallography" by S. R. Hall, F. H.      #
# Allen and I. D. Brown [Acta Cryst. (1991), A47, 655-685].                  #
#                                                                            #
# The current version of the core CIF dictionary is obtainable from          #
# ftp://ftp.iucr.org/pub/cif_core.dic.                                       #
#                                                                            #
# Software is freely available for graphical display of the structure(s)     #
# in this CIF. For information consult the CIF software page                 #
# http://www.iucr.org/resources/cif/software.                                #
#                                                                            #
# This file may be used for bona fide research purposes within the           #
# scientific community so long as proper attribution is given to the data    # 
# article from which it was obtained.                                        #
#                                                                            #
##############################################################################
data_I
_audit_creation_method
;
Olex2 1.3
(compiled 2020.11.12 svn.r5f609507 for OlexSys, GUI svn.r6408)
;
_journal_date_recd_electronic     2023-08-30
_journal_date_accepted     2023-09-07
_journal_name_full     'IUCrData'
_journal_year     2023
_journal_volume     8
_journal_issue      9
_journal_page_first     0
_journal_page_last     0
_journal_paper_category     HO
_journal_paper_doi     10.1107/S2414314623007848
_journal_coeditor_code     HB4448
_publ_contact_author_name     'Edward Rajaseelan'
_publ_contact_author_address
;
Department of Chemistry, Millersville University, Millersville, PA 17551, USA
;
_publ_contact_author_email     'edward.rajaseelan@millersville.edu'
_publ_contact_author_fax     ?
_publ_contact_author_phone     '(717) 871-7395'
_publ_section_title
;
1-Ethyl-4-isopropyl-1,2,4-triazolium bromide
;
loop_
    _publ_author_name
    _publ_author_footnote
    _publ_author_address
    'Maynard, Aaron' .
;
Department of Chemistry, Millersville University, Millersville, PA 17551,
USA
;
    'Keller, Taylor M.' .
;
Department of Chemistry, University of Pennsylvania, Philadelphia, PA 19104,
USA
;
    'Gau, Michael' .
;
Department of Chemistry, University of Pennsylvania, Philadelphia, PA 19104,
USA
;
    'Albert, Daniel R.' .
;
Department of Chemistry, Millersville University, Millersville, PA 17551,
USA
;
    'Rajaseelan, Edward' .
;
Department of Chemistry, Millersville University, Millersville, PA 17551,
USA
;
_publ_section_synopsis
;
The title compound crystallizes with <i>Z</i> = 6 in space group
<i>P</i>2~1~/<i>m</i>.
;
_chemical_name_systematic
;
1-Ethyl-4-isopropyl-1,2,4-triazolium bromide
;
_chemical_name_common
;
1-Ethyl-4-isopropyl-1,2,4-triazolium bromide
;
_chemical_formula_moiety     'C7 H14 N3 +, Br -'
_chemical_formula_sum     'C7 H14 Br N3'
_chemical_formula_iupac     'C7 H14 N3 +, Br -'
_chemical_formula_weight     220.12
_space_group_crystal_system     monoclinic
_space_group_name_H-M_alt     'P 21/m '
_space_group_name_Hall     '-P 2yb'
loop_
    _space_group_symop_operation_xyz
    'x, y, z'
    '-x, y+1/2, -z'
    '-x, -y, -z'
    'x, -y-1/2, z'
_cell_length_a     8.1283(2)
_cell_length_b     21.3822(7)
_cell_length_c     8.6376(2)
_cell_angle_alpha     90
_cell_angle_beta     101.713(3)
_cell_angle_gamma     90
_cell_volume     1469.96(7)
_cell_formula_units_Z     6
_cell_measurement_reflns_used     9609
_cell_measurement_theta_min     3.1300
_cell_measurement_theta_max     28.2270
_cell_measurement_temperature     100
_exptl_crystal_description     plate
_exptl_crystal_colour     colourless
_exptl_crystal_size_max     0.38
_exptl_crystal_size_mid     0.25
_exptl_crystal_size_min     0.04
_exptl_crystal_density_diffrn     1.492
_exptl_crystal_F_000     672
_exptl_absorpt_coefficient_mu     4.142
_exptl_absorpt_correction_type     multi-scan
_exptl_absorpt_process_details
;
(CrysAlis PRO; Rigaku OD; 2022)
;
_exptl_absorpt_correction_T_min     0.48317
_exptl_absorpt_correction_T_max     1.00000
_diffrn_ambient_temperature     100
_diffrn_source     'micro-focus sealed X-ray tube'
_diffrn_radiation_type     'Mo K\a'
_diffrn_radiation_wavelength     0.71073
_diffrn_radiation_monochromator     mirror
_diffrn_measurement_device_type     'Rigaku XtaLAB Synergy-S'
_diffrn_measurement_device     '\k-geometry diffractometer'
_diffrn_measurement_method     '\w scans'
_diffrn_detector     'HPC area detector'
_diffrn_detector_area_resol_mean     10.0000
_diffrn_reflns_number     23168
_diffrn_reflns_av_R_equivalents     0.0363
_diffrn_reflns_av_unetI/netI     0.0255
_diffrn_reflns_theta_min     2.590
_diffrn_reflns_theta_max     28.279
_diffrn_reflns_theta_full     25.242
_diffrn_measured_fraction_theta_max     0.999
_diffrn_measured_fraction_theta_full     0.999
_diffrn_reflns_limit_h_min     -10
_diffrn_reflns_limit_h_max     10
_diffrn_reflns_limit_k_min     -27
_diffrn_reflns_limit_k_max     28
_diffrn_reflns_limit_l_min     -11
_diffrn_reflns_limit_l_max     11
_diffrn_radiation_probe     x-ray
_reflns_number_total     3747
_reflns_number_gt     3142
_reflns_threshold_expression     'I > 2\s(I)'
_refine_ls_structure_factor_coef     Fsqd
_refine_ls_matrix_type     full
_refine_ls_R_factor_all     0.0314
_refine_ls_R_factor_gt     0.0224
_refine_ls_wR_factor_gt     0.0494
_refine_ls_wR_factor_ref     0.0516
_refine_ls_goodness_of_fit_ref     1.038
_refine_ls_restrained_S_all     1.038
_refine_ls_number_reflns     3747
_refine_ls_number_parameters     168
_refine_ls_number_restraints     0
_refine_ls_hydrogen_treatment     constr
_refine_ls_weighting_scheme     calc
_refine_ls_weighting_details
              'w=1/[\s^2^(Fo^2^)+(0.0235P)^2^+0.2540P] where P=(Fo^2^+2Fc^2^)/3'
_atom_sites_solution_hydrogens     geom
_atom_sites_solution_primary     dual
_refine_ls_shift/su_max     0.001
_refine_ls_shift/su_mean     0.000
_refine_diff_density_max     0.379
_refine_diff_density_min     -0.291
_refine_ls_extinction_method     none
loop_
    _atom_type_symbol
    _atom_type_description
    _atom_type_scat_dispersion_real
    _atom_type_scat_dispersion_imag
    _atom_type_scat_source
    'C' 'C' 0.0033 0.0016
                         'International Tables Vol C Tables 4.2.6.8 and 6.1.1.4'
    'H' 'H' 0.0000 0.0000
                         'International Tables Vol C Tables 4.2.6.8 and 6.1.1.4'
    'Br' 'Br' -0.2901 2.4595
                         'International Tables Vol C Tables 4.2.6.8 and 6.1.1.4'
    'N' 'N' 0.0061 0.0033
                         'International Tables Vol C Tables 4.2.6.8 and 6.1.1.4'
_computing_data_collection
;
CrysAlisPro 1.171.42.79a (Rigaku OD, 2022)
;
_computing_cell_refinement
;
CrysAlisPro 1.171.42.79a (Rigaku OD, 2022)
;
_computing_data_reduction
;
CrysAlisPro 1.171.42.79a (Rigaku OD, 2022)
;
_computing_structure_solution
;
<i>SHELXT</i> (Sheldrick, 2015a)
;
_computing_structure_refinement
;
<i>SHELXL2018/3</i> (Sheldrick, 2015b)
;
_computing_molecular_graphics
;
Olex2 1.3 (Dolomanov <i>et al.</i>,  2009)
;
_computing_publication_material
;
publCIF (Westrip, 2010)
;
loop_
    _atom_site_type_symbol
    _atom_site_label
    _atom_site_fract_x
    _atom_site_fract_y
    _atom_site_fract_z
    _atom_site_U_iso_or_equiv
    _atom_site_adp_type
    _atom_site_calc_flag
    _atom_site_occupancy
    _atom_site_disorder_assembly
    _atom_site_disorder_group
    Br Br1 0.65535(3) 0.750000 0.86475(2) 0.01997(6) Uani d 1 . .
    Br Br2 0.36575(2) 0.58378(2) 1.16793(2) 0.01912(5) Uani d 1 . .
    N N1 0.5536(2) 0.750000 0.34816(19) 0.0180(4) Uani d 1 . .
    N N2 0.3012(2) 0.750000 0.22004(19) 0.0181(4) Uani d 1 . .
    N N3 0.2904(2) 0.750000 0.3756(2) 0.0225(4) Uani d 1 . .
    C C1 0.4576(3) 0.750000 0.2031(2) 0.0175(4) Uani d 1 . .
    H H1 0.495511 0.750000 0.106069 0.021 Uiso calc 1 . .
    C C2 0.4471(3) 0.750000 0.4505(2) 0.0209(4) Uani d 1 . .
    H H2 0.482097 0.750000 0.562368 0.025 Uiso calc 1 . .
    C C3 0.7407(3) 0.750000 0.3888(3) 0.0277(5) Uani d 1 . .
    H H3 0.777584 0.750000 0.506529 0.033 Uiso calc 1 . .
    C C4 0.8056(2) 0.80896(8) 0.3239(2) 0.0324(4) Uani d 1 . .
    H H4A 0.772489 0.809040 0.208337 0.049 Uiso calc 1 . .
    H H4B 0.928441 0.810248 0.355041 0.049 Uiso calc 1 . .
    H H4C 0.757925 0.845690 0.366538 0.049 Uiso calc 1 . .
    C C5 0.1468(3) 0.750000 0.0987(3) 0.0315(6) Uani d 1 . .
    H H5A 0.079611 0.787411 0.112921 0.038 Uiso calc 0.5 . .
    H H5B 0.079611 0.712589 0.112921 0.038 Uiso calc 0.5 . .
    C C6 0.1791(3) 0.750000 -0.0638(3) 0.0353(6) Uani d 1 . .
    H H6A 0.225946 0.790528 -0.085598 0.053 Uiso calc 0.5 A -1
    H H6B 0.073605 0.742719 -0.139517 0.053 Uiso calc 0.5 A -1
    H H6C 0.259308 0.716754 -0.073790 0.053 Uiso calc 0.5 A -1
    N N4 0.45707(16) 0.58697(5) 0.70657(14) 0.0163(3) Uani d 1 . .
    N N5 0.71989(15) 0.59178(5) 0.80363(14) 0.0170(3) Uani d 1 . .
    N N6 0.70540(17) 0.59818(6) 0.64405(15) 0.0234(3) Uani d 1 . .
    C C7 0.5439(2) 0.59462(7) 0.58810(18) 0.0223(3) Uani d 1 . .
    H H7 0.493358 0.597046 0.478994 0.027 Uiso calc 1 . .
    C C8 0.57173(19) 0.58536(6) 0.84100(17) 0.0167(3) Uani d 1 . .
    H H8 0.550409 0.580476 0.944460 0.020 Uiso calc 1 . .
    C C9 0.27440(18) 0.57739(7) 0.69275(18) 0.0198(3) Uani d 1 . .
    H H9 0.249096 0.576878 0.801314 0.024 Uiso calc 1 . .
    C C10 0.1780(2) 0.63095(8) 0.6001(2) 0.0296(4) Uani d 1 . .
    H H10A 0.218468 0.670794 0.649669 0.044 Uiso calc 1 . .
    H H10B 0.057966 0.626396 0.599636 0.044 Uiso calc 1 . .
    H H10C 0.195525 0.630178 0.491108 0.044 Uiso calc 1 . .
    C C11 0.2264(2) 0.51438(8) 0.61529(19) 0.0287(4) Uani d 1 . .
    H H11A 0.240093 0.515644 0.505186 0.043 Uiso calc 1 . .
    H H11B 0.109054 0.505046 0.618208 0.043 Uiso calc 1 . .
    H H11C 0.299190 0.481809 0.672508 0.043 Uiso calc 1 . .
    C C12 0.88457(19) 0.59542(8) 0.9095(2) 0.0242(3) Uani d 1 . .
    H H12A 0.917169 0.639848 0.927513 0.029 Uiso calc 1 . .
    H H12B 0.969276 0.574799 0.859048 0.029 Uiso calc 1 . .
    C C13 0.8832(2) 0.56445(8) 1.06588(18) 0.0246(3) Uani d 1 . .
    H H13A 0.847326 0.520823 1.048013 0.037 Uiso calc 1 . .
    H H13B 0.804907 0.586585 1.119266 0.037 Uiso calc 1 . .
    H H13C 0.996325 0.565779 1.132088 0.037 Uiso calc 1 . .
loop_
    _atom_site_aniso_label
    _atom_site_aniso_U_11
    _atom_site_aniso_U_22
    _atom_site_aniso_U_33
    _atom_site_aniso_U_12
    _atom_site_aniso_U_13
    _atom_site_aniso_U_23
    Br1 0.02633(12) 0.01928(12) 0.01483(11) 0.000 0.00543(8) 0.000
    Br2 0.01946(8) 0.02267(9) 0.01542(8) -0.00045(5) 0.00400(6) -0.00014(5)
    N1 0.0180(9) 0.0217(9) 0.0145(8) 0.000 0.0036(7) 0.000
    N2 0.0193(9) 0.0205(9) 0.0149(8) 0.000 0.0043(7) 0.000
    N3 0.0242(10) 0.0261(10) 0.0194(9) 0.000 0.0094(7) 0.000
    C1 0.0181(10) 0.0194(11) 0.0142(10) 0.000 0.0015(8) 0.000
    C2 0.0265(11) 0.0219(11) 0.0154(10) 0.000 0.0066(9) 0.000
    C3 0.0196(11) 0.0469(15) 0.0148(10) 0.000 -0.0009(9) 0.000
    C4 0.0238(8) 0.0396(10) 0.0359(9) -0.0128(7) 0.0108(7) -0.0165(8)
    C5 0.0159(11) 0.0541(16) 0.0222(12) 0.000 -0.0021(9) 0.000
    C6 0.0224(12) 0.0617(18) 0.0196(11) 0.000 -0.0007(9) 0.000
    N4 0.0165(6) 0.0197(7) 0.0132(6) 0.0001(5) 0.0040(5) 0.0014(4)
    N5 0.0169(6) 0.0181(7) 0.0171(6) -0.0005(5) 0.0059(5) 0.0009(4)
    N6 0.0244(7) 0.0275(7) 0.0204(7) -0.0008(5) 0.0093(5) -0.0004(5)
    C7 0.0236(8) 0.0278(9) 0.0167(7) -0.0001(6) 0.0068(6) -0.0005(6)
    C8 0.0170(7) 0.0164(7) 0.0170(7) 0.0000(5) 0.0041(6) 0.0013(5)
    C9 0.0138(7) 0.0284(9) 0.0169(7) -0.0003(6) 0.0023(6) 0.0025(6)
    C10 0.0242(8) 0.0386(10) 0.0273(8) 0.0118(7) 0.0077(7) 0.0102(7)
    C11 0.0231(8) 0.0329(9) 0.0280(8) -0.0061(7) 0.0003(7) -0.0008(7)
    C12 0.0134(7) 0.0286(9) 0.0302(9) -0.0012(6) 0.0035(6) 0.0032(7)
    C13 0.0187(8) 0.0305(9) 0.0232(8) 0.0006(6) 0.0013(6) -0.0004(6)
loop_
    _geom_bond_atom_site_label_1
    _geom_bond_atom_site_label_2
    _geom_bond_site_symmetry_2
    _geom_bond_distance
    _geom_bond_publ_flag
    N1 C1 . 1.335(2) ?
    N1 C2 . 1.357(3) ?
    N1 C3 . 1.490(3) ?
    N2 N3 . 1.364(2) ?
    N2 C1 . 1.308(3) ?
    N2 C5 . 1.463(3) ?
    N3 C2 . 1.307(3) ?
    C3 C4 . 1.517(2) ?
    C3 C4 4_575 1.517(2) ?
    C5 C6 . 1.480(3) ?
    N4 C7 . 1.366(2) ?
    N4 C8 . 1.3337(19) ?
    N4 C9 . 1.4795(19) ?
    N5 N6 . 1.3662(18) ?
    N5 C8 . 1.316(2) ?
    N5 C12 . 1.4618(19) ?
    N6 C7 . 1.305(2) ?
    C9 C10 . 1.520(2) ?
    C9 C11 . 1.520(2) ?
    C12 C13 . 1.507(2) ?
loop_
    _geom_angle_atom_site_label_1
    _geom_angle_atom_site_label_2
    _geom_angle_atom_site_label_3
    _geom_angle_site_symmetry_1
    _geom_angle_site_symmetry_3
    _geom_angle
    _geom_angle_publ_flag
    C1 N1 C2 . . 106.43(18) ?
    C1 N1 C3 . . 126.56(18) ?
    C2 N1 C3 . . 127.01(17) ?
    N3 N2 C5 . . 119.20(18) ?
    C1 N2 N3 . . 111.63(16) ?
    C1 N2 C5 . . 129.18(18) ?
    C2 N3 N2 . . 103.67(18) ?
    N2 C1 N1 . . 106.93(18) ?
    N3 C2 N1 . . 111.35(18) ?
    N1 C3 C4 . 4_575 109.14(11) ?
    N1 C3 C4 . . 109.14(11) ?
    C4 C3 C4 . 4_575 112.4(2) ?
    N2 C5 C6 . . 112.79(19) ?
    C7 N4 C9 . . 128.25(12) ?
    C8 N4 C7 . . 106.21(13) ?
    C8 N4 C9 . . 125.39(13) ?
    N6 N5 C12 . . 120.41(13) ?
    C8 N5 N6 . . 111.24(12) ?
    C8 N5 C12 . . 128.29(13) ?
    C7 N6 N5 . . 104.00(13) ?
    N6 C7 N4 . . 111.31(13) ?
    N5 C8 N4 . . 107.24(13) ?
    N4 C9 C10 . . 109.85(12) ?
    N4 C9 C11 . . 108.78(12) ?
    C11 C9 C10 . . 112.16(13) ?
    N5 C12 C13 . . 111.39(13) ?
loop_
    _geom_torsion_atom_site_label_1
    _geom_torsion_atom_site_label_2
    _geom_torsion_atom_site_label_3
    _geom_torsion_atom_site_label_4
    _geom_torsion_site_symmetry_1
    _geom_torsion_site_symmetry_2
    _geom_torsion_site_symmetry_3
    _geom_torsion_site_symmetry_4
    _geom_torsion
    _geom_torsion_publ_flag
    N2 N3 C2 N1 . . . . 0.000000 ?
    N3 N2 C1 N1 . . . . 0.000000 ?
    N3 N2 C5 C6 . . . . 180.000000 ?
    C1 N1 C2 N3 . . . . 0.000000 ?
    C1 N1 C3 C4 . . . 4_575 -61.59(13) ?
    C1 N1 C3 C4 . . . . 61.59(13) ?
    C1 N2 N3 C2 . . . . 0.000000 ?
    C1 N2 C5 C6 . . . . 0.000000 ?
    C2 N1 C1 N2 . . . . 0.000000 ?
    C2 N1 C3 C4 . . . 4_575 118.41(13) ?
    C2 N1 C3 C4 . . . . -118.41(13) ?
    C3 N1 C1 N2 . . . . 180.000000 ?
    C3 N1 C2 N3 . . . . 180.000000 ?
    C5 N2 N3 C2 . . . . 180.000000 ?
    C5 N2 C1 N1 . . . . 180.000000 ?
    N5 N6 C7 N4 . . . . 0.69(16) ?
    N6 N5 C8 N4 . . . . 0.42(15) ?
    N6 N5 C12 C13 . . . . -158.90(13) ?
    C7 N4 C8 N5 . . . . 0.01(15) ?
    C7 N4 C9 C10 . . . . -56.70(19) ?
    C7 N4 C9 C11 . . . . 66.41(18) ?
    C8 N4 C7 N6 . . . . -0.46(16) ?
    C8 N4 C9 C10 . . . . 128.34(14) ?
    C8 N4 C9 C11 . . . . -108.55(15) ?
    C8 N5 N6 C7 . . . . -0.69(16) ?
    C8 N5 C12 C13 . . . . 24.4(2) ?
    C9 N4 C7 N6 . . . . -176.18(13) ?
    C9 N4 C8 N5 . . . . 175.89(12) ?
    C12 N5 N6 C7 . . . . -177.94(13) ?
    C12 N5 C8 N4 . . . . 177.41(13) ?
loop_
    _geom_hbond_atom_site_label_D
    _geom_hbond_atom_site_label_H
    _geom_hbond_atom_site_label_A
    _geom_hbond_site_symmetry_D
    _geom_hbond_site_symmetry_H
    _geom_hbond_site_symmetry_A
    _geom_hbond_distance_DH
    _geom_hbond_distance_HA
    _geom_hbond_distance_DA
    _geom_hbond_angle_DHA
    _geom_hbond_publ_flag
    C1 H1 Br1 . . 1_554 0.95 2.67 3.610(2) 170 yes
    C2 H2 Br2 . . 1_554 0.95 2.70 3.6344(18) 166 yes
    C7 H7 Br2 . . 1_554 0.95 2.69 3.6316(15) 170 yes
    C8 H8 Br2 . . 1_554 0.95 2.68 3.5635(15) 156 yes
_shelx_hkl_file
;
   0   0  -2  836.63   28.68
   0   0  -2  887.25   28.61
   0   0  -2  862.79   28.64
   0   0  -3  970.48   33.32
   0   0   3  948.38   33.16
   0   0  -3  996.18   33.47
   0   0  -3 1000.34   33.39
   0   0  -4 2193.21   73.17
   0   0  -4 2178.74   73.36
   0   0   4 2109.17   72.94
   0   0  -5  103.62    4.35
   0   0   5  103.12    4.06
   0   0  -5  102.74    4.59
   0   0  -6  582.35   20.36
   0   0  -6  524.96   21.04
   0   0   6  566.24   20.54
   0   0   6  594.05   20.05
   0   0  -6  574.80   20.67
   0   0  -7  130.33    5.80
   0   0   7  125.55    5.62
   0   0   7  123.29    4.97
   0   0  -7  115.42    5.30
   0   0  -7  121.14    6.25
   0   0   8   36.69    3.05
   0   0   8   40.49    2.46
   0   0  -8   35.11    2.79
   0   0  -8   37.39    3.79
   0   0   9  222.26    9.41
   0   0   9  221.12    8.58
   0   0  -9  224.09   10.39
   0   0  10   19.49    3.25
   0   0  10   25.02    2.40
   0   0 -10   22.93    4.13
   0   0 -11    3.35    3.91
   0  -1   1    2.68    0.28
   0   1   1    2.42    0.25
   0   1  -2   29.20    1.34
   0  -1  -2   28.25    1.38
   0   1  -2   27.17    1.36
   0  -1  -2   27.34    1.15
   0   1  -2   28.20    1.36
   0  -1  -2   29.42    1.32
   0   1  -3  114.52    4.52
   0  -1  -3  122.83    4.67
   0   1  -3  121.96    4.66
   0   1   3  118.95    4.31
   0  -1   3  116.55    4.43
   0  -1   3  118.44    4.61
   0  -1  -3  120.95    4.56
   0   1  -4   73.45    3.51
   0  -1  -4   82.14    3.56
   0  -1   4   79.12    3.23
   0   1   4   78.87    3.09
   0  -1  -4   80.58    3.40
   0   1  -4   81.56    3.38
   0   1   5    0.85    0.83
   0  -1   5   -0.14    0.87
   0   1  -5    0.71    1.28
   0  -1  -5   -0.83    1.21
   0   1  -5    0.80    1.16
   0  -1  -5   -0.35    1.08
   0  -1  -6  142.34    5.79
   0   1  -6  139.09    5.80
   0   1  -6  131.16    6.45
   0  -1  -6  129.60    6.43
   0   1   6  143.43    5.92
   0   1   6  147.47    5.43
   0  -1   6  135.33    5.46
   0   1  -6  141.25    6.06
   0  -1  -6  143.48    6.09
   0  -1  -7  132.87    5.70
   0   1  -7  126.71    5.64
   0  -1  -7  110.06    5.99
   0   1  -7  111.26    6.00
   0   1   7  113.40    5.34
   0  -1   7  105.64    5.37
   0  -1  -7  109.65    5.11
   0   1  -7  126.23    5.25
   0   1   7  118.35    4.82
   0  -1   7  119.70    4.86
   0  -1  -8    6.31    2.88
   0   1  -8    5.98    2.78
   0   1   8    5.04    2.19
   0  -1   8    6.36    2.19
   0  -1  -8    6.72    1.98
   0   1  -8    6.34    2.11
   0  -1   8    5.81    1.62
   0   1   8    6.98    1.64
   0   1   9   28.21    3.12
   0  -1   9   23.12    3.09
   0   1   9   25.36    2.28
   0  -1   9   29.20    2.40
   0   1  -9   21.55    3.73
   0  -1  -9   26.12    3.77
   0  -1  10   72.85    4.99
   0   1  10   78.48    5.01
   0  -1  10   78.65    4.03
   0   1  10   78.44    3.74
   0  -1 -10   73.28    5.80
   0   1 -10   73.91    5.64
   0  -1 -11   16.46    4.37
   0   1 -11   16.21    4.30
   0  -2  -1    0.33    0.17
   0  -2   1    0.53    0.25
   0  -2  -1    0.22    0.35
   0  -2   1   -0.14    0.24
   0  -2  -1    0.14    0.21
   0  -2  -2   38.67    1.64
   0  -2  -2   38.97    1.73
   0   2   2   36.69    1.51
   0  -2  -2   39.46    1.49
   0   2   3    3.08    0.55
   0  -2  -3    3.72    0.67
   0  -2  -3    3.69    0.46
   0  -2  -3    2.19    0.73
   0   2  -3    2.95    0.76
   0   2  -4   45.42    2.30
   0   2   4   44.08    2.25
   0  -2  -4   45.74    2.37
   0   2   4   46.50    2.01
   0  -2   4   43.27    2.17
   0  -2   5   93.28    3.83
   0  -2  -5   88.11    3.94
   0   2  -5   84.81    3.91
   0  -2  -5   96.40    4.23
   0   2   5   92.23    3.67
   0  -2  -6   46.80    2.78
   0  -2  -6   51.06    3.07
   0   2   6   48.80    2.80
   0   2  -6   49.77    2.79
   0   2   6   47.38    2.41
   0  -2   6   47.41    2.53
   0  -2  -6   44.16    3.31
   0  -2   7    1.22    1.37
   0  -2  -7    0.95    2.23
   0   2   7    0.44    1.52
   0   2   7    0.17    1.23
   0  -2  -7   -0.17    1.88
   0  -2  -7   -1.30    1.58
   0   2  -7    1.59    1.57
   0  -2  -8  141.51    7.47
   0  -2   8  142.85    6.77
   0   2   8  146.17    6.65
   0  -2   8  155.79    6.13
   0  -2  -8  151.75    6.39
   0   2   8  150.49    5.98
   0   2   9  132.51    6.54
   0  -2   9  135.84    6.70
   0  -2   9  145.41    5.87
   0   2   9  139.94    5.57
   0  -2  -9  126.43    7.32
   0  -2  10    6.55    3.00
   0  -2  10    6.71    2.18
   0  -2 -10    4.15    3.47
   0   2  10    5.53    1.55
   0  -2 -11   56.17    5.68
   0  -2  11   52.34    4.67
   0  -3   1   77.93    2.88
   0  -3  -1   76.07    3.02
   0   3   1   73.79    3.00
   0  -3  -1   78.06    2.80
   0  -3  -2 4182.08  138.08
   0  -3   2 3907.25  138.22
   0  -3   2 4106.94  138.22
   0   3   2 4072.45  137.94
   0  -3  -2 4058.31  138.03
   0  -3  -2 4188.87  138.20
   0  -3  -3   14.16    1.14
   0  -3  -3   14.77    0.79
   0   3   3   16.49    0.84
   0  -3  -3   12.05    1.01
   0   3   3   16.08    1.02
   0  -3  -4  430.90   15.32
   0  -3  -4  424.93   14.79
   0   3   4  434.54   14.87
   0   3   4  409.40   15.10
   0  -3  -4  445.89   15.15
   0  -3  -5  469.72   15.91
   0  -3   5  436.67   15.57
   0   3   5  425.68   15.28
   0  -3  -6  130.14    5.48
   0  -3  -6  130.62    5.75
   0  -3  -6  126.31    6.16
   0   3   6  130.42    5.54
   0  -3   6  133.40    5.32
   0   3   6  131.40    5.07
   0  -3  -7  168.85    6.68
   0  -3  -7  165.44    7.04
   0   3   7  153.72    6.76
   0   3   7  160.57    6.13
   0  -3   7  162.59    6.47
   0  -3  -7  152.49    7.56
   0  -3  -8  273.46   12.21
   0   3   8  271.72   11.31
   0   3   8  302.57   10.53
   0  -3  -8  289.33   11.11
   0  -3   8  299.62   10.94
   0   3   9   88.49    4.83
   0  -3   9   76.00    4.86
   0   3   9   83.26    3.51
   0  -3  -9   82.87    5.77
   0  -3   9   82.45    4.09
   0  -3  10   29.81    3.72
   0  -3 -10   21.47    4.17
   0  -3  10   26.58    2.70
   0  -3  11  114.96    6.69
   0  -3 -11  115.89    7.55
   0  -4   0    9.21    0.45
   0  -4   0    7.78    0.75
   0  -4  -1    4.39    0.38
   0  -4  -1    4.31    0.66
   0   4   1    4.92    0.73
   0  -4  -2  105.86    4.29
   0   4   2  106.35    3.90
   0  -4  -2  110.01    3.93
   0  -4   2  103.01    4.12
   0  -4  -2  110.61    3.85
   0  -4  -2  106.34    3.86
   0  -4  -2  108.93    4.06
   0  -4  -3   10.31    0.88
   0   4   3   10.47    0.85
   0  -4  -3   10.38    1.02
   0  -4  -3   12.15    0.79
   0   4   4   32.96    1.80
   0  -4  -4   35.04    1.85
   0  -4  -4   32.07    1.98
   0   4   4   32.43    1.45
   0  -4  -4   32.72    1.47
   0  -4   5   85.97    3.82
   0   4   5   81.22    3.72
   0   4   5   86.95    3.31
   0  -4  -5   87.44    4.02
   0  -4  -6   62.32    3.45
   0   4  -6   61.92    3.46
   0  -4  -6   54.13    3.71
   0  -4   6   61.01    3.40
   0   4   6   64.40    3.23
   0   4   6   59.41    2.57
   0  -4   6   59.40    3.12
   0  -4   7   -1.57    1.58
   0  -4  -7    0.24    2.18
   0   4   7    2.62    1.79
   0  -4  -7    1.94    1.80
   0   4  -7    2.13    1.82
   0  -4  -7    0.66    1.88
   0   4   7   -0.05    0.98
   0  -4  -8  166.96    8.61
   0   4   8  185.40    7.85
   0  -4  -8  190.62    7.65
   0  -4   8  187.74    7.43
   0   4   8  187.35    6.79
   0  -4   9   93.15    5.35
   0   4   9   94.41    3.70
   0  -4  -9   91.31    6.02
   0  -4   9   98.33    4.62
   0  -4  10   10.46    3.24
   0  -4 -10    7.99    3.62
   0  -4  10    7.70    2.31
   0  -4  11   50.01    4.46
   0   4 -11   38.20    5.04
   0  -4 -11   40.43    5.21
   0  -5   0    0.50    0.64
   0  -5   0    0.07    0.23
   0  -5  -1   37.47    1.89
   0   5  -1   33.76    1.41
   0   5   1   34.28    1.84
   0  -5  -1   36.77    1.42
   0  -5   2   22.02    1.32
   0  -5  -2   24.43    1.07
   0  -5  -2   22.81    0.97
   0  -5  -2   23.84    1.09
   0  -5  -2   25.55    1.63
   0  -5  -2   23.18    1.22
   0   5  -2   23.39    1.26
   0  -5   3    2.54    0.77
   0  -5  -3    1.83    0.62
   0   5   3    2.44    0.61
   0  -5  -3    2.45    1.06
   0  -5  -3    0.91    0.57
   0  -5  -3    2.46    0.81
   0   5  -3    2.99    0.81
   0   5  -4  118.44    4.83
   0  -5  -4  119.27    4.84
   0  -5  -4  117.49    4.29
   0  -5  -4  113.79    4.57
   0   5   4  114.87    4.56
   0  -5  -5    6.36    0.76
   0  -5  -5    7.02    1.65
   0   5   5    6.47    1.25
   0   5  -5    5.30    1.36
   0  -5  -5    5.99    1.49
   0   5   5    6.32    0.72
   0  -5   6  235.81    9.08
   0   5  -6  235.50    8.96
   0  -5  -6  216.74    8.85
   0   5  -6  213.71    9.23
   0  -5  -6  217.92    9.37
   0  -5   6  215.90    8.89
   0   5   6  224.09    7.95
   0  -5   6  234.57    8.69
   0  -5  -7   43.13    2.81
   0   5  -7   46.39    3.20
   0  -5  -7   41.74    3.14
   0   5   7   39.57    2.84
   0  -5   7   46.68    3.22
   0   5   7   42.35    1.95
   0  -5   7   45.28    2.80
   0   5  -7   43.14    3.65
   0  -5  -7   41.48    3.56
   0  -5  -8    1.89    1.99
   0  -5   8    0.51    1.95
   0   5  -8   -1.33    2.84
   0  -5  -8   -1.67    2.91
   0  -5   9   41.24    2.95
   0  -5  -9   29.51    4.20
   0   5  -9   30.04    3.98
   0  -5  10  106.48    4.90
   0   5 -10   88.64    6.26
   0  -5 -10   88.42    6.63
   0  -5  10   83.50    5.53
   0  -5 -11   19.25    4.28
   0   5 -11   10.72    4.11
   0  -5  11   14.82    3.50
   0   6   0 9779.08  331.37
   0  -6   0 9999.00  331.94
   0   6  -1 1084.04   36.36
   0  -6  -1 1106.25   36.36
   0   6   1 1044.37   36.90
   0  -6  -1 1077.38   36.88
   0   6  -1 1098.33   36.95
   0  -6  -1 1036.62   36.28
   0   6  -1 1066.75   36.29
   0  -6  -2  644.25   21.99
   0  -6   2  655.06   22.32
   0  -6  -2  639.28   22.17
   0  -6  -2  671.31   22.69
   0   6  -2  634.90   22.18
   0  -6  -3 1656.26   57.63
   0  -6   3 1714.65   58.12
   0  -6  -3 1734.24   57.77
   0  -6  -3 1725.78   58.39
   0  -6  -3 1700.97   57.73
   0  -6  -3 1727.28   57.99
   0   6  -3 1708.60   58.00
   0  -6  -4  818.94   29.23
   0   6  -4  827.70   29.21
   0  -6  -4  826.42   28.69
   0  -6  -4  816.34   28.92
   0   6  -4  852.80   28.98
   0  -6  -4  846.71   28.54
   0  -6  -5   42.75    2.80
   0   6  -5   42.64    2.50
   0  -6  -5   39.68    2.48
   0   6  -5   34.24    2.67
   0  -6  -5   38.58    2.86
   0   6   5   40.43    2.22
   0  -6   5   42.42    2.59
   0  -6  -5   38.30    1.78
   0  -6   5   39.08    2.65
   0   6  -6  514.69   18.18
   0  -6  -6  487.62   18.14
   0  -6  -6  494.64   18.69
   0   6  -6  462.77   18.51
   0  -6   6  491.49   18.24
   0  -6   6  510.03   18.32
   0  -6   6  529.84   18.08
   0  -6   7  174.14    7.57
   0  -6  -7  164.89    7.97
   0   6  -7  171.90    7.94
   0   6  -7  176.63    7.47
   0  -6  -7  174.47    7.47
   0  -6   7  184.55    7.25
   0  -6  -8   46.31    4.05
   0   6  -8   35.27    3.79
   0  -6   8   38.74    3.45
   0  -6  -8   42.47    3.06
   0  -6  -8   41.17    3.43
   0  -6   8   38.91    2.97
   0   6  -9  134.05    7.37
   0  -6  -9  139.92    7.70
   0  -6  -9  133.40    6.76
   0  -6   9  148.07    6.25
   0  -6  10   41.61    3.42
   0  -6 -10   35.30    4.68
   0   6 -10   38.63    4.41
   0   6 -11    1.07    3.64
   0  -6 -11    1.13    4.13
   0  -6  11    3.28    3.24
   0  -7   0    0.50    0.90
   0   7   0    0.23    0.35
   0   7  -1   88.97    3.18
   0  -7  -1   84.94    3.17
   0  -7  -1   94.96    3.94
   0   7   1   86.55    3.92
   0   7  -1   85.86    3.90
   0   7  -1   86.36    3.35
   0  -7  -1   89.54    3.25
   0   7  -1   89.50    3.25
   0   7  -2   12.43    0.88
   0  -7   2   12.03    1.00
   0  -7  -2   11.13    0.66
   0   7  -2   11.79    0.98
   0  -7  -2   11.28    0.86
   0  -7  -2   13.33    1.48
   0  -7  -3   85.64    3.34
   0  -7  -3   87.29    3.19
   0  -7  -3   86.34    4.09
   0  -7  -3   89.41    3.36
   0  -7   3   90.14    3.75
   0   7  -3   92.56    3.64
   0  -7  -3   82.69    3.55
   0   7  -3   83.20    3.75
   0  -7  -4  165.67    6.49
   0   7  -4  171.55    7.06
   0  -7  -4  189.04    7.21
   0  -7   4  176.69    6.92
   0  -7  -4  176.17    6.53
   0   7  -4  176.30    6.80
   0  -7  -4  175.43    6.36
   0  -7  -4  178.09    6.80
   0  -7  -4  193.99    7.33
   0  -7  -5    0.17    1.69
   0   7  -5   -0.16    1.48
   0  -7   5    1.35    1.40
   0  -7  -5    0.80    0.70
   0  -7  -5    0.55    0.92
   0  -7  -5    1.41    1.79
   0  -7  -5    1.63    1.32
   0   7  -5   -0.12    1.26
   0  -7  -6  121.89    5.01
   0  -7  -6  120.79    4.56
   0  -7  -6  128.74    5.53
   0   7  -6  127.76    5.51
   0  -7  -6  125.06    5.83
   0  -7   6  121.11    5.65
   0  -7  -6  121.75    6.05
   0   7  -6  118.53    5.95
   0  -7   6  126.92    5.77
   0  -7   7   56.48    3.88
   0  -7  -7   50.99    3.72
   0  -7   7   59.26    3.41
   0  -7  -7   53.85    3.02
   0   7  -7   57.42    3.48
   0  -7  -7   57.05    3.55
   0  -7   7   54.55    3.62
   0  -7  -7   46.49    3.98
   0   7  -7   52.09    3.97
   0   7  -7   58.62    3.44
   0  -7   8   -1.19    2.06
   0  -7  -8   -0.75    1.74
   0  -7  -8   -0.20    2.40
   0  -7   8    0.83    2.32
   0  -7  -8    2.40    2.11
   0  -7  -8   -0.56    2.61
   0   7  -8   -0.26    2.60
   0  -7  -9    8.91    2.79
   0  -7  -9   10.90    2.22
   0  -7  -9    9.71    3.48
   0   7  -9    2.36    3.19
   0  -7   9   10.31    2.55
   0  -7  10   96.56    4.89
   0  -7 -10   88.34    6.37
   0  -8   0  143.02    5.75
   0   8   0  139.45    5.00
   0   8  -1   78.35    2.89
   0  -8  -1   83.27    2.88
   0   8  -1   82.29    3.11
   0  -8  -1   77.19    2.80
   0   8   1   74.22    3.69
   0  -8  -1   76.97    3.71
   0   8  -1   81.70    3.76
   0   8  -1   77.97    2.92
   0  -8  -1   80.08    2.94
   0  -8  -2  133.91    4.87
   0   8  -2  119.37    4.81
   0  -8   2  123.35    4.90
   0  -8  -2  128.35    4.47
   0  -8  -2  128.22    4.70
   0   8  -2  125.14    4.70
   0  -8  -2  121.86    5.36
   0   8  -2  130.57    4.89
   0   8  -3    0.14    0.78
   0  -8  -3   -0.07    0.76
   0   8  -3   -0.09    0.93
   0  -8  -3    0.68    0.93
   0  -8  -3    0.31    0.54
   0  -8   3   -0.46    0.90
   0  -8  -3    0.05    0.61
   0  -8  -3   -0.84    1.50
   0  -8  -4  126.22    5.83
   0  -8  -4  130.13    4.84
   0   8  -4  133.68    5.36
   0  -8  -4  134.84    5.37
   0  -8  -4  130.04    5.04
   0  -8   4  137.09    5.54
   0  -8  -4  134.20    5.09
   0   8  -4  137.78    5.64
   0  -8  -4  141.37    5.74
   0  -8  -5    2.91    0.86
   0   8  -5    5.69    1.58
   0  -8  -5    2.67    1.71
   0  -8   5    3.47    1.44
   0  -8  -5    1.56    0.84
   0   8  -5    1.51    1.32
   0  -8  -5    1.50    1.39
   0  -8  -5    0.84    1.94
   0  -8  -6   85.83    4.76
   0  -8  -6   90.75    3.45
   0  -8  -6   88.96    3.78
   0   8  -6   92.24    4.40
   0  -8  -6   93.72    4.42
   0  -8   6   78.54    4.42
   0  -8   6  101.35    4.79
   0   8  -6   83.81    4.74
   0  -8  -6   83.81    4.80
   0  -8  -7    0.49    1.85
   0   8  -7    2.26    1.97
   0   8  -7   -0.63    1.95
   0  -8   7    1.53    1.92
   0  -8  -7    0.96    1.36
   0  -8  -7    2.65    2.28
   0   8  -7    3.40    2.44
   0  -8   7    1.68    1.95
   0  -8   7    0.57    2.39
   0  -8  -7    3.16    2.27
   0   8  -8  191.13    9.23
   0  -8  -8  201.73    9.41
   0  -8   8  206.00    8.90
   0  -8  -8  195.60    7.94
   0  -8   8  226.51    8.59
   0  -8  -8  205.13    8.92
   0  -8  -9   56.91    3.59
   0  -8  -9   60.54    4.94
   0  -8   9   52.31    4.15
   0  -8   9   61.51    3.83
   0  -8  -9   49.73    4.29
   0   8 -10    2.56    3.47
   0  -8 -10    5.51    3.77
   0  -9   0   -0.13    1.15
   0   9  -1  165.40    5.76
   0  -9  -1  167.87    5.76
   0  -9  -1  164.31    5.79
   0   9  -1  165.09    5.79
   0  -9   1  163.00    6.03
   0  -9  -1  163.24    5.70
   0   9  -1  164.65    6.01
   0   9   1  156.74    6.74
   0  -9  -1  177.94    6.83
   0   9  -1  165.56    6.79
   0  -9  -2 1202.08   41.06
   0   9  -2 1221.31   41.08
   0   9  -2 1214.96   41.20
   0  -9  -2 1201.19   41.22
   0  -9   2 1194.95   41.32
   0  -9  -2 1205.44   40.83
   0   9  -2 1215.10   41.27
   0  -9  -2 1204.16   41.90
   0   9  -2 1176.34   41.95
   0  -9  -3   83.49    4.19
   0   9  -3   86.48    3.51
   0  -9  -3   83.65    3.48
   0  -9  -3   86.90    3.76
   0   9  -3   80.67    3.65
   0  -9  -3   84.03    3.19
   0  -9   3   89.19    3.76
   0  -9  -3   85.86    3.38
   0   9  -3   80.00    3.62
   0   9  -4  384.58   13.58
   0  -9  -4  357.07   12.85
   0   9  -4  375.54   13.44
   0  -9  -4  377.89   13.43
   0   9  -4  365.02   13.67
   0  -9  -4  396.99   13.82
   0  -9   4  372.85   13.63
   0  -9  -4  374.12   14.11
   0  -9  -4  391.08   13.17
   0  -9  -5  504.00   17.84
   0  -9  -5  528.31   18.50
   0   9  -5  514.28   18.47
   0  -9  -5  556.13   19.02
   0   9  -5  508.39   18.79
   0  -9   5  521.12   18.70
   0  -9  -5  531.19   19.10
   0  -9  -5  511.18   18.03
   0  -9  -6   50.04    2.19
   0  -9  -6   52.77    2.41
   0  -9  -6   53.28    3.15
   0   9  -6   49.47    3.06
   0   9  -6   44.89    3.38
   0  -9  -6   45.74    3.57
   0  -9   6   49.39    3.24
   0  -9  -6   51.11    3.64
   0  -9   6   47.51    3.40
   0  -9  -7   82.34    3.61
   0  -9   7   87.52    4.49
   0   9  -7   88.20    4.49
   0  -9  -7   81.55    4.35
   0   9  -7   70.07    4.65
   0  -9  -7   83.03    4.98
   0  -9   7   78.30    4.49
   0  -9  -7   74.33    4.70
   0  -9   7   88.53    4.79
   0   9  -8  250.68   10.68
   0  -9  -8  248.32   10.78
   0  -9   8  258.29   10.37
   0  -9   8  268.24   10.04
   0  -9  -8  239.05   10.37
   0  -9  -8  230.10    9.17
   0   9  -9   39.34    4.49
   0  -9  -9   48.24    4.82
   0  -9   9   47.68    4.17
   0  -9  -9   54.69    3.52
   0  -9   9   59.73    3.79
   0  -9  -9   48.64    4.17
   0  -9  10   23.88    3.74
   0  -9 -10   14.04    3.97
   0   9 -10   20.91    3.77
   0 -10   0   67.44    3.51
   0 -10  -1   22.43    0.92
   0  10  -1   20.64    0.92
   0  10  -1   19.74    0.93
   0 -10  -1   20.15    0.93
   0 -10   1   21.77    1.26
   0  10  -1   20.73    1.25
   0 -10  -1   21.79    2.07
   0  10   2  112.67    4.03
   0 -10  -2  114.06    4.25
   0  10  -2  116.94    4.28
   0 -10  -2  117.42    4.40
   0  10  -2  106.98    4.33
   0 -10   2  115.14    4.54
   0 -10  -2  111.22    3.97
   0  10  -2  122.35    5.31
   0 -10  -2  123.10    5.27
   0  10  -2  114.46    4.51
   0  10  -3    0.73    0.97
   0 -10  -3   -0.10    0.97
   0 -10  -3    0.16    0.51
   0 -10   3    2.09    1.11
   0 -10  -3    0.82    1.62
   0 -10  -3   -0.07    0.83
   0  10  -3    0.55    0.83
   0  10  -3    1.16    1.00
   0  10  -4    7.22    1.36
   0 -10  -4    3.40    1.93
   0  10  -4    5.17    1.37
   0 -10  -4    7.86    1.54
   0 -10   4    5.11    1.40
   0 -10  -4    5.21    1.00
   0 -10  -4    8.18    1.29
   0  10  -4    5.80    1.25
   0  10  -5   69.11    3.54
   0 -10  -5   63.36    2.65
   0  10  -5   70.01    3.43
   0 -10  -5   68.38    3.39
   0 -10  -5   71.59    3.85
   0  10  -5   69.96    3.72
   0 -10   5   70.67    3.69
   0 -10  -5   71.67    4.21
   0 -10  -5   62.34    3.06
   0 -10   6   76.03    4.31
   0 -10  -6   78.48    4.76
   0 -10  -6   80.46    3.21
   0 -10  -6   74.67    3.21
   0 -10  -6   82.81    4.05
   0  10  -6   78.97    4.04
   0 -10   6   71.86    4.18
   0  10  -6   76.60    4.37
   0 -10  -6   86.50    4.62
   0  10  -6   80.38    4.15
   0 -10  -7    3.10    2.47
   0  10  -7    0.67    2.25
   0 -10   7    3.29    2.05
   0 -10   7    1.38    2.11
   0 -10  -7    1.07    1.10
   0  10  -7    4.82    1.99
   0 -10  -7    0.48    1.91
   0 -10   7    0.39    2.38
   0 -10  -7   -0.44    2.46
   0 -10   8  132.13    5.93
   0 -10  -8   97.63    4.68
   0  10  -8  124.24    6.36
   0 -10  -8  119.60    6.49
   0 -10   8  109.88    5.92
   0 -10  -8  114.88    6.21
   0 -10  -8  126.53    5.21
   0 -10   8  122.37    6.39
   0 -10  -9   62.13    3.68
   0 -10   9   56.43    4.51
   0 -10  -9   62.04    5.08
   0  10  -9   58.67    4.75
   0 -10  10    7.45    3.37
   0 -10 -10    6.10    3.85
   0  10 -10    5.94    3.59
   0 -11   0   -0.16    1.39
   0 -11   1   48.70    2.21
   0  11  -1   49.45    2.23
   0 -11  -1   46.68    3.03
   0  11   2   39.54    1.63
   0 -11  -2   38.22    1.76
   0  11  -2   38.45    1.78
   0 -11   2   36.75    2.08
   0  11  -2   37.85    2.06
   0 -11  -2   42.84    1.91
   0  11  -2   38.87    1.85
   0  11  -2   37.58    2.80
   0 -11  -2   37.72    2.82
   0  11  -3    3.68    1.22
   0 -11  -3    7.16    1.22
   0  11  -3    5.38    1.10
   0 -11  -3    4.15    0.57
   0 -11   3    4.51    1.27
   0 -11  -3    6.91    1.90
   0 -11  -3    5.58    0.95
   0  11  -3    5.29    0.96
   0  11  -4   85.71    4.14
   0  11  -4   97.52    4.00
   0 -11  -4   88.70    3.93
   0  11  -4   90.47    4.19
   0 -11  -4   92.82    4.33
   0 -11   4   91.88    4.26
   0 -11  -4   92.33    4.83
   0 -11  -4   90.83    3.73
   0 -11  -5    5.61    1.31
   0  11  -5    4.51    1.62
   0  11  -5    2.52    1.50
   0 -11  -5    3.03    1.48
   0 -11   5    3.28    1.58
   0 -11  -5    5.95    2.26
   0  11  -5    2.30    1.64
   0 -11  -5    3.98    1.82
   0 -11  -6  206.08    7.48
   0 -11  -6  202.56    7.28
   0 -11  -6  203.94    8.19
   0  11  -6  205.92    8.22
   0 -11   6  202.00    8.50
   0 -11  -6  188.22    8.86
   0  11  -6  220.48    8.36
   0 -11   6  187.81    8.48
   0 -11  -6  218.14    8.86
   0  11  -6  195.53    8.52
   0 -11  -7   20.69    2.53
   0  11  -7   21.37    2.51
   0 -11  -7   18.28    1.20
   0 -11  -7   16.80    1.49
   0 -11   7   15.71    2.90
   0 -11   7   15.58    2.62
   0  11  -7   14.41    2.56
   0 -11  -7   19.58    3.15
   0 -11  -7   16.09    3.08
   0 -11  -8    5.89    2.98
   0 -11  -8    1.25    1.32
   0 -11   8    6.69    2.57
   0  11  -8    0.25    2.74
   0 -11  -8    4.61    2.78
   0 -11   8    4.85    2.94
   0 -11  -8    1.74    1.79
   0  11  -9   27.60    3.83
   0 -11  -9   29.47    4.14
   0 -11   9   27.53    3.70
   0 -11 -10   81.81    6.30
   0  11 -10   77.00    5.93
   0 -11  10   97.30    5.95
   0 -12   0 3801.53  128.83
   0 -12   0 3849.98  130.00
   0 -12   1  345.96   12.37
   0 -12  -1  338.58   13.34
   0  12  -1  360.46   12.39
   0  12   2  399.52   13.73
   0  12  -2  405.65   13.82
   0 -12  -2  397.96   13.80
   0  12  -2  387.68   13.86
   0 -12  -2  395.27   13.88
   0 -12   2  388.74   14.15
   0  12  -2  405.04   14.11
   0 -12  -2  412.79   15.11
   0  12  -2  391.85   15.14
   0  12   3  824.42   30.07
   0  12  -3  845.16   29.02
   0 -12  -3  799.67   28.98
   0 -12  -3  888.07   29.25
   0  12  -3  816.20   29.13
   0 -12   3  847.24   29.34
   0 -12  -3  873.23   30.16
   0  12  -3  860.26   30.20
   0  12  -3  868.43   29.28
   0 -12  -4  464.06   16.68
   0  12  -4  497.52   16.89
   0 -12  -4  471.36   16.84
   0 -12  -4  496.59   17.23
   0  12  -4  461.37   17.07
   0 -12   4  471.85   17.19
   0 -12  -4  447.93   17.78
   0  12  -4  487.78   17.09
   0 -12  -5   30.05    3.24
   0  12  -5   34.19    2.38
   0 -12  -5   34.38    2.31
   0 -12  -5   33.58    2.79
   0  12  -5   38.66    2.65
   0 -12   5   36.88    2.73
   0  12  -5   34.59    2.55
   0 -12  -5   31.15    2.10
   0 -12  -6  414.34   15.92
   0  12  -6  414.47   15.00
   0 -12  -6  408.37   14.99
   0  12  -6  388.95   15.33
   0 -12  -6  417.97   15.56
   0 -12   6  415.47   15.37
   0 -12   6  405.01   15.42
   0  12  -6  394.81   15.06
   0 -12  -6  405.45   14.43
   0 -12  -7  144.18    7.11
   0 -12  -7  132.88    5.12
   0 -12  -7  143.68    5.13
   0 -12  -7  148.04    6.33
   0  12  -7  138.34    6.26
   0 -12   7  132.08    6.57
   0 -12  -7  152.73    6.98
   0  12  -7  133.22    6.68
   0 -12   7  135.83    6.78
   0 -12  -7  141.68    5.67
   0 -12  -8   19.66    3.48
   0 -12   8   18.13    3.19
   0  12  -8   15.44    3.10
   0 -12  -8   20.73    3.40
   0 -12   8   16.91    3.42
   0 -12  -8   15.12    2.02
   0 -12  -9   94.99    6.26
   0  12  -9   96.15    6.05
   0 -12   9   99.44    5.80
   0 -12 -10   31.09    4.67
   0  12 -10   21.52    4.19
   0 -12  10   36.32    4.18
   0 -13   0   -0.13    0.60
   0 -13  -1   12.64    0.71
   0 -13   1   11.43    1.10
   0 -13  -1   11.99    2.02
   0  13  -1   14.01    1.18
   0  13   2   16.57    1.06
   0 -13  -2   16.81    1.06
   0  13  -2   16.97    1.07
   0  13  -2   21.59    1.52
   0 -13   2   17.64    1.50
   0 -13  -2   15.68    1.09
   0  13  -2   14.48    1.08
   0  13  -2   14.64    2.37
   0 -13  -2   16.89    2.41
   0  13  -3   66.38    4.22
   0 -13  -3   60.43    4.09
   0  13  -3   70.30    2.94
   0 -13  -3   67.02    2.90
   0  13  -3   70.31    3.27
   0 -13   3   62.70    3.26
   0  13   3   65.42    4.12
   0  13  -3   65.12    3.01
   0 -13  -3   64.76    3.07
   0 -13  -4   77.44    4.69
   0  13  -4   81.31    3.65
   0 -13  -4   80.59    3.63
   0 -13   4   79.64    4.03
   0 -13  -4   82.28    3.57
   0  13  -4   81.40    3.95
   0  13  -4   79.67    3.83
   0 -13  -4   91.60    4.05
   0 -13  -5   -0.78    1.29
   0  13  -5   -0.11    1.41
   0 -13  -5   -0.78    1.46
   0  13  -5   -0.27    1.71
   0 -13   5    1.09    1.81
   0 -13  -5    0.46    2.45
   0 -13  -5   -0.16    1.74
   0  13  -5    1.02    1.58
   0 -13  -6   53.67    4.14
   0  13  -6   59.55    3.28
   0 -13  -6   53.90    3.21
   0 -13   6   48.21    3.83
   0  13  -6   63.06    3.52
   0 -13   6   53.86    3.57
   0 -13  -6   65.41    3.89
   0  13  -6   54.73    3.58
   0 -13  -6   39.95    2.71
   0 -13  -7   57.17    2.51
   0 -13  -7   58.24    2.95
   0  13  -7   63.11    3.72
   0 -13  -7   52.21    3.57
   0 -13   7   57.44    4.05
   0 -13   7   54.62    4.30
   0 -13  -7   63.32    4.30
   0  13  -7   50.42    3.90
   0 -13  -7   64.66    4.60
   0 -13   8    1.92    3.10
   0 -13   8   -1.61    2.78
   0  13  -8   -0.24    2.78
   0 -13  -8    1.05    2.86
   0 -13   9   12.12    3.91
   0  13  -9   15.94    3.47
   0 -13  -9   16.21    3.91
   0 -13   9   19.46    3.53
   0  13 -10   35.85    4.47
   0 -13 -10   41.38    5.00
   0 -13  10   34.25    4.20
   0 -14   0   59.53    2.46
   0  14  -1    1.47    0.98
   0 -14  -1    1.18    0.45
   0 -14   1    1.14    0.91
   0  14  -1    1.58    1.96
   0 -14  -1   -1.38    1.74
   0  14  -2    8.56    2.28
   0 -14  -2   11.02    2.36
   0  14  -2    5.99    1.23
   0  14   2    7.08    0.87
   0  14  -2    7.23    0.82
   0 -14  -2    6.47    0.78
   0 -14   2    6.93    1.20
   0  14  -2    6.94    0.80
   0 -14  -2    6.63    0.77
   0 -14  -3    1.09    0.91
   0  14  -3    0.46    0.94
   0 -14  -3    0.08    0.99
   0  14  -3    0.46    1.00
   0 -14   3    2.33    1.25
   0  14  -3    0.10    1.31
   0  14   3   -2.00    2.11
   0  14  -3   -1.16    2.21
   0 -14  -3   -0.22    2.04
   0  14  -4   46.64    2.84
   0  14  -4   49.32    2.56
   0 -14  -4   48.68    2.51
   0 -14  -4   50.16    2.83
   0  14  -4   40.21    2.60
   0 -14   4   46.87    2.96
   0 -14  -4   46.35    2.50
   0 -14  -4   51.07    3.89
   0  14  -4   46.88    3.81
   0  14  -5   23.74    2.31
   0 -14  -5   26.04    2.06
   0  14  -5   25.11    2.07
   0  14  -5   22.61    2.25
   0 -14  -5   27.67    2.46
   0 -14   5   21.27    2.39
   0 -14  -5   21.92    3.17
   0 -14  -5   23.27    1.84
   0  14  -6   17.87    2.16
   0 -14  -6   13.93    1.86
   0 -14  -6   17.22    3.29
   0 -14  -6   23.00    2.31
   0 -14   6   13.91    2.37
   0  14  -6   20.99    2.50
   0 -14  -6   21.05    2.67
   0  14  -6   18.66    2.43
   0 -14  -6   21.04    1.51
   0  14  -7    0.80    2.17
   0 -14  -7    0.32    2.17
   0 -14  -7    0.62    1.24
   0 -14  -7    0.90    2.53
   0  14  -7    2.86    2.29
   0 -14   7   -2.49    2.41
   0 -14  -7    0.73    1.42
   0 -14   7    6.13    2.97
   0 -14  -7   -0.53    2.91
   0  14  -8   68.06    4.87
   0 -14  -8   80.53    5.29
   0 -14   8   78.64    5.16
   0 -14   8   87.80    5.41
   0 -14  -9   61.72    5.17
   0  14  -9   60.54    4.91
   0 -14   9   72.17    4.95
   0 -14   9   73.97    5.44
   0 -15   0    1.98    0.73
   0  15   0   -1.20    2.16
   0 -15  -1   84.56    4.80
   0  15  -1   76.07    4.88
   0  15  -1   90.05    3.57
   0 -15  -1   82.02    3.03
   0 -15   1   83.22    3.49
   0  15  -2  809.90   27.77
   0 -15  -2  827.48   27.74
   0  15   2  806.09   27.86
   0 -15  -2  821.89   27.73
   0  15  -2  792.39   27.71
   0 -15   2  799.22   28.24
   0  15  -2  841.70   28.22
   0  15  -2  806.02   29.64
   0 -15  -2  843.41   29.47
   0 -15  -3   18.18    1.38
   0  15  -3   20.38    1.42
   0 -15  -3   18.14    1.49
   0  15  -3   18.08    1.49
   0 -15   3   17.88    1.86
   0  15   3   18.55    2.89
   0  15  -3   17.50    2.79
   0 -15  -3   21.12    2.98
   0  15  -3   18.95    1.86
   0 -15  -4  237.25    8.53
   0  15  -4  273.89    9.64
   0 -15  -4  271.72    9.29
   0  15  -4  266.30    9.28
   0  15  -4  242.20    9.36
   0 -15  -4  264.17    9.51
   0 -15   4  258.85    9.72
   0 -15  -4  266.23   10.78
   0  15  -4  256.80   10.86
   0 -15  -4  258.74    9.31
   0  15  -5  294.53   11.11
   0 -15  -5  287.25   10.11
   0  15  -5  298.66   10.83
   0 -15  -5  302.05   10.83
   0 -15  -5  292.92   11.18
   0 -15   5  275.32   11.23
   0  15  -5  286.99   12.25
   0 -15  -5  293.94   12.18
   0 -15  -5  281.14   10.62
   0 -15  -6   45.75    2.24
   0  15  -6   48.17    3.06
   0 -15  -6   46.17    3.00
   0  15  -6   40.17    3.21
   0 -15  -6   48.04    3.47
   0 -15   6   49.06    3.41
   0 -15  -6   50.65    4.30
   0 -15  -6   46.50    2.85
   0  15  -7   61.89    3.64
   0 -15  -7   62.35    3.65
   0  15  -7   56.33    3.90
   0 -15  -7   55.17    4.10
   0 -15   7   51.67    3.88
   0 -15   7   47.44    4.25
   0 -15  -7   57.25    2.80
   0 -15  -7   52.55    2.71
   0 -15  -8  138.09    7.05
   0  15  -8  136.49    6.83
   0 -15   8  133.17    6.83
   0 -15   8  130.76    7.14
   0 -15  -9   41.77    4.42
   0  15  -9   32.96    4.04
   0 -15   9   37.85    4.72
   0 -15   9   41.40    4.26
   0 -16   0    0.53    0.75
   0  16   0    1.54    2.28
   0 -16   1   -0.85    0.97
   0 -16  -1    0.02    0.47
   0  16  -1   -2.59    2.40
   0 -16  -1    1.58    2.21
   0 -16  -2   37.25    3.42
   0 -16  -2   38.10    1.57
   0  16  -2   37.93    1.65
   0  16   2   36.23    1.83
   0  16  -2   37.30    2.22
   0 -16   2   38.89    2.24
   0  16  -2   32.17    1.44
   0 -16  -2   34.65    1.45
   0  16  -2   33.31    3.56
   0 -16  -3   18.46    1.31
   0  16  -3   14.23    1.32
   0 -16  -3   12.03    2.84
   0  16   3   11.65    2.92
   0  16  -3   16.10    2.96
   0 -16   3   13.63    1.78
   0 -16  -3   16.75    1.43
   0  16  -3   17.21    1.40
   0  16  -3   17.10    1.82
   0  16  -4   15.20    2.11
   0  16  -4   16.58    1.61
   0 -16  -4   13.18    1.53
   0 -16  -4   12.93    1.63
   0 -16   4   18.21    2.21
   0 -16  -4   13.51    2.96
   0  16  -4   20.36    3.05
   0 -16  -4   14.42    1.74
   0  16  -4   11.78    1.61
   0 -16  -5   51.56    4.22
   0  16  -5   45.53    4.13
   0 -16  -5   52.70    2.91
   0  16  -5   55.41    2.93
   0 -16  -5   46.38    2.69
   0 -16   5   50.11    3.40
   0 -16  -5   49.07    3.24
   0 -16  -5   48.59    2.00
   0  16  -5   57.56    3.33
   0 -16  -6   39.91    3.22
   0  16  -6   31.68    2.86
   0 -16   6   36.36    3.25
   0  16  -6   41.53    2.82
   0 -16  -6   37.83    2.74
   0 -16  -6   37.66    1.86
   0 -16  -6   41.27    4.14
   0  16  -6   32.24    3.91
   0 -16  -6   33.30    2.64
   0 -16  -7    0.39    1.58
   0 -16  -7    3.93    2.21
   0  16  -7   -0.63    2.06
   0 -16   7   -0.21    2.51
   0  16  -7    1.22    3.32
   0  16  -7   -0.58    2.19
   0 -16  -7   -0.21    2.58
   0 -16   7    0.70    2.96
   0 -16   8   64.78    4.68
   0 -16   8   65.99    5.05
   0 -16  -8   66.80    4.80
   0  16  -8   55.30    4.32
   0  16  -8   58.41    5.20
   0  16  -9   37.04    4.58
   0 -16   9   38.77    4.81
   0 -16   9   43.47    4.33
   0 -16  -9   41.49    4.53
   0  16  -9   44.10    4.11
   0 -17   0    0.25    0.78
   0  17   0    0.82    2.60
   0 -17   1   27.83    1.70
   0 -17  -1   23.70    1.09
   0  17  -1   22.06    3.20
   0 -17  -1   26.84    3.22
   0  17   2    5.45    1.05
   0 -17   2    4.89    1.33
   0  17  -2    6.14    1.40
   0  17  -2    3.93    2.78
   0 -17  -2    3.88    2.39
   0  17  -3   10.94    2.95
   0 -17  -3   10.22    2.86
   0  17   3    9.71    2.92
   0 -17  -3    8.98    1.10
   0  17  -3    9.66    1.15
   0 -17   3    7.48    1.62
   0 -17  -3   10.72    1.20
   0  17  -3    8.59    1.16
   0  17  -3   14.27    1.82
   0 -17  -4   18.14    1.79
   0  17  -4   15.40    1.63
   0 -17   4   13.98    2.17
   0 -17  -4   15.20    1.59
   0  17  -4   15.60    1.62
   0 -17  -4   17.24    3.07
   0  17  -4   16.21    3.37
   0  17  -4   16.71    2.13
   0 -17  -4   15.19    1.82
   0 -17  -5   -0.70    1.78
   0 -17   5   -0.17    2.06
   0  17  -5    0.77    1.56
   0 -17  -5    1.85    1.55
   0  17  -5    0.59    2.88
   0 -17  -5    0.56    3.03
   0 -17  -5    1.29    1.53
   0  17  -5    0.73    1.88
   0  17  -6   71.76    4.16
   0 -17  -6   75.62    4.47
   0 -17   6   81.49    4.66
   0 -17  -6   81.21    4.08
   0  17  -6   78.37    4.13
   0 -17  -6   81.74    3.10
   0 -17  -6   75.91    3.98
   0  17  -6   75.16    5.62
   0  17  -7   46.14    3.42
   0 -17  -7   50.85    3.50
   0 -17   7   45.43    4.27
   0  17  -7   41.33    3.54
   0 -17  -7   49.17    3.86
   0 -17   7   50.11    3.96
   0  17  -7   44.82    4.80
   0 -17   8   10.32    3.68
   0 -17  -8   12.29    3.30
   0  17  -8    9.39    2.92
   0 -17   8    7.71    3.16
   0  17  -8    8.21    3.90
   0 -17   9   25.96    4.27
   0 -17   9   16.67    3.89
   0 -17  -9   11.95    3.57
   0  17  -9   24.86    3.61
   0  17  -9   12.83    4.10
   0 -18   0 1434.83   49.00
   0  18   0 1472.89   51.27
   0 -18   1  126.16    4.73
   0 -18  -1  114.85    4.12
   0  18  -1  133.00    6.82
   0  18  -2  189.36    7.26
   0 -18  -2  204.06    8.96
   0  18  -2  181.52    8.85
   0 -18   2  184.56    7.20
   0  18   2  182.49    6.86
   0 -18  -3  426.42   14.79
   0  18  -3  429.61   14.84
   0 -18  -3  443.37   16.83
   0  18  -3  406.78   16.97
   0  18  -3  460.04   15.44
   0 -18   3  416.45   15.40
   0  18   3  417.11   16.93
   0 -18  -3  426.73   14.77
   0  18  -3  406.88   14.74
   0 -18  -4  251.93   10.66
   0  18  -4  234.90   10.77
   0  18  -4  240.25    8.75
   0 -18  -4  242.98    8.74
   0  18  -4  255.19    9.29
   0 -18   4  227.37    9.26
   0 -18  -4  229.01    9.03
   0 -18  -4  232.60    8.84
   0  18  -4  221.75    8.76
   0 -18  -5   21.21    2.28
   0 -18   5   26.47    2.78
   0  18  -5   22.68    2.04
   0 -18  -5   21.60    2.07
   0  18  -5   18.46    3.75
   0 -18  -5   18.18    2.00
   0  18  -5   21.23    2.52
   0  18  -6  225.20    9.59
   0 -18  -6  244.32    9.83
   0 -18   6  242.65   10.10
   0  18  -6  259.03    9.54
   0 -18  -6  261.49    9.58
   0  18  -6  218.59   11.03
   0 -18  -6  243.25    9.40
   0  18  -7  105.69    5.12
   0 -18   7   96.95    5.62
   0  18  -7   94.54    6.39
   0  18  -7   99.60    5.22
   0 -18  -7   97.92    5.52
   0 -18   7  102.80    5.94
   0 -18   8   10.91    3.25
   0  18  -8    5.06    2.75
   0 -18  -8    7.23    3.10
   0  18  -8    8.82    3.83
   0 -18   8   -0.27    3.58
   0  19   0    1.55    2.95
   0 -19   0    0.55    0.88
   0  19  -1   -0.62    2.67
   0 -19   1   -0.99    1.17
   0  19  -2   31.18    2.21
   0  19   2   32.17    1.88
   0  19  -2   25.11    3.68
   0 -19  -2   31.95    3.68
   0 -19   2   30.65    2.16
   0 -19   3   26.42    2.29
   0 -19  -3   23.11    1.29
   0  19  -3   22.35    1.29
   0  19   3   23.83    3.68
   0  19  -3   22.69    3.71
   0 -19  -3   23.61    3.62
   0  19  -3   23.95    2.23
   0  19  -3   24.87    1.57
   0 -19  -3   20.58    1.43
   0 -19  -4   37.02    2.19
   0  19  -4   38.44    2.24
   0  19  -4   35.69    2.18
   0 -19  -4   35.53    2.25
   0 -19   4   37.63    2.88
   0  19  -4   38.34    2.88
   0  19  -4   32.52    4.34
   0  19  -5    3.65    2.23
   0 -19  -5    3.29    1.56
   0  19  -5   -0.10    1.53
   0 -19  -5    1.11    1.77
   0 -19   5    0.51    2.15
   0  19  -5    0.33    3.48
   0 -19  -5    1.43    1.68
   0  19  -6   50.96    3.08
   0  19  -6   43.24    3.12
   0 -19  -6   49.16    3.39
   0 -19   6   42.61    3.64
   0 -19  -6   41.85    3.00
   0  19  -6   42.76    4.84
   0  19  -7   32.99    2.91
   0 -19   7   32.95    3.57
   0 -19   7   24.12    3.95
   0  19  -7   24.67    2.99
   0 -19  -7   26.31    3.24
   0  19  -7   35.72    4.56
   0 -19   8   -4.16    3.18
   0 -19   8    2.22    3.83
   0 -19  -8    4.04    2.86
   0  19  -8   -0.81    2.74
   0  19  -8   -4.21    4.25
   0  20   0   49.45    4.77
   0 -20   0   54.14    2.38
   0  20  -1   -1.31    3.30
   0 -20   1    0.84    1.12
   0  20  -2    4.29    3.21
   0  20   2    4.42    1.29
   0 -20   2    3.92    1.42
   0  20   3    0.32    3.32
   0  20  -3    3.02    3.40
   0 -20   3    1.99    1.71
   0  20  -3   -1.82    1.77
   0  20  -4   35.82    2.15
   0 -20  -4   32.48    2.04
   0  20  -4   34.34    4.35
   0 -20   4   35.37    2.75
   0 -20  -4   35.91    2.09
   0  20  -4   36.91    2.07
   0  20  -4   35.46    2.80
   0 -20   5   11.92    2.48
   0  20  -5    6.29    3.41
   0  20  -5    6.90    1.68
   0 -20  -5    9.08    1.95
   0 -20  -5    7.55    1.88
   0 -20  -6    9.97    2.33
   0 -20   6    8.72    2.72
   0  20  -6   17.33    4.05
   0  20  -6   10.46    2.02
   0 -20  -6    9.14    2.18
   0  20  -6    9.62    2.08
   0 -20   7   -1.78    2.86
   0 -20   7    4.71    3.62
   0 -20  -7    0.74    2.49
   0  20  -7    2.34    2.28
   0  20  -7    2.52    3.88
   0 -20   8   46.55    4.29
   0 -20   8   35.50    4.73
   0  20  -8   39.92    5.22
   0  20  -8   36.35    3.45
   0 -21   0   -0.34    0.92
   0  21   0    4.48    3.55
   0  21  -1  112.35    6.50
   0 -21   1   90.34    3.95
   0  21   2  295.93   10.73
   0 -21   2  303.10   11.05
   0  21  -2  302.77   13.26
   0  21   3   10.99    3.58
   0  21  -3   11.24    3.90
   0  21  -3   12.45    2.07
   0 -21   3   11.81    1.93
   0  21  -4  121.02    5.43
   0  21  -4  121.09    7.27
   0 -21   4  117.89    5.37
   0  21  -4  120.91    4.70
   0  21  -4  108.20    4.38
   0 -21  -4  109.99    4.42
   0  21  -5  201.85    9.88
   0  21  -5  180.68    7.28
   0 -21   5  189.83    8.06
   0 -21  -5  184.80    7.50
   0 -21  -5  187.72    7.34
   0  21  -6   19.02    2.36
   0 -21   6   15.35    2.98
   0  21  -6   19.34    4.27
   0  21  -7   15.75    2.58
   0 -21   7   12.93    3.81
   0  21  -7   17.30    4.54
   0 -21   7   24.31    3.33
   0  22   0    5.42    3.45
   0 -22   0    2.22    0.96
   0  22  -1    1.82    3.56
   0 -22   1    0.54    1.26
   0 -22   2   16.16    1.89
   0  22   2   15.88    1.59
   0  22  -3    5.63    2.02
   0 -22   3    5.73    1.89
   0  22   3    4.18    3.79
   0  22  -3    1.47    3.79
   0  22  -4    4.10    3.62
   0 -22   4    5.91    2.11
   0  22  -4    4.31    0.93
   0  22  -4    4.20    2.24
   0  22  -4    7.01    1.41
   0  22  -5   27.41    2.16
   0  22  -5   25.76    4.78
   0  22  -5   20.61    1.93
   0 -22   5   23.24    2.90
   0 -22  -5   21.35    2.44
   0 -22   6   18.59    3.10
   0  22  -6   16.30    4.46
   0  22  -6   16.20    2.22
   0  22  -7    2.84    2.16
   0  22  -7    0.39    4.49
   0 -22   7   -4.26    3.19
   0 -22   7   -2.22    3.83
   0  23   0   -2.27    3.73
   0 -23   1   11.69    1.54
   0  23   1   13.58    1.77
   0  23  -2   15.59    4.21
   0 -23   2   12.66    1.86
   0  23   2    9.38    1.49
   0 -23   3    1.41    1.87
   0  23  -3    1.91    3.88
   0  23   3   -0.73    3.79
   0  23  -4   27.20    2.90
   0 -23   4   22.41    2.71
   0 -23  -4   24.93    2.74
   0  23  -4   27.90    4.64
   0 -23   5   -4.05    2.50
   0  23  -5   -0.79    4.22
   0  23  -5   -1.83    1.36
   0 -23  -5   -0.13    1.92
   0  23  -6   59.67    3.30
   0 -23   6   59.13    4.32
   0  23  -6   57.50    6.04
   0  24   0  415.34   17.68
   0  24  -1   58.45    5.88
   0 -24   1   62.43    3.01
   0  24   1   66.62    3.28
   0  24  -2   70.05    5.87
   0 -24   2   68.01    3.42
   0  24   2   61.48    2.93
   0  24   3  245.80   11.69
   0  24  -3  230.81   11.70
   0 -24   3  243.08    9.41
   0  24  -4   81.38    4.50
   0 -24   4   77.38    4.33
   0 -24  -4   83.24    4.32
   0  24  -4   73.96    6.50
   0 -24  -5   17.14    2.38
   0  24  -5   10.99    4.34
   0 -24   5   13.77    2.75
   0  24  -6   95.19    7.45
   0 -24   6  109.37    5.76
   0  25   0   -0.41    4.17
   0  25   1    4.64    1.79
   0  25  -1   -3.72    4.45
   0 -25   2    1.12    1.63
   0  25   2    2.63    1.30
   0  25   2    4.79    4.47
   0  25  -2    1.66    4.23
   0 -25   3   15.90    2.26
   0  25   3   12.63    4.38
   0  25  -3   15.74    4.74
   0 -25   4   12.86    2.48
   0 -25  -4    9.01    2.36
   0  25  -4   16.67    4.70
   0 -25   5   -0.89    2.46
   0  25  -5    1.26    4.35
   0  26   0   39.31    5.35
   0  26  -1    0.43    4.35
   0  26   1   -0.38    1.84
   0  26   2    7.89    4.61
   0  26  -2    7.33    4.64
   0  26   3   -2.05    4.07
   0  26  -3    2.16    4.38
   0  26  -4   28.10    5.19
   0 -26  -4   23.74    2.90
   0  27   0   -3.10    4.68
   0  27  -1   52.62    6.15
   0  27   1   52.97    3.27
   0  27  -2  122.77    8.35
   0  27   2  112.78    8.13
   0  27  -3   -4.02    4.85
   0  27   3    8.06    4.56
   0  28   0   -1.37    4.45
   0  28   0   -0.90    2.16
   0  28  -1    3.68    4.56
   0  28   2    8.02    4.89
   0  28  -2    8.74    5.12
   1   0 -11   51.17    5.34
  -1   0  10   -0.08    1.55
   1   0 -10    6.19    3.38
  -1   0   9  258.43    9.30
   1   0  -9  227.32   10.99
   1   0  -8  151.18    7.60
  -1   0   8  157.11    5.97
   1   0  -8  153.95    6.73
   1   0  -7   23.77    2.31
   1   0  -7   23.31    2.88
  -1   0   7   26.40    2.36
  -1   0   7   22.71    1.59
   1   0  -7   28.76    2.56
   1   0  -6  698.96   24.07
   1   0  -6  702.13   24.79
  -1   0   6  667.11   23.46
   1   0  -6  682.02   24.23
   1   0  -6  682.66   24.09
   1   0  -5 1284.49   43.14
  -1   0   5 1251.23   42.64
   1   0  -5 1274.89   43.26
   1   0  -5 1203.61   43.11
   1   0  -4  469.61   16.47
   1   0  -4  462.80   16.45
   1   0  -3  876.50   29.06
  -1   0   3  815.28   29.03
  -1   0   2 6850.64  233.74
   1   0  -2 6964.96  233.58
   1   0  -1  815.10   27.63
   1   0   1  967.80   33.84
  -1   0  -1 1027.43   33.87
   1   0   1  964.54   33.80
  -1   0  -1 1027.43   33.81
  -1   0  -1  988.12   33.88
  -1   0  -2  730.32   25.38
  -1   0  -2  758.98   25.39
  -1   0  -2  731.94   25.21
   1   0   2  739.32   25.27
  -1   0  -2  750.27   25.49
  -1   0  -3  662.87   23.05
   1   0   3  669.69   23.03
  -1   0  -3  664.07   23.09
  -1   0  -3  657.18   22.93
  -1   0  -3  697.55   23.26
   1   0   4 1814.36   62.37
  -1   0  -4 1922.31   62.33
  -1   0  -4 1765.52   62.47
  -1   0  -4 1799.07   62.65
   1   0   5  193.53    7.18
  -1   0  -5  197.28    7.38
  -1   0  -5  177.15    7.11
  -1   0  -5  197.25    7.60
  -1   0  -6  230.88    9.09
  -1   0  -6  238.00    9.36
   1   0   6  227.33    8.83
   1   0   6  218.05    9.19
  -1   0  -7  507.55   18.54
   1   0   7  509.68   18.27
  -1   0  -7  533.88   18.90
   1   0   7  495.26   18.72
  -1   0  -7  516.13   18.29
   1   0   8   23.53    2.78
   1   0   8   22.87    2.36
  -1   0  -8   29.86    2.80
  -1   0  -9    4.48    3.25
   1   0   9   -2.31    2.55
   1   0   9    3.16    1.95
  -1   0 -10   76.73    6.14
   1   0  10   72.45    4.96
  -1   0 -11   28.51    4.83
   1   0  11   26.01    3.75
   1   1 -11   13.79    4.18
   1  -1 -11    6.78    4.00
  -1  -1  10   17.54    2.04
  -1   1  10   16.47    1.50
   1   1 -10   15.57    3.66
   1  -1 -10   19.64    3.76
  -1  -1   9  106.15    4.35
   1   1  -9   96.48    6.04
   1  -1  -9   86.02    5.87
  -1   1   9   99.06    4.15
   1   1  -8   83.04    5.43
   1  -1  -8   91.35    5.58
  -1  -1   8   95.43    4.96
  -1  -1   8   96.04    4.08
   1   1  -8   98.58    4.81
   1  -1  -8   97.62    4.75
  -1   1   8   96.68    3.95
  -1   1   7   14.77    1.26
   1  -1  -7   16.98    2.24
   1   1  -7   13.92    2.13
  -1  -1   7   12.87    1.40
  -1   1   7   13.07    2.00
   1  -1  -7   12.74    2.05
   1   1  -7   14.78    2.03
   1  -1  -7   15.90    2.54
   1   1  -7   13.85    2.39
   1  -1  -6   82.49    4.03
   1   1  -6   80.76    4.01
   1   1  -6   72.26    4.30
   1  -1  -6   79.61    4.43
  -1   1   6   80.39    3.83
   1  -1  -6   77.14    3.81
   1   1  -6   77.67    3.89
   1   1  -6   71.84    3.77
   1  -1  -6   85.72    3.88
  -1  -1   6   77.72    3.32
  -1   1   6   80.50    3.14
   1  -1  -5   87.27    4.03
   1   1  -5   91.49    4.13
   1   1  -5   95.77    4.11
   1  -1  -5   95.51    4.17
  -1   1   5   92.85    3.49
   1   1  -5   87.92    4.14
   1  -1  -5   98.74    4.25
   1   1  -4   -1.09    1.03
  -1   1   4   -0.28    0.41
   1   1  -4   -0.17    0.85
   1  -1  -4   -0.24    0.91
   1  -1  -3   35.33    1.79
   1   1  -3   38.19    1.86
   1   1  -3   36.03    1.88
   1  -1  -3   36.75    2.01
   1   1  -2    2.21    0.49
   1  -1  -2    3.28    0.61
  -1   1   2    2.32    0.65
  -1  -1   2    3.12    0.63
   1   1  -2    2.88    0.59
   1  -1  -2    2.60    0.59
   1  -1  -1    3.58    0.34
   1  -1  -1    2.41    0.40
   1  -1  -1    2.84    0.38
   1  -1   0    7.71    0.68
   1   1   0    5.98    0.48
  -1  -1  -1   15.79    0.79
  -1   1  -1   15.68    0.83
  -1  -1  -1   12.93    0.90
   1  -1   1   14.42    0.85
  -1   1  -1   13.55    0.82
  -1   1  -1   16.29    0.89
   1  -1   1   16.40    0.86
  -1  -1  -1   14.37    0.86
  -1   1  -2    0.79    0.53
  -1  -1  -2    2.12    0.42
   1  -1   2    3.17    0.53
  -1  -1  -2    2.20    0.67
  -1   1  -2    2.33    0.59
  -1  -1  -2    1.51    0.53
  -1  -1  -2    1.82    0.50
  -1   1  -2    2.10    0.58
  -1  -1  -3    0.64    0.61
  -1   1  -3    0.41    0.68
   1  -1   3    0.67    0.73
   1   1   3    1.28    0.74
   1  -1   3    0.23    0.74
  -1  -1  -3    0.67    0.59
  -1   1  -3    0.64    0.73
  -1  -1  -3   -0.72    0.79
  -1  -1  -3    0.06    0.73
  -1   1  -3   -0.14    0.76
  -1   1  -4  290.67   10.60
  -1  -1  -4  291.33   10.56
  -1  -1  -4  299.60   10.39
   1   1   4  289.17   10.62
  -1   1  -4  286.94   10.40
   1   1   4  298.22   10.48
   1  -1   4  297.98   10.51
  -1  -1  -4  279.22   10.44
  -1   1  -4  283.55   10.72
  -1  -1  -4  292.39   10.75
  -1  -1  -5   68.64    3.46
  -1   1  -5   66.53    3.44
  -1  -1  -5   62.70    3.21
  -1   1  -5   70.77    3.07
  -1   1  -5   64.46    3.22
  -1  -1  -5   70.22    3.07
   1   1   5   64.10    3.07
   1  -1   5   63.46    3.05
   1  -1   6   59.89    3.46
   1   1   6   63.50    3.44
  -1   1  -6   62.07    3.55
  -1  -1  -6   54.65    3.50
  -1   1  -6   67.75    3.42
  -1  -1  -6   61.01    3.10
  -1  -1  -6   66.31    3.32
   1  -1   6   64.13    3.11
   1   1   6   62.13    3.17
  -1  -1  -7   82.09    4.29
  -1  -1  -7   88.05    4.06
  -1   1  -7   86.23    4.40
   1   1   7   90.20    4.15
   1  -1   7   80.80    4.46
   1   1   7   79.20    4.42
  -1   1  -7   89.52    4.62
  -1  -1  -7   89.45    4.61
   1  -1   7   86.88    4.05
   1  -1   8   52.70    3.72
   1   1   8   45.06    3.47
  -1  -1  -8   52.46    3.19
   1  -1   8   58.07    3.20
  -1  -1  -8   52.17    3.42
   1   1   8   54.46    3.19
  -1  -1  -9    6.44    3.33
  -1   1  -9   16.22    3.56
   1  -1   9   12.46    2.88
   1   1   9   13.26    2.81
   1   1   9   14.79    2.28
   1  -1   9   10.89    2.19
  -1   1 -10   57.59    5.50
  -1  -1 -10   67.44    5.71
   1   1  10   67.81    4.68
   1  -1  10   59.59    4.61
   1   1  11   67.39    4.88
   1  -1  11   61.12    5.05
   1  -2 -11   71.34    6.04
   1  -2 -10   88.35    6.29
  -1  -2  10  104.45    4.56
  -1  -2   9    2.91    2.44
  -1  -2   9    0.56    1.53
   1  -2  -9   -3.26    3.07
  -1   2   9   -0.23    0.95
   1  -2  -8   72.78    4.90
  -1  -2   8   66.71    4.18
  -1  -2   8   69.74    3.43
   1  -2  -8   71.83    4.07
   1   2  -8   76.67    4.08
  -1   2   8   78.94    3.11
   1  -2  -7   87.11    4.50
   1  -2  -7   84.41    5.05
   1  -2  -7   89.07    4.36
  -1  -2   7   87.38    3.82
   1  -2  -7   89.24    4.34
   1   2  -7   84.36    4.32
  -1   2   7   87.95    3.51
  -1   2   6    7.34    0.89
   1  -2  -6   10.24    2.12
  -1  -2   6    8.80    1.26
   1   2  -6    8.13    1.64
   1  -2  -6   10.46    1.75
   1   2  -6    6.40    1.57
   1  -2  -6    5.56    1.58
   1  -2  -6    8.76    1.70
   1  -2  -5   32.13    2.01
   1   2  -5   30.80    2.08
   1  -2  -5   32.07    2.17
   1   2  -5   33.79    2.10
  -1   2   5   28.35    1.36
   1  -2  -4   80.19    3.30
   1   2  -4   72.65    3.30
  -1   2   4   74.72    2.70
   1   2  -4   72.80    3.61
   1   2  -4   75.07    3.32
   1   2  -3   38.85    1.95
   1  -2  -3   43.41    1.96
   1  -2  -3   36.10    2.09
   1   2  -3   41.56    2.22
   1   2  -3   43.29    2.04
   1  -2  -2   44.04    1.70
   1  -2  -2   41.20    1.57
   1   2  -2   44.55    1.73
   1  -2  -2   40.80    1.81
   1   2  -2   38.97    1.76
  -1  -2   2   43.71    1.85
   1   2  -2   42.44    1.73
   1  -2  -1    3.86    0.49
   1  -2  -1    4.77    0.33
  -1  -2   1    4.31    0.49
   1  -2  -1    4.99    0.48
   1   2  -1    5.17    0.48
  -1  -2   1    4.08    0.44
   1   2  -1    5.19    0.46
  -1  -2   0    0.78    0.34
   1  -2   0    1.17    0.49
  -1  -2   0    0.56    0.45
  -1  -2   0    0.54    0.26
  -1   2  -1    5.85    0.55
   1  -2   1    5.52    0.59
  -1  -2  -1    5.81    0.39
  -1  -2  -1    5.75    0.47
  -1   2  -1    6.44    0.56
  -1  -2  -1    5.94    0.63
   1  -2   1    5.50    0.56
  -1  -2  -1    6.22    0.60
  -1   2  -2   74.26    3.03
  -1  -2  -2   76.90    2.92
  -1  -2  -2   72.42    3.06
   1  -2   2   79.89    3.11
  -1  -2  -2   73.81    3.07
   1   2   3   73.02    3.17
  -1  -2  -3   74.19    3.28
  -1   2  -3   77.11    3.25
  -1  -2  -3   74.15    3.12
   1  -2   3   81.79    3.21
   1  -2   3   72.64    3.31
   1  -2   3   80.45    3.24
  -1  -2  -3   80.20    3.16
   1   2   3   76.92    3.23
   1   2   4    4.08    1.03
  -1  -2  -4    8.17    1.27
  -1  -2  -4    5.75    0.97
   1  -2   4    6.64    1.08
  -1  -2  -4    4.54    0.90
   1  -2   4    7.16    1.09
  -1  -2  -4    5.15    1.08
  -1   2  -4    8.15    1.27
   1   2   4    6.45    1.08
   1  -2   5    8.98    1.33
  -1  -2  -5    9.57    1.22
   1   2   5    9.97    1.42
  -1  -2  -5   11.16    1.62
  -1  -2  -5   10.04    1.23
  -1  -2  -5   10.07    1.42
  -1   2  -5   11.58    1.48
  -1  -2  -6  178.72    7.38
   1   2   6  169.71    7.21
   1   2   6  179.91    7.02
  -1   2  -6  178.38    7.21
  -1  -2  -6  169.63    6.87
  -1  -2  -6  187.81    7.13
   1  -2   6  182.73    6.99
  -1  -2  -7  132.85    6.04
   1  -2   7  123.40    5.44
   1   2   7  119.98    5.80
   1  -2   7  132.33    6.05
   1   2   7  129.21    5.49
  -1   2  -7  144.82    5.89
  -1  -2  -7  124.27    5.67
  -1  -2  -7  136.90    5.52
   1  -2   8   26.40    2.97
   1   2   8   21.31    2.74
   1  -2   8   26.13    2.32
   1   2   8   22.78    2.26
  -1  -2  -8   21.69    2.35
  -1  -2  -8   21.35    2.56
   1   2   9  149.80    6.89
   1  -2   9  142.69    6.99
  -1  -2  -9  138.53    6.29
   1   2   9  139.98    6.03
   1  -2   9  145.69    6.26
  -1  -2  -9  149.90    7.92
   1  -2  10   38.97    3.86
   1   2  10   37.28    3.81
  -1  -2 -10   39.74    4.83
   1  -3 -11   52.17    5.25
  -1  -3  10   80.11    3.90
   1  -3 -10   75.54    5.84
  -1  -3   9   28.28    3.29
  -1  -3   9   32.77    2.40
   1  -3  -9   32.73    3.91
   1  -3  -8   78.08    4.91
   1   3  -8   69.77    3.94
  -1   3   8   69.12    2.60
   1  -3  -8   80.25    4.14
  -1  -3   8   69.38    3.45
  -1  -3   7  663.24   23.00
  -1   3   7  657.84   22.36
   1  -3  -7  645.68   23.36
   1   3  -7  623.45   23.31
   1  -3  -7  674.27   24.27
   1  -3  -7  669.30   23.42
   1  -3  -7  660.71   23.58
  -1   3   6  222.75    7.70
   1  -3  -6  225.15    8.77
   1   3  -6  219.91    8.59
   1  -3  -6  231.46    9.29
  -1  -3   6  206.92    8.64
   1   3  -6  215.10    8.63
   1  -3  -6  228.26    8.59
   1  -3  -5  328.84   12.07
   1  -3  -5  314.54   11.87
   1   3  -5  328.14   12.02
   1  -3  -5  334.13   12.54
   1   3  -5  333.28   11.98
   1   3  -4 1005.02   34.94
   1  -3  -4 1012.17   34.84
   1   3  -4 1003.70   34.91
   1  -3  -4 1040.85   35.33
   1  -3  -3  341.97   12.32
   1  -3  -3  352.31   12.30
   1   3  -3  344.26   12.38
   1  -3  -3  356.50   12.29
   1   3  -3  354.24   12.39
   1  -3  -3  342.42   12.59
  -1   3   2  261.16    9.66
   1   3  -2  289.85    9.76
   1   3  -2  271.53    9.72
  -1  -3   2  272.62    9.72
   1  -3  -2  281.09    9.70
   1  -3  -2  274.36    9.82
  -1  -3   2  283.53    9.86
   1  -3  -2  274.66    9.65
   1  -3  -1  127.47    4.78
   1   3  -1  139.31    4.84
  -1  -3   1  124.92    4.72
   1  -3  -1  137.54    4.74
  -1  -3   1  129.71    4.75
   1  -3  -1  130.81    4.62
   1  -3   0  489.11   16.90
   1   3   0  510.63   16.85
  -1  -3   0  512.47   16.87
  -1  -3   0  483.48   16.68
   1  -3   0  480.25   16.69
  -1  -3   0  463.28   16.63
   1  -3   1   12.29    0.78
  -1   3  -1   12.01    0.81
  -1  -3  -1   11.73    0.80
  -1  -3  -1   14.41    0.85
   1  -3   1   11.21    0.78
  -1  -3  -1   12.84    0.65
   1  -3   1   13.43    0.88
  -1  -3  -2 2255.19   73.92
  -1   3  -2 2226.16   74.10
   1   3   2 2150.55   74.03
  -1  -3  -2 2015.20   74.15
  -1  -3  -2 2244.34   74.12
   1  -3   2 2157.45   74.12
   1   3   3  723.60   24.68
  -1  -3  -3  728.57   24.86
  -1  -3  -3  696.04   24.61
   1  -3   3  708.21   24.75
  -1   3  -3  715.27   24.82
   1  -3   3  707.03   24.88
   1  -3   3  719.07   24.80
  -1  -3  -3  734.24   24.72
   1   3   3  717.53   24.74
   1   3   4    0.55    0.93
   1  -3   4   -0.94    1.00
  -1  -3  -4    1.01    0.85
   1   3   4    0.58    0.85
   1  -3   4    4.29    1.14
  -1  -3  -4    0.10    1.09
   1  -3   4    1.32    1.04
  -1   3  -4    0.83    1.01
  -1  -3  -4    0.22    0.87
  -1  -3  -5  351.36   12.85
  -1  -3  -5  353.83   13.15
  -1   3  -5  353.95   13.04
  -1  -3  -5  354.04   12.74
   1   3   5  358.78   12.84
   1  -3   5  353.17   13.22
   1  -3   5  378.73   12.96
  -1  -3  -5  350.86   12.69
  -1  -3  -6  626.79   22.62
  -1  -3  -6  661.63   22.83
  -1   3  -6  634.19   22.94
   1  -3   6  673.56   22.79
   1   3   6  644.20   22.69
  -1  -3  -6  654.29   23.15
   1   3   6  634.26   22.92
  -1  -3  -7  188.75    7.55
  -1   3  -7  189.33    7.89
  -1  -3  -7  184.45    7.74
  -1  -3  -7  199.21    8.17
   1   3   7  198.73    7.57
   1   3   7  192.93    7.93
   1  -3   7  205.14    7.74
  -1  -3  -8   65.96    3.82
  -1  -3  -8   61.42    3.54
   1   3   8   66.49    3.97
   1  -3   8   68.90    4.18
   1   3   8   62.47    3.38
  -1  -3  -8   54.35    4.62
   1  -3   8   70.48    3.63
  -1  -3  -9  196.60    7.52
   1  -3   9  176.12    8.18
   1   3   9  171.33    7.88
  -1  -3  -9  177.67    9.00
   1   3   9  173.49    7.11
   1  -3   9  181.88    7.47
   1  -3  10    1.38    2.23
  -1  -3 -10   -0.73    3.74
   1   3  10    0.65    2.79
   1  -3  10   -0.74    3.09
   1   4 -11   75.70    5.98
   1  -4 -11   62.30    5.72
   1  -4 -10  120.85    7.32
  -1  -4  10  128.94    5.52
   1  -4 -10  124.36    6.21
   1  -4  -9    9.51    3.35
  -1  -4   9    8.91    1.89
   1  -4  -9    7.81    2.45
   1  -4  -9    7.98    2.37
  -1  -4   8   63.95    3.41
   1  -4  -8   72.99    3.95
   1  -4  -8   60.12    4.63
   1  -4  -7   70.33    4.55
   1  -4  -7   62.81    3.57
  -1  -4   7   69.54    3.40
   1  -4  -7   65.82    3.75
   1  -4  -7   63.15    3.80
   1   4  -7   71.90    3.93
   1  -4  -6   44.73    2.91
   1   4  -6   47.56    2.95
   1  -4  -6   51.59    2.81
   1   4  -6   51.51    2.94
  -1  -4   6   43.92    2.92
   1  -4  -6   40.52    3.26
   1  -4  -5   58.08    2.95
   1   4  -5   62.37    3.16
   1   4  -5   55.38    3.05
   1  -4  -5   62.02    3.57
   1  -4  -5   63.95    3.17
   1  -4  -5   62.87    3.08
   1  -4  -4   53.53    2.57
   1  -4  -4   53.91    2.53
   1   4  -4   54.59    2.72
   1   4  -4   51.84    2.64
   1  -4  -4   58.29    3.02
   1  -4  -4   52.67    2.67
   1  -4  -3    0.45    0.61
  -1  -4   3    0.37    0.69
   1  -4  -3    0.95    0.83
   1  -4  -3    0.86    0.74
   1  -4  -3    1.37    0.68
  -1   4   2   13.07    1.01
   1  -4  -2   15.22    0.91
  -1   4   2   13.08    0.85
   1  -4  -2   12.92    0.98
  -1  -4   2   10.94    0.99
  -1  -4   2   14.21    0.90
   1  -4  -2   13.03    1.00
   1   4  -2   12.79    1.01
   1  -4  -1   22.78    1.07
   1   4  -1   23.66    1.30
  -1  -4   1   20.65    1.07
   1  -4  -1   20.65    1.03
   1  -4   0    4.97    0.62
  -1  -4   0    5.09    0.52
   1   4   0    4.25    0.71
  -1  -4   0    5.61    0.77
  -1  -4  -1   43.86    2.11
  -1  -4  -1   40.24    1.57
   1   4   1   43.20    1.54
  -1  -4  -1   39.95    1.78
   1  -4   1   42.16    1.81
   1   4   1   41.65    1.57
  -1  -4  -1   38.58    1.78
   1  -4   1   43.13    1.79
   1   4   2   70.98    2.93
  -1  -4  -2   70.27    3.05
   1  -4   2   81.32    3.11
  -1  -4  -2   74.49    3.06
  -1   4  -2   74.45    3.06
  -1  -4  -2   75.75    2.83
  -1  -4  -3    7.39    0.77
  -1   4  -3    4.90    0.98
   1   4   3    6.88    0.85
   1   4   3    8.33    0.85
  -1  -4  -3    6.67    0.98
  -1  -4  -3    8.57    1.02
   1  -4   3    8.37    1.05
   1  -4   3    5.26    0.96
   1  -4   4    2.06    1.11
  -1  -4  -4    3.01    0.99
   1   4   4    2.22    0.92
   1   4   4    1.01    0.87
  -1  -4  -4    2.51    0.93
  -1   4  -4    2.29    1.07
   1  -4   4    0.84    1.14
  -1  -4  -4    3.84    1.17
   1  -4   4    1.65    1.01
  -1  -4  -5    7.46    1.16
   1  -4   5    8.27    1.46
  -1  -4  -5    9.05    1.56
   1  -4   5    8.56    1.58
   1   4   5    8.84    1.26
   1  -4   5    7.40    1.48
  -1  -4  -5    6.57    1.24
  -1   4  -5    9.20    1.52
   1  -4   6  279.66   10.34
  -1  -4  -6  281.46   10.63
  -1   4  -6  276.82   10.63
  -1  -4  -6  265.20   10.00
   1   4   6  272.93   10.08
  -1  -4  -6  282.35   10.28
  -1  -4  -6  264.81   10.10
  -1   4  -6  275.67   10.46
   1   4   6  274.98   10.36
   1   4   7   91.83    4.66
  -1  -4  -7  100.00    4.96
  -1   4  -7   92.12    4.86
  -1  -4  -7   93.90    4.56
  -1   4  -7  102.44    4.80
  -1  -4  -7   93.47    4.38
   1   4   7   98.87    4.23
   1  -4   7  100.86    4.57
   1  -4   8   32.52    2.75
   1   4   8   34.57    3.06
  -1  -4  -8   32.94    2.66
  -1  -4  -8   34.02    2.80
  -1  -4  -8   29.62    3.79
   1   4   8   34.42    2.30
   1  -4   9  141.52    6.38
   1   4   9  158.07    6.88
   1  -4   9  136.17    7.06
  -1  -4  -9  150.92    6.38
   1   4   9  145.91    5.87
  -1  -4  -9  136.32    7.84
   1   4  10   67.86    4.67
   1  -4  10   69.21    4.90
   1  -4  10   69.45    4.08
  -1   4 -10   63.87    5.50
  -1  -4 -10   66.38    5.89
   1   5 -11    9.64    3.92
   1  -5 -11   12.99    4.10
   1  -5 -10   10.20    3.63
   1   5 -10    8.49    3.63
  -1  -5  10   16.24    2.33
   1   5  -9   34.83    4.17
   1  -5  -9   45.98    4.37
   1  -5  -9   47.02    3.34
   1  -5  -9   45.94    3.49
  -1  -5   9   47.27    3.05
  -1  -5   8  112.31    5.06
   1  -5  -8  119.51    5.35
   1  -5  -8  104.75    5.39
   1  -5  -8  113.02    5.51
   1   5  -8  111.69    6.18
   1  -5  -8  116.45    6.27
   1   5  -7    7.71    2.02
   1  -5  -7    9.26    2.05
   1  -5  -7    8.55    1.81
  -1  -5   7    6.72    1.98
   1  -5  -7    9.68    1.99
  -1  -5   7    8.63    1.68
   1  -5  -7   11.58    1.96
   1  -5  -7   10.20    2.42
   1   5  -7    6.70    2.43
   1   5  -6  139.74    5.94
   1  -5  -6  130.75    5.93
   1  -5  -6  150.24    5.78
  -1  -5   6  131.92    5.89
   1  -5  -6  135.30    5.72
   1  -5  -6  132.49    5.86
   1   5  -6  134.10    6.35
   1  -5  -6  142.44    6.43
   1  -5  -5   21.48    1.87
   1   5  -5   18.07    1.85
   1  -5  -5   19.25    1.65
   1   5  -5   19.82    1.82
   1  -5  -5   23.00    1.71
   1  -5  -5   21.63    1.90
   1  -5  -5   21.61    2.17
   1  -5  -4    0.77    0.85
   1  -5  -4    1.59    0.91
   1  -5  -4   -0.13    1.05
   1   5  -4    0.64    0.98
   1  -5  -4    0.65    1.04
   1  -5  -4    1.27    1.07
   1  -5  -3   37.20    2.08
  -1  -5   3   35.62    1.90
   1  -5  -3   39.46    1.82
   1  -5  -3   35.27    2.05
   1  -5  -3   36.47    1.75
  -1   5   2  191.93    7.08
  -1  -5   2  198.05    7.11
   1  -5  -2  189.15    7.03
  -1  -5   2  201.79    7.07
  -1  -5   2  192.93    7.01
  -1   5   2  192.54    6.90
   1  -5  -2  197.80    6.95
  -1   5   2  193.31    7.18
   1   5  -2  189.07    7.19
   1  -5  -2  183.73    7.14
   1   5  -1    0.61    0.62
   1  -5  -1    0.85    0.64
   1  -5  -1    0.57    0.37
  -1   5   1    0.95    0.41
  -1  -5   1    0.52    0.42
  -1  -5   0    9.79    0.67
  -1   5   0    9.92    0.67
   1  -5   0   10.40    0.74
   1   5   0   11.05    0.97
  -1  -5   0    8.11    0.98
   1  -5   0   10.83    0.78
  -1  -5  -1   17.53    1.34
   1  -5   1   16.99    1.03
  -1  -5  -1   17.04    1.01
  -1   5  -1   16.32    0.99
  -1  -5  -1   16.39    0.97
   1  -5   1   15.27    0.94
   1  -5   2   28.82    1.51
  -1   5  -2   29.21    1.52
  -1  -5  -2   33.51    1.57
  -1  -5  -2   25.88    1.47
  -1  -5  -2   27.82    1.25
  -1  -5  -2   26.88    1.10
   1   5   2   30.06    1.28
  -1  -5  -3   74.15    3.06
  -1   5  -3   69.60    3.03
  -1  -5  -3   63.89    3.04
   1   5   3   65.21    2.78
  -1   5  -3   67.54    3.03
  -1  -5  -3   65.63    2.72
   1  -5   3   69.77    3.04
   1   5   3   66.49    3.01
   1   5   3   67.76    2.77
   1   5   4  231.00    8.64
  -1  -5  -4  228.76    8.89
  -1   5  -4  237.94    8.93
   1   5   4  239.45    8.56
  -1  -5  -4  241.42    8.61
  -1   5  -4  233.11    8.89
   1  -5   4  224.09    8.89
   1  -5   4  241.85    8.99
   1  -5   4  248.17    8.96
  -1  -5  -4  241.12    8.71
   1  -5   5   53.06    3.03
   1   5   5   51.42    2.66
  -1   5  -5   52.60    2.97
  -1  -5  -5   48.48    2.97
  -1   5  -5   55.13    2.95
  -1  -5  -5   55.45    2.67
   1   5   5   54.64    3.07
   1  -5   5   55.88    3.05
   1  -5   5   53.67    2.95
  -1  -5  -5   52.47    2.56
   1   5   5   52.69    2.52
  -1  -5  -6    9.10    1.54
  -1   5  -6    6.62    1.81
   1  -5   6    7.73    1.72
  -1  -5  -6    7.34    1.26
  -1   5  -6    9.45    1.85
  -1  -5  -6    6.14    1.91
   1   5   6    9.29    1.39
   1  -5   6    3.87    1.73
   1   5   6    9.73    1.64
   1  -5   6    8.42    2.04
  -1  -5  -6    7.90    1.56
  -1   5  -7  136.13    6.09
  -1  -5  -7  133.71    5.70
  -1  -5  -7  132.80    5.80
  -1  -5  -7  134.05    6.28
  -1   5  -7  135.73    6.23
   1   5   7  136.57    5.42
   1  -5   7  149.39    6.03
   1   5   7  135.37    5.93
  -1   5  -8   50.62    4.58
  -1  -5  -8   62.61    4.88
   1   5   8   57.77    3.76
   1   5   8   64.66    3.11
  -1  -5  -8   64.89    3.54
  -1  -5  -8   71.66    3.74
   1  -5   8   71.27    3.82
  -1   5  -9    4.98    3.60
  -1  -5  -9    5.59    3.47
   1  -5   9    2.33    2.70
   1   5   9    4.95    2.56
   1   5   9    1.67    1.43
  -1  -5  -9    2.65    2.10
   1  -5   9    0.30    2.22
   1  -5  10   46.05    3.58
   1   5  10   45.80    3.92
   1  -5  10   43.56    4.30
  -1  -5 -10   51.42    5.39
  -1   5 -10   44.28    4.90
   1   6 -11   26.28    4.34
   1  -6 -11   23.05    4.51
   1  -6 -10   -0.66    3.45
   1   6 -10   -2.50    3.52
  -1  -6  10    0.96    2.15
   1  -6  -9  191.38    8.62
   1  -6  -9  198.04    8.38
   1  -6  -9  212.07    9.72
   1   6  -9  198.19    9.46
  -1  -6   9  224.27    8.36
  -1  -6   8  175.35    6.99
   1  -6  -8  172.94    7.37
   1  -6  -8  173.72    7.38
  -1  -6   8  158.12    7.42
   1  -6  -8  164.87    6.99
   1   6  -8  154.57    7.89
   1  -6  -8  161.68    8.03
   1  -6  -7   23.85    2.61
   1   6  -7   28.25    3.04
   1  -6  -7   23.57    3.01
  -1  -6   7   26.04    2.66
   1  -6  -7   28.92    2.42
   1  -6  -7   27.58    2.32
   1  -6  -7   31.35    2.60
   1   6  -7   25.27    2.54
   1  -6  -6  361.02   14.03
   1  -6  -6  402.40   14.70
   1   6  -6  368.20   14.47
  -1  -6   6  385.78   14.16
   1  -6  -6  390.06   13.84
   1  -6  -6  379.44   13.77
   1  -6  -6  386.99   14.11
   1   6  -6  371.96   14.04
   1  -6  -5 1387.39   47.34
   1  -6  -5 1427.74   47.73
   1  -6  -5 1383.11   47.02
  -1  -6   5 1342.98   47.28
   1  -6  -5 1340.73   46.95
   1   6  -5 1389.04   47.23
   1  -6  -5 1351.17   47.23
   1  -6  -4  141.15    5.90
   1   6  -4  131.48    5.82
  -1  -6   4  140.50    5.65
   1  -6  -4  145.54    5.44
   1  -6  -4  136.74    5.34
   1  -6  -4  152.65    5.86
   1  -6  -4  146.83    5.65
   1   6  -4  139.91    5.61
   1   6  -3  999.86   34.72
   1  -6  -3 1045.94   34.75
  -1  -6   3  989.96   34.62
   1  -6  -3 1034.13   34.41
   1  -6  -3  978.46   34.37
   1  -6  -3  994.73   34.76
  -1  -6   2 2323.79   78.37
   1  -6  -2 2298.16   78.32
   1   6  -2 2299.10   78.33
  -1   6   2 2304.43   78.37
  -1  -6   2 2355.74   78.32
  -1   6   2 2312.66   78.20
   1  -6  -2 2251.32   78.20
   1  -6  -2 2364.55   78.60
  -1   6   2 2289.05   78.61
   1   6  -2 2315.07   78.64
  -1  -6   1 2042.02   69.80
  -1   6   1 2084.46   69.80
   1   6  -1 2056.94   69.78
   1  -6  -1 2074.92   69.77
   1  -6  -1 2002.93   70.21
   1   6  -1 2086.87   70.29
  -1  -6   1 2042.02   69.81
   1   6  -1 2047.18   69.80
  -1   6   1 2095.96   69.84
  -1  -6   0 2690.99   87.55
   1   6   0 2650.47   87.06
   1  -6   0 2580.00   87.07
   1   6   0 2549.95   86.85
   1   6   0 2633.24   87.55
  -1   6   0 2551.14   86.96
  -1  -6   0 2520.10   86.97
   1  -6   0 2558.50   87.08
   1   6   1 2041.72   67.71
   1  -6   1 1938.74   67.73
   1  -6   1 2045.76   67.84
  -1  -6  -1 2033.16   67.75
  -1   6  -1 1946.42   67.76
  -1  -6  -1 1972.77   68.28
   1   6   2   50.53    2.32
   1  -6   2   53.90    2.37
  -1  -6  -2   55.89    2.38
  -1   6  -2   57.75    2.39
  -1  -6  -2   51.86    2.31
  -1  -6  -2   52.74    2.04
  -1  -6  -2   47.63    2.74
   1   6   2   53.72    2.04
  -1   6  -3  136.32    5.15
  -1  -6  -3  119.56    5.06
  -1  -6  -3  134.69    5.12
  -1  -6  -3  128.83    4.77
   1   6   3  127.19    4.80
   1   6   3  133.39    5.13
   1  -6   3  131.14    5.13
   1   6   4 1562.29   52.96
   1  -6   4 1619.84   53.46
  -1   6  -4 1575.84   53.36
  -1  -6  -4 1559.99   53.34
   1  -6   4 1570.30   53.41
  -1  -6  -4 1522.02   52.96
  -1   6  -4 1585.91   53.36
   1   6   4 1589.35   53.05
  -1  -6  -4 1448.16   53.16
   1  -6   5  279.79   10.47
   1   6   5  263.22    9.98
  -1  -6  -5  271.81    9.92
   1  -6   5  278.70   10.35
  -1   6  -5  267.06   10.28
  -1  -6  -5  268.01   10.29
  -1   6  -5  272.17   10.33
   1   6   5  272.57    9.79
  -1  -6  -5  270.87    9.92
   1  -6   5  282.28   10.34
   1  -6   6  286.67   11.47
  -1  -6  -6  289.03   10.89
   1  -6   6  297.55   11.42
  -1   6  -6  296.62   11.26
  -1  -6  -6  303.20   11.36
  -1   6  -6  303.64   11.38
   1   6   6  301.36   10.64
  -1  -6  -6  281.28   10.70
   1  -6   6  317.19   11.29
   1  -6   7  354.45   14.22
   1   6   7  363.91   13.73
  -1   6  -7  376.44   14.12
  -1  -6  -7  392.95   14.18
   1   6   7  368.01   13.19
   1  -6   7  384.24   13.87
  -1  -6  -7  374.39   13.62
  -1  -6  -7  372.44   13.58
  -1   6  -7  358.93   13.90
  -1  -6  -8   29.47    3.76
  -1   6  -8   32.13    3.74
   1   6   8   39.59    3.02
   1   6   8   33.23    2.07
   1  -6   8   35.01    2.90
  -1  -6  -8   38.66    2.71
  -1  -6  -8   34.43    2.68
   1   6   9   11.79    2.59
  -1  -6  -9   10.52    2.32
  -1   6  -9    9.29    3.50
  -1  -6  -9    9.89    3.62
   1  -6   9   13.24    2.43
   1  -6  10   72.94    5.04
  -1   6 -10   62.45    5.40
  -1  -6 -10   54.25    5.64
   1   7 -11    4.73    3.86
   1  -7 -11    0.72    4.11
   1   7 -10   27.87    4.01
   1  -7 -10   26.23    4.29
  -1  -7  10   22.19    2.83
   1  -7  -9   65.97    3.80
  -1  -7   9   67.55    4.56
  -1  -7   9   73.52    4.01
   1  -7  -9   55.14    4.98
   1   7  -9   62.39    4.85
   1  -7  -9   67.31    4.30
  -1  -7   8  166.28    7.49
  -1  -7   8  178.73    7.14
   1  -7  -8  158.86    6.82
   1   7  -8  161.93    7.88
   1  -7  -8  178.43    8.25
   1  -7  -8  157.98    7.33
   1  -7  -7   27.43    2.60
   1  -7  -7   25.02    2.15
  -1  -7   7   27.99    2.72
   1  -7  -7   26.52    2.25
   1  -7  -7   30.28    2.66
   1   7  -7   27.76    2.61
   1  -7  -7   23.35    2.91
   1   7  -7   27.49    2.96
   1  -7  -6   92.37    4.69
   1  -7  -6   94.19    4.14
   1   7  -6   88.82    4.46
   1  -7  -6   98.28    4.57
   1  -7  -6  104.87    5.07
   1   7  -6   93.52    4.91
   1  -7  -6  101.79    4.35
  -1  -7   6   95.13    4.61
   1  -7  -5   25.33    1.69
   1  -7  -5   27.53    1.87
  -1  -7   5   30.53    2.19
   1  -7  -5   28.02    2.29
   1   7  -5   27.28    2.11
   1  -7  -5   28.39    2.14
   1  -7  -5   28.83    2.48
   1  -7  -4   36.69    1.83
   1   7  -4   35.10    2.30
   1  -7  -4   38.85    2.42
  -1  -7   4   34.48    2.17
   1  -7  -4   38.07    1.94
   1  -7  -4   34.58    1.46
   1  -7  -4   37.13    2.11
   1   7  -4   35.60    2.09
   1  -7  -4   31.47    2.32
  -1  -7   3    1.67    0.95
   1  -7  -3    1.05    0.66
   1  -7  -3    1.11    0.69
   1  -7  -3    1.27    0.87
   1   7  -3    0.27    0.89
   1  -7  -3   -0.65    1.13
  -1   7   3    0.86    1.11
  -1   7   2    4.81    1.14
   1  -7  -2    6.36    1.19
   1   7  -2    4.49    1.12
   1   7  -2    5.10    0.81
   1  -7  -2    4.79    0.62
  -1  -7   2    6.57    0.82
  -1   7   2    5.43    0.71
  -1   7   2    5.89    0.79
  -1  -7   2    5.65    0.80
   1  -7  -2    5.29    0.79
   1   7  -2    5.38    0.79
   1  -7  -1    9.38    1.13
   1   7  -1    7.69    1.14
  -1   7   1    8.70    0.74
  -1  -7   1    8.19    0.70
   1   7  -1    8.31    0.70
   1  -7  -1    7.82    0.61
   1   7  -1    9.18    0.65
  -1  -7   1    8.35    0.66
  -1   7   1    8.74    0.66
   1  -7   0    1.21    0.43
   1   7   0    0.65    0.40
   1   7   0    1.41    0.30
  -1   7   0    0.67    0.93
   1   7   0    1.43    0.81
  -1  -7   0    1.18    0.99
  -1   7   0    2.37    0.42
  -1  -7   0    0.90    0.40
   1  -7   0    1.45    0.55
   1   7   1   12.82    0.63
   1  -7   1   10.75    0.81
   1   7   1   12.66    0.81
   1  -7   1   12.68    0.98
  -1   7  -1   13.20    1.01
  -1   7  -1   12.88    0.89
  -1  -7  -1   13.03    0.88
  -1  -7  -1   11.82    1.34
  -1  -7  -2   48.67    2.74
  -1  -7  -2   45.07    2.13
  -1   7  -2   48.39    2.17
  -1  -7  -2   47.26    1.79
   1   7   2   46.64    1.78
  -1  -7  -2   46.13    2.15
   1  -7   2   46.68    2.14
   1   7   2   44.69    2.13
  -1  -7  -3    5.34    0.98
  -1  -7  -3    5.39    1.61
   1   7   3    6.16    0.69
   1  -7   3    5.73    1.01
  -1   7  -3    5.54    1.05
  -1  -7  -3    6.53    1.06
   1   7   3    5.34    1.02
  -1  -7  -3    5.28    0.70
  -1  -7  -4  181.48    7.68
   1  -7   4  193.80    7.34
  -1   7  -4  187.85    7.19
  -1  -7  -4  177.07    7.10
  -1  -7  -4  173.52    7.06
   1  -7   4  187.44    7.18
   1   7   4  180.51    6.77
  -1  -7  -4  186.30    6.74
   1  -7   5   15.58    1.93
   1  -7   5   13.93    1.93
  -1  -7  -5   16.74    1.57
  -1   7  -5   14.45    1.80
  -1  -7  -5   13.77    1.64
   1  -7   5   14.09    1.89
  -1  -7  -5   14.77    1.38
  -1   7  -5   13.62    1.80
   1  -7   6   23.45    2.52
  -1  -7  -6   25.03    2.39
   1  -7   6   26.39    2.39
  -1  -7  -6   22.18    1.78
   1  -7   6   23.07    2.68
  -1  -7  -6   24.62    1.88
  -1   7  -6   25.47    2.39
  -1   7  -6   23.23    2.31
   1  -7   7   90.23    4.55
  -1   7  -7   92.98    4.71
  -1  -7  -7   91.93    4.72
  -1  -7  -7   75.10    3.74
  -1   7  -7   91.02    4.55
  -1  -7  -7   93.54    4.18
  -1  -7  -7   86.89    4.19
   1  -7   7   96.27    4.99
   1  -7   7   90.27    4.83
   1   7   7   87.22    4.22
   1  -7   8   66.54    4.34
   1   7   8   67.59    3.78
  -1  -7  -8   69.11    3.69
  -1  -7  -8   60.55    3.61
   1  -7   8   61.47    3.93
  -1   7  -8   52.56    4.50
  -1  -7  -8   72.08    4.86
   1  -7   9    3.83    2.47
  -1  -7  -9    5.64    2.18
  -1   7  -9    1.23    3.10
  -1  -7  -9    1.99    3.46
  -1  -7 -10   37.90    4.99
  -1   7 -10   44.41    4.86
  -1  -8  10  103.68    6.18
  -1  -8  10  122.42    5.58
   1   8 -10   95.18    6.49
   1  -8 -10  115.46    6.85
   1  -8  -9    7.47    1.94
   1  -8  -9    5.58    3.19
   1   8  -9    1.10    3.05
  -1  -8   9    6.59    2.86
  -1  -8   9    7.63    2.27
   1  -8  -9    5.11    2.81
   1   8  -8   86.82    5.47
   1  -8  -8  105.53    5.86
  -1  -8   8   92.70    5.18
  -1  -8   8  102.21    4.96
   1  -8  -8   98.70    4.50
   1  -8  -8   98.78    5.27
   1  -8  -7   11.04    2.48
   1  -8  -7   11.98    1.70
  -1  -8   7   12.47    2.29
   1  -8  -7   12.20    1.77
   1   8  -7   11.01    2.10
   1  -8  -7   14.26    2.12
  -1  -8   7   10.83    2.53
   1   8  -7   14.41    2.48
   1  -8  -7    9.11    2.46
   1  -8  -6   41.86    2.51
  -1  -8   6   40.06    2.83
   1  -8  -6   46.01    2.42
   1  -8  -6   44.46    3.15
   1   8  -6   46.26    2.83
   1  -8  -6   41.17    2.84
   1  -8  -6   41.46    3.20
   1   8  -6   41.37    3.10
   1  -8  -5   18.61    2.16
   1  -8  -5   16.81    1.55
  -1  -8   5   17.89    1.89
   1  -8  -5   19.33    1.45
   1  -8  -5   19.06    2.13
   1  -8  -5   17.97    1.82
   1   8  -5   20.37    1.84
   1  -8  -4  158.85    6.15
   1  -8  -4  166.00    6.44
   1  -8  -4  165.54    6.84
   1   8  -4  164.00    6.43
   1  -8  -4  176.29    6.26
  -1  -8   4  165.02    6.56
   1  -8  -4  164.46    5.85
   1  -8  -4  172.83    6.76
   1   8  -4  161.48    6.64
  -1  -8   3    3.29    1.01
   1  -8  -3    3.66    1.27
   1   8  -3    2.59    1.27
  -1   8   3    2.46    1.20
   1  -8  -3    2.83    0.95
   1   8  -3    2.61    0.94
  -1   8   3    2.83    0.72
   1  -8  -3    2.95    0.75
  -1   8   2    4.98    0.76
   1   8  -2    4.56    1.30
   1  -8  -2    5.86    1.23
  -1   8   2    7.12    1.35
   1   8  -2    4.89    0.84
  -1  -8   2    5.60    0.82
  -1  -8   2    5.80    0.84
   1   8  -2    6.42    0.80
   1  -8  -2    5.77    0.76
   1   8  -1   52.81    2.77
  -1  -8   1   51.93    2.08
   1   8  -1   48.19    2.07
  -1   8   1   47.75    2.00
  -1  -8   1   50.06    2.02
   1   8  -1   48.17    1.98
   1  -8  -1   51.44    1.98
  -1   8   1   48.31    2.07
   1  -8   0   11.66    0.90
   1   8   0   13.56    1.50
  -1   8   0   11.52    1.52
  -1  -8   0   14.08    1.48
  -1   8   0   11.81    0.70
  -1  -8   0   12.51    0.73
   1   8   0   11.49    0.71
   1  -8   0   13.16    0.73
   1   8   1   36.39    1.59
   1  -8   1   36.73    1.61
  -1   8  -1   35.55    1.71
  -1  -8  -1   35.46    1.69
  -1  -8  -1   35.84    2.32
   1   8   1   36.46    1.46
  -1   8  -1   36.62    1.85
   1  -8   1   38.96    1.86
  -1  -8  -2   62.95    3.40
  -1  -8  -2   66.73    2.76
  -1   8  -2   64.75    2.75
  -1  -8  -2   59.74    2.80
   1   8   2   66.44    2.76
   1  -8   2   64.46    2.75
  -1   8  -2   68.71    2.93
  -1  -8  -3   11.54    1.86
  -1   8  -3   13.32    1.24
  -1  -8  -3   11.82    1.15
   1   8   3   10.96    0.83
   1   8   3   13.11    1.20
  -1  -8  -3   12.28    1.21
   1  -8   3   10.68    1.23
  -1  -8  -3   12.87    0.84
  -1  -8  -4   44.48    3.18
  -1  -8  -4   49.32    2.71
  -1   8  -4   57.98    2.84
  -1  -8  -4   49.37    2.73
   1  -8   4   48.69    2.87
   1   8   4   51.78    2.34
   1  -8   4   50.32    2.73
  -1  -8  -4   53.96    2.31
  -1  -8  -5   31.40    2.12
  -1   8  -5   32.49    2.38
  -1  -8  -5   33.79    2.38
   1  -8   5   30.38    2.52
   1   8   5   31.74    1.91
   1  -8   5   34.69    2.54
  -1  -8  -5   25.91    2.88
  -1  -8  -5   33.25    1.89
   1  -8   5   32.76    2.60
  -1   8  -6  147.90    6.42
   1  -8   6  152.49    6.71
  -1  -8  -6  144.95    5.91
  -1   8  -6  150.62    6.45
  -1  -8  -6  153.12    6.45
  -1  -8  -6  145.09    6.95
   1  -8   6  146.36    6.64
   1  -8   6  160.99    6.59
  -1  -8  -6  147.42    5.86
  -1  -8  -7   24.11    1.81
   1  -8   7   22.54    2.58
  -1  -8  -7   26.66    3.17
   1  -8   7   24.32    3.00
  -1  -8  -7   23.86    2.12
   1   8   7   22.13    2.17
   1  -8   7   26.18    2.73
  -1   8  -7   20.87    2.80
  -1   8  -7   23.31    2.66
  -1  -8  -7   21.56    2.66
   1  -8   8    3.99    2.21
  -1  -8  -8    2.35    2.78
  -1  -8  -8   -0.38    1.89
  -1  -8  -8    1.13    1.82
   1  -8   8    2.89    2.71
  -1  -8  -8    0.87    2.96
  -1   8  -8   -1.08    2.66
  -1  -8  -9  101.94    5.03
  -1  -8  -9  109.96    6.81
  -1   8  -9   95.40    6.29
  -1   8 -10   36.03    4.63
  -1  -8 -10   36.28    4.93
   1  -9 -10   97.42    6.37
  -1  -9  10   97.39    5.78
   1  -9  -9   13.49    3.01
   1   9  -9   13.95    3.32
   1  -9  -9   14.87    3.50
  -1  -9   9   12.25    3.00
  -1  -9   9   15.62    2.62
   1  -9  -8   42.91    3.69
  -1  -9   8   42.89    3.62
   1  -9  -8   40.38    2.68
   1  -9  -8   46.80    4.20
   1   9  -8   50.14    4.03
   1  -9  -7  520.58   17.75
  -1  -9   7  490.00   18.23
   1  -9  -7  479.08   17.43
   1   9  -7  508.03   18.10
   1  -9  -7  490.12   18.30
   1  -9  -7  497.44   18.09
   1  -9  -7  477.90   18.61
   1   9  -7  465.02   18.39
   1  -9  -6  165.41    6.28
  -1  -9   6  154.50    6.71
   1  -9  -6  150.27    6.03
   1   9  -6  154.45    6.57
   1  -9  -6  161.22    6.63
   1  -9  -6  171.39    7.13
   1   9  -6  146.87    6.88
   1  -9  -6  148.86    6.93
   1  -9  -5  286.44   10.85
   1  -9  -5  276.75   10.12
  -1  -9   5  268.30   10.54
   1  -9  -5  276.05   10.02
   1  -9  -5  288.02   10.47
   1   9  -5  280.18   10.42
   1  -9  -5  273.41   10.81
   1  -9  -5  277.78    9.56
   1  -9  -4  558.45   19.65
   1  -9  -4  555.26   19.40
  -1  -9   4  580.96   20.14
   1  -9  -4  583.41   19.71
   1  -9  -4  587.81   19.95
   1  -9  -4  538.08   20.37
   1   9  -4  560.38   19.91
   1  -9  -4  593.51   20.24
   1   9  -4  559.45   20.14
  -1   9   3  449.00   15.42
   1  -9  -3  453.84   15.32
  -1  -9   3  441.49   15.76
   1  -9  -3  437.08   15.59
   1  -9  -3  438.10   16.17
   1   9  -3  448.20   15.59
   1   9  -3  430.35   16.22
  -1   9   3  426.69   16.16
   1  -9  -3  461.75   15.77
   1   9  -3  426.81   15.71
  -1   9   2  334.57   11.66
  -1  -9   2  333.05   11.74
   1   9  -2  345.25   12.44
  -1   9   2  312.06   12.32
   1  -9  -2  314.45   12.23
   1  -9  -2  334.73   11.64
   1   9  -2  329.18   11.65
  -1  -9   1  467.22   16.12
  -1   9   1  454.22   16.09
  -1  -9   1  478.07   16.19
   1  -9  -1  483.27   16.08
   1   9  -1  456.71   16.08
   1   9  -1  452.59   16.97
  -1   9   1  480.37   16.20
  -1  -9   0  113.55    4.08
  -1   9   0  117.76    4.07
   1  -9   0  117.34    4.08
   1   9   0  114.28    4.07
  -1  -9   0  109.98    5.00
  -1   9   0  118.97    5.13
   1  -9   0  118.65    4.33
   1  -9   1  148.95    5.75
  -1   9  -1  149.13    5.77
  -1   9  -1  152.76    5.68
  -1  -9  -1  151.64    5.63
   1  -9   1  163.18    5.53
   1   9   1  150.14    5.49
  -1  -9  -1  153.24    6.41
  -1   9  -2 1524.10   51.45
   1  -9   2 1505.24   51.25
  -1  -9  -2 1483.74   52.12
   1   9   2 1464.46   51.23
  -1  -9  -2 1528.31   51.27
  -1   9  -2 1533.69   51.28
  -1  -9  -2 1486.01   51.38
  -1  -9  -3  570.11   21.23
  -1   9  -3  611.07   20.51
  -1  -9  -3  611.89   20.49
  -1  -9  -3  568.95   20.01
  -1   9  -3  589.76   20.61
  -1  -9  -3  606.40   20.42
   1   9   3  573.64   20.44
   1  -9   3  572.50   20.47
  -1  -9  -4    6.16    0.86
  -1  -9  -4    6.24    1.35
   1  -9   4    5.67    1.46
   1   9   4    5.79    0.89
  -1  -9  -4    8.61    1.98
  -1  -9  -4    6.21    1.32
   1  -9   4    6.24    1.36
  -1   9  -4    4.53    1.32
  -1  -9  -5  152.83    6.28
  -1   9  -5  157.53    6.46
  -1  -9  -5  160.29    6.44
   1  -9   5  159.68    6.64
  -1  -9  -5  150.57    5.62
  -1  -9  -5  161.07    5.90
   1  -9   5  150.63    6.58
   1   9   5  160.56    5.99
   1  -9   5  152.43    6.63
  -1  -9  -5  154.11    7.09
  -1  -9  -6  477.17   16.35
   1  -9   6  477.62   16.98
  -1  -9  -6  440.77   16.02
  -1  -9  -6  455.87   16.80
  -1   9  -6  472.74   16.86
   1  -9   6  461.34   17.02
  -1  -9  -6  454.97   16.25
   1  -9   6  453.59   17.07
  -1  -9  -6  457.37   17.44
  -1  -9  -7  118.12    4.70
   1  -9   7  117.47    5.59
  -1  -9  -7  103.06    4.62
  -1   9  -7  123.32    5.58
  -1  -9  -7  120.02    5.60
   1  -9   7  111.41    5.71
  -1  -9  -7  117.48    6.18
  -1   9  -7  100.26    5.74
   1  -9   7  121.05    5.83
  -1  -9  -7  117.13    4.91
  -1  -9  -7  116.22    6.20
  -1  -9  -8   52.94    3.02
  -1  -9  -8   57.61    4.48
  -1   9  -8   50.99    4.28
  -1  -9  -8   59.39    4.68
   1  -9   8   58.70    4.28
  -1  -9  -8   64.80    3.69
   1  -9   8   59.34    4.38
  -1  -9  -8   61.26    3.33
   1  -9   8   67.53    4.07
   1  -9   9  116.99    6.71
  -1  -9  -9  127.41    7.44
  -1   9  -9  125.10    7.16
  -1  -9  -9  136.20    5.83
  -1  -9 -10   -1.84    4.14
  -1   9 -10    4.71    3.73
  -1 -10  10   92.66    5.95
   1  10 -10  102.81    6.32
   1 -10 -10   95.21    6.38
  -1 -10   9    3.52    2.77
   1 -10  -9    6.47    2.74
   1 -10  -9    4.06    3.22
   1  10  -9    3.51    2.73
  -1 -10   9    3.43    2.73
  -1 -10   8   73.96    4.50
   1 -10  -8   64.83    3.33
   1 -10  -8   61.69    4.65
   1  10  -8   63.10    4.57
   1 -10  -8   67.03    4.52
  -1 -10   7   39.14    3.28
   1 -10  -7   43.93    2.46
   1  10  -7   39.23    3.44
   1 -10  -7   42.35    3.55
   1 -10  -7   48.23    3.26
   1 -10  -7   44.99    3.57
   1  10  -7   42.93    3.09
   1 -10  -6   51.29    2.71
  -1 -10   6   46.12    3.18
   1 -10  -6   46.27    2.48
   1 -10  -6   48.46    2.96
   1  10  -6   51.03    3.05
   1 -10  -6   57.02    3.76
   1  10  -6   42.86    3.22
   1 -10  -6   47.15    3.44
   1 -10  -5   37.40    2.38
   1 -10  -5   30.87    2.87
   1  10  -5   36.11    2.34
   1 -10  -5   37.34    2.71
   1 -10  -5   35.50    2.07
  -1 -10   5   34.32    2.52
   1 -10  -5   36.70    1.97
  -1 -10   5   38.47    2.82
   1 -10  -5   32.34    1.65
   1 -10  -4   55.20    2.78
   1  10  -4   57.83    2.80
   1  10  -4   58.60    3.50
   1 -10  -4   55.37    3.39
   1 -10  -4   57.28    2.42
  -1 -10   4   59.37    3.05
   1 -10  -4   58.05    2.55
   1 -10  -4   55.51    2.33
   1 -10  -4   55.19    3.00
   1  10  -4   52.60    2.94
  -1  10   3    1.11    0.69
  -1 -10   3    2.86    0.96
   1  10  -3    1.07    0.83
   1 -10  -3    1.88    0.83
   1  10  -3    1.25    0.92
   1 -10  -3    1.35    0.99
   1 -10  -3    2.09    1.46
   1  10  -3    0.48    1.49
  -1  10   3    2.14    1.52
  -1 -10   2   18.16    1.32
  -1  10   2   16.25    1.23
   1 -10  -2   16.60    1.12
   1  10  -2   15.90    1.11
   1 -10  -2   16.58    1.82
   1  10  -2   16.57    1.91
  -1  10   2   16.13    1.98
   1 -10  -1    4.11    0.70
   1  10  -1    3.56    1.41
  -1 -10   1    2.89    0.65
   1 -10  -1    4.28    0.53
   1  10  -1    3.44    0.54
  -1  10   1    4.04    0.54
  -1 -10   1    3.32    0.58
  -1  10   0   17.56    0.82
  -1 -10   0   16.30    0.84
   1  10   0   16.44    0.83
   1 -10   0   17.80    1.16
  -1 -10   0   16.62    1.92
   1  10   0   17.05    0.81
   1 -10   0   17.70    0.83
  -1 -10  -1    8.71    0.88
  -1  10  -1    8.66    0.95
  -1 -10  -1    9.20    1.64
   1 -10   1    8.64    0.70
   1  10   1    8.93    0.70
   1 -10   1    8.80    1.02
  -1  10  -1   10.52    1.12
  -1  10  -2    4.80    0.89
  -1 -10  -2    4.91    0.84
  -1  10  -2    5.99    1.11
   1  10   2    7.16    0.85
   1 -10   2    5.80    0.83
  -1 -10  -2    4.21    1.75
  -1 -10  -3   12.79    2.15
  -1  10  -3   10.33    1.45
  -1 -10  -3   12.83    1.25
  -1  10  -3    9.57    1.24
  -1 -10  -3   10.98    0.72
   1 -10   3   11.83    1.25
   1  10   3    8.11    1.16
  -1 -10  -3    9.54    1.16
  -1 -10  -4   12.02    1.52
  -1  10  -4   11.93    1.69
  -1  10  -4   12.06    1.48
  -1 -10  -4   10.82    1.46
  -1 -10  -4   11.02    2.25
  -1 -10  -4   12.26    0.99
   1 -10   4   10.74    1.62
  -1 -10  -5   23.18    2.16
  -1  10  -5   32.64    2.36
  -1 -10  -5   25.13    1.60
  -1  10  -5   25.10    2.25
   1 -10   5   24.30    2.46
  -1 -10  -5   24.60    2.15
   1 -10   5   27.38    2.46
  -1 -10  -5   29.15    3.07
   1 -10   6  156.10    6.81
  -1 -10  -6  141.89    5.82
  -1 -10  -6  143.36    5.44
   1 -10   6  159.41    6.75
  -1  10  -6  159.50    6.58
  -1 -10  -6  159.69    6.55
  -1 -10  -6  162.06    6.09
   1 -10   6  146.77    6.69
  -1 -10  -6  140.44    7.15
   1 -10   7   83.00    4.73
  -1 -10  -7   83.19    3.62
  -1 -10  -7   74.54    3.42
   1 -10   7   76.63    4.41
  -1 -10  -7   71.77    3.18
  -1 -10  -7   77.91    4.34
  -1  10  -7   73.08    4.21
   1 -10   7   68.45    4.45
  -1 -10  -7   69.98    4.87
  -1 -10  -7   69.23    4.75
  -1  10  -7   69.91    4.65
  -1 -10  -8   20.35    1.75
   1 -10   8   21.00    3.24
  -1 -10  -8   24.90    3.62
  -1  10  -8   23.51    3.37
  -1 -10  -8   21.75    2.24
   1 -10   8   23.79    3.56
   1 -10   9  170.09    8.16
  -1  10  -9  166.10    8.54
  -1 -10  -9  159.70    8.67
   1 -10  10   45.89    4.66
  -1  10 -10   41.87    4.95
  -1 -10 -10   56.28    5.62
  -1 -11  10    7.64    3.33
   1 -11 -10    1.92    3.53
   1  11 -10    9.44    3.63
  -1 -11   9   19.48    3.41
   1  11  -9   18.64    3.40
   1 -11  -9   25.58    3.74
   1 -11  -8   85.74    5.21
   1 -11  -8   82.42    3.94
  -1 -11   8   95.95    5.22
   1 -11  -8   97.32    5.51
   1  11  -8   91.02    5.26
  -1 -11   8   79.22    5.34
   1 -11  -7    2.20    1.38
  -1 -11   7    5.82    2.18
   1  11  -7    2.22    2.13
   1 -11  -7   -0.32    2.02
   1  11  -7    1.43    2.15
   1 -11  -7   -0.22    2.33
   1 -11  -7    1.90    2.36
   1 -11  -6  136.28    5.74
   1  11  -6  131.48    5.67
   1 -11  -6  130.65    6.26
   1 -11  -6  134.03    5.34
  -1 -11   6  124.43    5.89
   1 -11  -6  131.83    6.15
   1  11  -6  119.69    5.91
   1 -11  -6  127.69    5.12
  -1 -11   5   10.92    2.05
   1 -11  -5   13.78    1.22
   1 -11  -5   11.75    2.30
   1  11  -5   11.53    2.34
   1 -11  -5   14.37    1.72
   1  11  -5   10.98    1.63
  -1 -11   5   13.93    1.88
   1 -11  -5   11.36    1.33
   1 -11  -5   12.88    1.95
   1 -11  -5   11.51    1.13
   1 -11  -4    3.61    1.91
   1  11  -4    1.45    1.80
   1 -11  -4    0.35    1.22
   1  11  -4    1.56    1.24
   1 -11  -4    1.26    0.87
  -1 -11   4    0.94    1.24
  -1 -11   4   -0.53    1.48
   1 -11  -4    0.80    1.05
   1  11  -4    1.06    1.08
   1 -11  -3    6.38    1.08
  -1 -11   3    6.94    1.24
  -1  11   3    5.83    0.81
   1 -11  -3    7.39    1.76
   1  11  -3    8.48    1.83
   1  11  -3    7.62    0.95
   1 -11  -3    8.20    0.99
   1  11  -3    6.17    1.12
  -1 -11   2  156.24    6.05
   1 -11  -2  156.49    5.80
   1  11  -2  165.08    6.94
   1 -11  -2  150.73    6.71
   1  11  -2  159.56    5.80
  -1  11   2  161.94    6.02
   1  11  -2  162.23    5.88
   1 -11  -2  164.27    5.87
   1 -11  -1    0.62    0.61
  -1 -11   1    1.99    0.68
   1 -11  -1    1.15    0.51
   1  11  -1    1.17    0.51
   1  11  -1    1.02    1.52
  -1 -11   0   13.01    0.72
  -1 -11   0   12.01    1.95
   1 -11   0   14.18    1.06
   1  11   0   14.82    0.79
   1 -11   0   15.14    0.71
  -1 -11  -1   21.68    1.40
  -1  11  -1   22.80    1.48
   1 -11   1   22.47    1.12
   1  11   1   22.45    1.09
  -1  11  -1   20.38    1.52
  -1 -11  -1   22.91    2.27
  -1  11  -2   15.67    1.24
  -1 -11  -2   18.19    1.25
  -1 -11  -2   20.98    2.20
  -1  11  -2   16.35    1.54
   1  11   2   16.16    1.13
   1 -11   2   16.78    1.17
  -1 -11  -3   44.15    2.27
  -1  11  -3   46.62    2.34
  -1 -11  -3   41.81    2.30
  -1 -11  -3   41.29    3.27
   1 -11   3   39.95    2.21
  -1  11  -3   43.45    2.51
  -1 -11  -4  152.92    6.24
  -1  11  -4  166.14    6.30
  -1 -11  -4  149.17    6.13
   1 -11   4  153.82    6.54
  -1 -11  -4  162.73    7.27
  -1 -11  -4  156.62    5.66
  -1  11  -4  157.83    6.41
  -1 -11  -5   28.47    3.20
  -1 -11  -5   28.69    2.30
  -1  11  -5   32.02    2.39
  -1  11  -5   31.27    2.45
  -1 -11  -5   28.04    1.66
   1 -11   5   27.92    2.68
   1 -11   5   27.47    2.59
  -1 -11  -5   34.00    2.40
  -1  11  -6    3.92    2.07
   1 -11   6    1.86    2.14
  -1 -11  -6    2.57    1.92
  -1  11  -6    2.92    1.87
  -1 -11  -6    0.97    1.57
   1 -11   6    0.88    2.21
   1 -11   6    4.48    2.35
  -1  11  -6    0.15    1.84
  -1 -11  -6    3.23    1.24
  -1 -11  -6    3.80    2.73
   1 -11   7  126.47    5.75
  -1 -11  -7  111.66    4.62
  -1 -11  -7  102.31    4.11
  -1  11  -7  111.27    5.49
  -1 -11  -7  111.53    5.36
   1 -11   7  113.66    5.79
   1 -11   7  107.23    5.87
  -1 -11  -7  110.24    4.68
  -1  11  -7  109.91    5.93
  -1 -11  -7  115.25    6.16
  -1 -11  -7  111.96    6.22
   1 -11   8   66.68    4.48
  -1 -11  -8   60.18    2.96
  -1 -11  -8   66.51    3.39
   1 -11   8   58.50    4.68
  -1 -11  -8   69.28    4.98
   1 -11   9    3.61    3.09
  -1  11  -9   -1.50    3.45
  -1 -11  -9   -1.31    3.66
   1 -11  10   16.81    3.91
  -1 -11 -10   28.61    4.70
  -1  11 -10   19.38    4.10
  -1 -12  10   -2.40    3.44
   1  12 -10   -3.48    3.50
   1 -12 -10    3.15    3.59
  -1 -12   9  133.56    6.78
   1  12  -9  119.52    6.77
   1 -12  -9  132.16    7.13
   1 -12  -8  141.43    7.00
   1  12  -8  130.74    6.77
  -1 -12   8  144.59    6.78
   1 -12  -8  133.12    5.43
  -1 -12   8  131.71    6.92
   1 -12  -8  133.44    6.87
   1 -12  -7   13.40    1.52
  -1 -12   7   11.06    2.54
   1  12  -7   10.65    2.48
   1 -12  -7   11.10    2.61
   1 -12  -7   15.19    2.93
   1  12  -7   11.92    2.28
   1 -12  -7   10.37    2.24
   1 -12  -6  294.87    9.84
   1 -12  -6  300.26   11.10
   1  12  -6  270.99   10.82
   1 -12  -6  279.17   10.14
  -1 -12   6  270.29   10.78
   1 -12  -6  276.59   10.56
   1 -12  -6  276.55   11.24
   1  12  -6  288.95   10.61
   1 -12  -6  262.93    9.48
  -1 -12   5  615.88   23.04
   1 -12  -5  680.01   22.36
  -1 -12   5  613.18   22.90
   1 -12  -5  638.44   22.14
   1 -12  -5  635.62   23.00
   1 -12  -5  661.48   23.49
   1  12  -5  611.59   23.44
   1 -12  -5  656.53   22.71
   1  12  -5  637.44   22.66
   1 -12  -4   77.19    3.63
   1  12  -4   77.20    3.61
   1 -12  -4   72.47    3.13
  -1 -12   4   76.47    3.75
   1  12  -4   79.66    4.45
   1 -12  -4   73.80    3.42
   1 -12  -4   80.47    4.40
   1  12  -4   77.27    3.43
  -1 -12   3  589.09   20.32
   1 -12  -3  580.31   21.03
   1 -12  -3  563.68   20.02
   1  12  -3  583.68   20.02
   1  12  -3  583.26   21.18
   1 -12  -3  574.65   20.16
   1  12  -3  582.16   20.17
  -1  12   3  569.87   19.87
  -1 -12   2 1558.58   52.38
   1  12  -2 1533.17   52.07
   1 -12  -2 1566.07   53.22
   1 -12  -2 1517.82   52.07
   1  12  -2 1536.59   53.41
   1  12  -2 1513.80   52.12
   1 -12  -2 1537.12   52.11
  -1  12   2 1544.46   52.33
   1  12  -1  430.08   14.55
   1 -12  -1  417.16   14.52
   1  12  -1  424.46   15.75
   1  12  -1  410.75   14.26
   1  12  -1  416.26   14.51
   1 -12  -1  416.06   14.54
  -1 -12   1  428.69   14.57
  -1 -12   0 1166.28   41.20
   1  12   0 1173.53   39.86
   1 -12   0 1182.57   40.16
  -1 -12  -1  977.87   34.07
   1 -12   1  941.05   32.66
   1  12   1  932.04   32.63
  -1 -12  -1  967.13   33.01
  -1  12  -1  966.75   33.03
  -1  12  -1  982.84   32.75
  -1 -12  -1  996.73   32.76
  -1 -12  -2  170.73    6.38
  -1  12  -2  174.90    6.43
  -1  12  -2  178.74    6.70
  -1 -12  -2  174.50    7.58
   1 -12   2  167.72    6.31
  -1  12  -3  154.56    5.98
  -1  12  -3  143.90    5.68
  -1 -12  -3  140.45    5.67
  -1 -12  -3  144.05    5.79
  -1 -12  -3  155.80    6.92
  -1 -12  -4 1002.46   35.85
  -1 -12  -4 1000.32   34.17
  -1  12  -4 1031.75   35.01
  -1  12  -4 1020.10   34.80
  -1 -12  -4 1005.16   34.80
   1 -12   4 1006.81   35.18
  -1 -12  -4  982.93   34.73
  -1 -12  -5  122.00    6.63
  -1 -12  -5  142.25    5.79
  -1  12  -5  140.76    5.84
  -1  12  -5  137.90    5.94
  -1 -12  -5  139.83    5.13
   1 -12   5  136.96    6.19
   1 -12   5  130.35    6.11
  -1 -12  -5  127.70    5.72
  -1 -12  -6  111.63    5.44
   1 -12   6  134.45    6.22
  -1  12  -6  125.16    5.73
  -1 -12  -6  136.02    5.79
  -1  12  -6  121.57    6.04
  -1 -12  -6  130.58    6.29
   1 -12   6  131.56    6.22
   1 -12   6  117.53    6.06
  -1 -12  -6  134.75    5.05
  -1  12  -6  129.45    5.86
  -1 -12  -6  127.64    6.67
  -1 -12  -7  229.80   10.85
  -1  12  -7  274.39   10.27
  -1 -12  -7  269.32   10.23
   1 -12   7  248.64   10.54
  -1  12  -7  227.97   10.48
  -1 -12  -7  259.78   10.91
   1 -12   7  239.54   10.51
  -1 -12  -7  261.34    9.41
  -1 -12  -7  251.66    9.45
   1 -12   8   29.14    3.59
  -1 -12  -8   25.84    3.63
  -1  12  -8   19.50    3.44
   1 -12   8   22.90    3.75
  -1 -12  -8   22.78    1.84
   1 -12   9    2.12    3.53
   1 -12   9   10.72    3.39
  -1 -12  -9    8.42    3.73
  -1  12  -9   14.18    3.59
  -1 -13  10   31.78    4.17
   1  13 -10   29.49    4.07
   1  13 -10   26.15    4.07
   1 -13 -10   31.27    4.44
   1  13  -9   58.12    4.58
   1 -13  -9   59.45    4.88
  -1 -13   9   54.34    4.41
   1 -13  -8  103.71    5.85
   1  13  -8   88.84    5.37
  -1 -13   8  100.77    5.51
  -1 -13   8   88.01    5.73
   1 -13  -8   98.87    5.72
   1  13  -7   12.34    2.97
   1 -13  -7   12.26    2.80
   1 -13  -7    8.11    1.19
  -1 -13   7    8.90    2.28
   1 -13  -7    6.00    2.48
   1  13  -7    7.87    2.52
   1  13  -7    9.18    2.15
   1 -13  -7    6.32    2.17
   1  13  -6   67.21    3.48
   1 -13  -6   67.21    3.56
   1 -13  -6   66.11    3.99
   1  13  -6   53.07    3.57
   1 -13  -6   60.91    2.99
  -1 -13   6   57.76    3.74
   1 -13  -6   58.78    2.57
   1 -13  -6   59.48    4.24
   1  13  -6   57.71    4.27
   1  13  -5   30.50    2.25
   1 -13  -5   33.57    2.28
  -1 -13   5   26.81    2.71
  -1 -13   5   31.54    2.57
   1 -13  -5   34.95    1.92
   1 -13  -5   27.98    1.74
   1 -13  -5   31.75    3.18
   1  13  -5   30.62    3.06
   1 -13  -5   32.32    2.56
   1  13  -4   17.83    1.57
   1 -13  -4   17.48    1.56
  -1 -13   4   15.86    1.84
   1 -13  -4   16.90    1.27
   1  13  -4   17.28    1.72
   1 -13  -4   17.05    1.77
  -1  13   4   18.71    2.56
   1  13  -4   19.83    2.68
   1 -13  -4   17.77    2.53
  -1  13   3    3.05    0.82
   1 -13  -3    2.25    1.99
  -1  13   3    6.62    2.15
   1  13  -3    2.96    1.98
   1 -13  -3    3.45    1.05
   1  13  -3    5.69    1.09
  -1 -13   3    4.82    1.23
   1 -13  -3    6.10    0.94
   1  13  -3    3.91    0.97
   1  13  -2    4.33    0.67
   1 -13  -2    4.27    0.69
   1  13  -2    2.12    0.97
   1 -13  -2    4.69    0.80
  -1  13   2    4.00    1.10
   1 -13  -2    1.45    1.81
  -1  13   2    2.86    1.89
   1  13  -2    3.08    1.93
   1 -13  -2    2.97    0.70
   1  13  -2    3.23    0.74
  -1 -13   2    2.71    1.01
   1 -13  -1    0.20    0.43
  -1 -13   1    0.27    0.73
   1 -13  -1    0.58    0.30
   1 -13  -1    0.35    0.71
   1  13  -1    1.65    0.74
   1  13  -1    1.02    1.81
   1  13   0   14.65    0.86
   1 -13   0   13.06    1.18
  -1 -13   0   12.85    2.23
  -1 -13  -1    0.66    0.58
  -1  13  -1    1.44    0.59
  -1 -13  -1    2.57    1.81
  -1 -13  -2   25.57    2.67
  -1  13  -2   20.76    2.62
  -1  13  -2   23.88    1.85
  -1  13  -2   21.53    1.48
  -1 -13  -2   20.49    1.41
  -1  13  -3    2.63    1.08
  -1 -13  -3    3.46    1.13
  -1 -13  -3   -0.22    2.14
   1 -13   3    3.24    1.44
  -1  13  -3    1.52    1.37
  -1 -13  -3    2.68    1.32
  -1  13  -4   86.50    4.16
  -1  13  -4   83.73    3.87
  -1 -13  -4   82.43    3.88
   1 -13   4   83.24    4.23
  -1 -13  -4   93.49    5.23
  -1 -13  -4   86.36    3.88
  -1 -13  -5   16.61    1.96
  -1  13  -5   16.00    2.15
  -1  13  -5   14.70    1.89
  -1 -13  -5   16.59    1.90
  -1  13  -5   15.65    2.27
  -1 -13  -5   19.81    2.40
   1 -13   5   15.96    2.31
  -1 -13  -5   17.15    3.14
  -1 -13  -5   17.70    1.23
  -1 -13  -6   15.47    2.20
   1 -13   6   21.00    2.93
  -1  13  -6   21.15    2.43
  -1 -13  -6   21.87    2.43
  -1 -13  -6   23.32    2.79
  -1  13  -6   18.79    2.62
   1 -13   6   19.19    2.72
   1 -13   6   16.65    3.02
  -1 -13  -6   19.64    1.57
  -1 -13  -6   18.96    3.35
  -1  13  -7   83.79    4.60
  -1 -13  -7   90.90    4.69
   1 -13   7   88.31    5.12
   1 -13   7   75.75    5.12
  -1 -13  -7   92.11    3.86
  -1 -13  -7   80.58    4.00
  -1 -13  -7   81.31    5.25
  -1  13  -7   81.10    5.07
   1 -13   8   13.32    3.35
   1 -13   8   16.99    3.14
  -1 -13  -8   17.67    3.72
  -1  13  -8   16.95    3.41
   1 -13   9   12.40    3.73
   1 -13   9    5.31    3.39
  -1  13  -9   11.05    3.48
  -1 -13  -9   10.53    3.88
  -1 -14   9   -0.98    3.07
   1  14  -9    0.25    2.97
   1 -14  -9    2.47    3.29
   1  14  -9    2.19    3.32
  -1 -14   9    0.27    3.50
   1  14  -8   49.49    4.54
   1  14  -8   56.55    4.14
   1 -14  -8   50.19    4.32
  -1 -14   8   57.18    4.24
  -1 -14   8   51.60    4.49
   1 -14  -8   53.93    4.40
   1  14  -7   45.58    3.15
   1 -14  -7   46.61    3.33
  -1 -14   7   43.58    3.54
   1 -14  -7   56.92    4.27
   1 -14  -7   46.45    3.72
   1  14  -7   43.78    3.46
   1  14  -7   38.59    3.94
   1  14  -6   -1.08    2.00
   1  14  -6    1.30    1.96
   1 -14  -6    1.93    2.05
   1 -14  -6    1.22    1.27
  -1 -14   6   -1.03    2.11
   1  14  -6    0.53    1.64
   1 -14  -6    0.13    1.69
   1 -14  -6    2.79    2.60
   1  14  -6    1.69    2.47
   1 -14  -6    1.05    1.18
   1 -14  -5    0.82    1.05
   1  14  -5    2.56    1.86
   1 -14  -5    1.76    1.48
   1  14  -5    1.31    1.41
  -1 -14   5   -1.37    2.12
   1 -14  -5    0.20    1.06
  -1 -14   5    0.59    1.76
   1 -14  -5    2.54    1.69
   1  14  -5   -0.23    2.43
   1 -14  -5   -0.22    2.53
   1 -14  -4   47.06    3.70
   1 -14  -4   50.90    2.58
   1  14  -4   47.29    3.77
   1  14  -4   52.58    2.59
   1  14  -4   49.38    2.90
   1 -14  -4   52.67    2.26
  -1 -14   4   49.10    2.95
   1  14  -4   47.04    2.67
   1 -14  -4   45.26    2.70
  -1  14   4   45.85    3.61
   1  14  -3   17.22    2.65
   1 -14  -3   22.38    2.60
  -1  14   3   23.65    2.69
   1  14  -3   19.41    1.78
  -1  14   3   19.72    1.31
   1  14  -3   23.89    1.46
  -1 -14   3   19.89    1.75
   1 -14  -3   21.12    1.57
   1  14  -3   22.00    1.55
   1 -14  -3   19.30    1.36
   1  14  -2    7.19    1.16
   1 -14  -2    8.17    0.89
  -1  14   2    5.58    1.21
   1  14  -2    6.56    0.74
   1 -14  -2    5.91    0.72
   1 -14  -2    6.21    0.78
   1  14  -2    6.11    0.80
   1  14  -2    7.76    2.26
   1 -14  -2    7.98    2.04
  -1  14   2    2.65    2.05
  -1 -14   2    4.70    1.10
   1  14  -1   72.68    4.40
   1 -14  -1   74.10    3.01
   1  14  -1   75.48    3.05
  -1 -14   1   72.30    3.05
  -1  14   0   17.15    2.62
  -1 -14   0   14.29    2.42
   1  14   0   16.63    2.31
   1 -14   0   17.35    1.32
   1  14   1   15.26    2.45
  -1  14  -1   17.83    2.43
  -1 -14  -1   18.15    2.47
  -1  14  -1   14.90    0.81
  -1 -14  -1   15.68    0.89
  -1 -14  -1   16.84    0.90
  -1  14  -1   15.97    0.84
  -1 -14  -2   13.34    1.22
  -1  14  -2   13.59    1.30
  -1  14  -2   13.83    1.14
  -1  14  -2   13.20    2.66
  -1 -14  -2   13.41    2.53
  -1  14  -2   16.21    1.66
  -1 -14  -3   58.59    3.02
  -1  14  -3   53.22    2.80
   1 -14   3   55.44    3.18
  -1  14  -3   54.08    2.75
  -1 -14  -3   57.92    2.76
  -1  14  -3   56.50    3.11
  -1 -14  -3   65.40    4.20
  -1  14  -4   -0.39    1.64
  -1 -14  -4    0.70    1.30
  -1  14  -4    0.71    1.31
  -1 -14  -4    2.47    2.49
   1 -14   4    0.30    1.58
  -1 -14  -4    0.72    1.34
  -1 -14  -4   -0.27    1.54
  -1 -14  -5   11.71    1.03
  -1  14  -5   11.65    2.21
  -1 -14  -5   11.64    1.80
  -1  14  -5   13.99    1.94
  -1 -14  -5   10.97    3.01
   1 -14   5    9.79    2.27
  -1  14  -5    8.73    1.94
  -1 -14  -5   13.94    2.21
  -1 -14  -5    9.39    1.89
  -1 -14  -6   50.08    2.41
   1 -14   6   50.39    3.93
  -1  14  -6   51.17    3.28
  -1 -14  -6   52.67    3.30
  -1 -14  -6   47.74    4.51
   1 -14   6   54.03    3.77
  -1 -14  -6   51.62    3.86
  -1  14  -6   46.27    3.55
  -1 -14  -6   52.07    3.31
  -1 -14  -7   41.42    2.37
   1 -14   7   36.15    3.71
   1 -14   7   37.15    3.52
  -1 -14  -7   45.69    3.39
  -1  14  -7   47.70    3.44
  -1 -14  -7   44.46    3.87
  -1  14  -7   36.74    3.63
  -1 -14  -7   41.99    2.80
   1 -14   8   -0.25    3.25
  -1 -14  -8    0.56    3.19
  -1  14  -8    4.09    2.91
   1 -14   8    2.71    2.94
   1 -14   9   56.20    5.26
  -1  14  -9   56.26    4.86
  -1 -14  -9   61.60    5.27
   1 -14   9   56.25    4.74
   1  15  -9   16.78    3.92
  -1 -15   9   22.24    4.22
   1 -15  -9   22.90    3.67
   1  15  -9   14.75    3.30
  -1 -15   9   22.60    3.42
   1  15  -8   37.17    4.02
  -1 -15   8   32.27    3.47
  -1 -15   8   28.26    4.04
   1 -15  -8   40.86    3.93
   1  15  -8   23.42    3.20
  -1 -15   7  228.41    9.91
   1 -15  -7  232.40   10.00
   1  15  -7  231.78    9.80
   1  15  -7  230.77   10.49
   1 -15  -7  252.89   10.61
   1  15  -7  257.30    9.64
   1 -15  -7  242.36    9.60
   1 -15  -6  125.71    6.37
   1  15  -6  106.82    6.19
   1 -15  -6  123.15    5.23
   1  15  -6  112.39    5.14
   1 -15  -6  116.10    5.55
   1  15  -6  117.45    5.43
  -1 -15   6  113.84    5.60
   1  15  -6  105.53    5.33
   1 -15  -6  109.95    4.62
   1  15  -5  125.92    7.07
   1 -15  -5  151.07    7.23
   1 -15  -5  141.14    6.21
   1 -15  -5  151.86    5.47
  -1 -15   5  135.48    6.55
  -1 -15   5  136.43    6.23
   1  15  -5  151.32    5.91
   1 -15  -5  149.73    5.93
   1  15  -5  143.32    6.20
   1 -15  -5  136.89    5.52
   1 -15  -4  476.93   16.90
   1  15  -4  450.76   16.84
   1 -15  -4  471.50   16.39
  -1 -15   4  472.29   17.13
  -1  15   4  462.30   18.02
   1  15  -4  491.21   16.74
   1 -15  -4  482.99   16.75
   1  15  -4  478.99   17.06
   1  15  -4  477.57   18.22
   1 -15  -4  450.24   17.97
   1  15  -3  119.06    6.09
   1 -15  -3  117.38    5.97
  -1  15   3  111.30    4.43
   1 -15  -3  113.98    4.48
   1  15  -3  117.93    4.49
  -1  15   3  114.68    6.07
  -1 -15   3  118.05    4.93
   1  15  -3  117.91    4.87
   1 -15  -3  120.09    4.59
   1  15  -3  113.01    4.57
   1  15  -2   83.74    3.58
   1 -15  -2   81.36    3.24
   1  15  -2   83.92    3.14
   1 -15  -2   82.46    3.14
   1 -15  -2   87.58    3.18
   1  15  -2   81.17    3.19
  -1  15   2   84.43    3.67
  -1 -15   2   83.18    3.61
   1 -15  -2   75.96    4.74
  -1  15   2   84.86    4.92
   1  15  -2   90.16    5.04
  -1 -15   1  294.74   10.41
   1  15  -1  294.82   10.40
   1 -15  -1  286.76   10.35
   1  15  -1  305.28   12.06
   1  15   0  409.59   16.16
  -1  15   0  412.08   16.23
  -1 -15   0  429.02   16.04
   1  15   1    1.42    2.18
  -1 -15  -1    0.23    2.13
  -1  15  -1    3.51    2.12
  -1 -15  -2  657.72   22.68
  -1  15  -2  643.43   22.61
  -1 -15  -2  640.64   22.79
  -1  15  -2  673.57   22.90
  -1  15  -2  690.11   23.12
  -1 -15  -2  642.15   24.17
  -1  15  -2  655.58   24.33
  -1  15  -3  282.82   12.08
  -1 -15  -3  277.94   11.94
  -1  15  -3  287.89   10.56
  -1 -15  -3  295.00   10.53
  -1  15  -3  278.85   10.56
  -1 -15  -3  287.44   10.69
   1 -15   3  287.44   11.01
  -1 -15  -3  300.34   10.88
  -1  15  -3  305.20   10.94
  -1  15  -4   10.89    1.93
  -1  15  -4   12.08    1.63
  -1 -15  -4   11.75    1.66
  -1 -15  -4   10.97    1.79
   1 -15   4   13.59    2.14
  -1 -15  -4   16.10    1.83
  -1 -15  -4   15.73    3.16
  -1 -15  -5  143.19    7.30
  -1 -15  -5  147.07    5.90
  -1  15  -5  139.15    5.87
  -1  15  -5  133.03    6.06
  -1 -15  -5  145.91    6.32
   1 -15   5  125.97    6.24
  -1  15  -5  136.76    6.16
  -1 -15  -5  133.72    5.84
  -1 -15  -6  259.01    9.87
  -1  15  -6  250.58    9.85
  -1 -15  -6  248.67   10.37
  -1  15  -6  231.56   10.14
   1 -15   6  247.77   10.38
   1 -15   6  234.89   10.40
  -1 -15  -6  264.40    9.00
  -1 -15  -6  239.95    9.85
  -1 -15  -7   50.17    3.38
  -1  15  -7   41.20    3.34
   1 -15   7   49.77    3.93
  -1  15  -7   35.72    3.57
  -1 -15  -7   48.20    4.13
   1 -15   7   42.58    4.15
  -1 -15  -7   42.14    2.93
  -1 -15  -8   43.53    4.27
  -1  15  -8   33.98    3.72
   1 -15   8   38.41    4.00
   1 -15   8   35.85    4.32
  -1 -15  -9   93.74    6.21
  -1  15  -9   83.68    5.75
   1 -15   9   83.92    5.71
   1 -15   9   84.94    6.07
  -1 -16   9    1.39    3.70
   1 -16  -9    2.91    3.22
   1  16  -9    1.44    2.92
  -1 -16   9   -0.50    2.98
   1  16  -9   -2.06    3.59
  -1 -16   8   46.52    4.76
  -1 -16   8   50.52    4.01
   1  16  -8   43.43    3.78
   1 -16  -8   56.06    4.26
   1  16  -8   42.25    4.45
   1  16  -7   38.38    4.01
   1 -16  -7   40.38    4.15
   1 -16  -7   39.24    3.04
  -1 -16   7   31.36    3.33
   1  16  -7   37.86    3.17
   1 -16  -7   37.65    3.47
   1  16  -7   33.25    2.96
   1  16  -6   22.14    3.63
   1 -16  -6   34.22    3.86
   1 -16  -6   31.00    2.52
   1  16  -6   28.00    2.38
  -1 -16   6   24.31    3.16
  -1 -16   6   26.43    2.83
   1  16  -6   30.09    2.67
   1 -16  -6   27.45    2.74
   1 -16  -6   26.53    2.02
   1 -16  -5   33.29    3.69
   1  16  -5   29.33    3.61
   1 -16  -5   30.48    2.21
   1  16  -5   33.23    2.26
  -1 -16   5   29.06    2.62
   1 -16  -5   27.10    1.65
   1 -16  -5   24.75    1.87
  -1 -16   5   26.99    2.88
   1  16  -5   34.16    2.68
   1 -16  -5   35.29    2.54
   1  16  -4   15.89    1.52
   1 -16  -4   13.71    1.47
   1  16  -4   14.20    1.98
   1  16  -4   14.40    1.65
   1 -16  -4   16.05    1.69
   1 -16  -4   15.34    1.11
  -1 -16   4   11.75    1.85
   1  16  -4   14.05    3.00
   1 -16  -4   15.25    2.78
  -1  16   4   11.60    2.90
   1 -16  -3   -0.44    0.87
   1  16  -3   -0.84    0.90
   1  16  -3    1.60    1.34
   1 -16  -3    0.04    0.72
  -1  16   3    0.93    0.93
   1  16  -3    0.25    0.97
   1 -16  -3    0.72    0.96
   1 -16  -3    0.33    0.69
  -1 -16   3    0.11    1.37
   1 -16  -3   -1.13    2.34
  -1  16   3   -1.99    2.37
   1  16  -3   -1.55    2.53
   1 -16  -2    1.13    0.76
   1  16  -2   -0.08    1.11
  -1  16   2   -1.18    1.29
  -1 -16   2   -1.00    1.16
   1 -16  -2    0.21    0.61
   1  16  -2    0.57    0.64
   1  16  -2    3.06    2.55
  -1  16   2   -1.02    2.31
   1 -16  -2    0.47    0.54
   1  16  -2    0.27    0.51
   1 -16  -1   40.21    2.03
  -1 -16   1   44.92    2.12
   1  16  -1   39.76    3.74
   1  16  -1   44.53    2.13
  -1  16   0   29.09    3.33
  -1 -16   0   22.34    2.92
   1  16   0   30.66    3.21
  -1  16  -1   24.10    3.26
  -1 -16  -1   27.41    3.10
   1  16   1   23.57    3.19
  -1 -16  -2   28.27    1.76
  -1  16  -2   25.40    1.83
  -1  16  -2   22.97    1.37
  -1 -16  -2   24.55    1.47
   1 -16   2   22.12    1.99
  -1  16  -2   25.89    2.04
  -1 -16  -2   22.83    3.13
  -1  16  -2   20.24    3.07
  -1  16  -3    4.52    1.70
  -1  16  -3    1.90    1.19
  -1 -16  -3    1.86    1.12
  -1  16  -3    3.08    1.20
  -1 -16  -3    2.05    1.25
   1 -16   3    2.15    1.66
  -1 -16  -3    2.17    1.57
  -1 -16  -3   -2.58    2.55
  -1  16  -3    1.93    2.58
  -1  16  -4    5.95    1.88
  -1  16  -4    4.96    1.49
  -1 -16  -4    5.36    1.45
  -1 -16  -4    4.78    1.68
  -1  16  -4    9.14    1.53
   1 -16   4    3.16    1.89
  -1 -16  -4    6.89    1.66
  -1  16  -4    3.47    2.78
  -1 -16  -4    7.02    2.85
  -1  16  -5    7.26    2.13
  -1 -16  -5   10.40    1.92
  -1  16  -5    9.56    1.79
  -1 -16  -5   10.24    2.15
  -1  16  -5   13.62    2.09
   1 -16   5    9.95    2.35
  -1 -16  -5   11.63    3.27
  -1 -16  -5    9.03    1.91
  -1  16  -6  104.50    4.86
  -1 -16  -6  102.74    4.80
  -1 -16  -6   96.69    5.27
  -1  16  -6   89.96    5.03
   1 -16   6  108.40    5.43
  -1 -16  -6   95.46    4.89
   1 -16   6   85.46    5.54
  -1  16  -7   57.18    3.83
  -1 -16  -7   71.02    3.95
   1 -16   7   62.94    4.47
  -1 -16  -7   50.42    3.50
   1 -16   7   64.16    4.69
  -1 -16  -7   64.51    4.49
  -1  16  -7   60.96    4.24
   1 -16   8   17.29    3.81
  -1 -16  -8   18.39    3.55
  -1  16  -8   15.96    3.19
   1 -16   8   14.40    3.54
   1 -16   9  129.73    7.38
  -1  16  -9  122.20    6.99
  -1 -16  -9  128.90    7.43
   1 -16   9  137.49    7.27
   1 -17  -9   42.31    4.25
   1  17  -9   38.92    3.87
  -1 -17   9   41.52    4.34
  -1 -17   9   39.39    4.91
   1  17  -9   49.99    4.93
  -1 -17   8   19.66    3.27
   1  17  -8   22.39    4.10
   1 -17  -8   21.00    3.46
   1  17  -8   25.23    3.24
   1  17  -7    2.10    2.05
   1 -17  -7    1.54    2.17
   1  17  -7    0.89    2.29
  -1 -17   7   -1.02    2.73
   1 -17  -7    1.37    2.51
   1  17  -7    0.59    3.13
   1 -17  -6   35.48    3.04
   1  17  -6   35.78    2.99
  -1 -17   6   38.91    3.30
   1 -17  -6   46.39    2.93
   1  17  -6   41.30    2.85
  -1 -17   6   39.36    3.76
   1 -17  -6   40.79    2.45
   1  17  -6   37.46    4.16
   1 -17  -6   38.84    4.17
   1  17  -5   54.09    4.57
   1 -17  -5   59.61    4.54
   1 -17  -5   60.17    3.09
   1  17  -5   53.38    2.97
   1 -17  -5   52.91    2.75
  -1 -17   5   54.31    4.01
  -1 -17   5   51.15    3.42
   1  17  -5   55.91    3.42
   1 -17  -5   51.35    3.16
   1  17  -4   18.59    2.12
   1 -17  -4   23.45    1.86
   1  17  -4   17.11    1.72
   1  17  -4   21.35    1.65
   1 -17  -4   21.57    1.74
   1 -17  -4   21.62    1.23
  -1 -17   4   18.85    2.12
   1 -17  -4   22.37    3.25
   1  17  -4   22.33    3.35
  -1  17   4   24.16    3.30
   1  17  -3    0.57    0.85
   1 -17  -3    0.15    0.86
  -1  17   3    0.73    1.00
   1 -17  -3   -0.54    0.91
   1  17  -3    1.16    0.96
   1 -17  -3    0.81    0.67
  -1 -17   3    2.59    1.38
   1  17  -3    0.20    1.36
   1 -17  -3    1.01    0.72
   1  17  -3    0.27    2.63
   1 -17  -3    3.35    2.60
  -1  17   3    0.27    2.57
  -1  17   2   47.30    2.63
   1  17  -2   42.17    4.01
  -1  17   2   48.76    4.11
  -1 -17   2   49.81    2.55
   1 -17  -2   47.36    2.09
   1  17  -2   51.79    2.58
  -1 -17   1    4.82    1.03
   1  17  -1    3.14    1.01
  -1 -17   0   27.86    3.33
   1  17   0   30.23    3.52
   1  17   1   47.79    4.01
  -1  17  -1   38.36    3.86
  -1 -17  -1   43.87    3.82
  -1  17  -2    0.87    2.55
  -1 -17  -2    4.74    2.82
   1 -17   2    2.65    1.44
  -1 -17  -2    1.71    0.77
  -1  17  -2    1.74    0.70
  -1 -17  -2    2.13    0.81
  -1  17  -2    2.84    0.86
  -1  17  -3    5.94    1.41
  -1 -17  -3    6.91    1.28
   1 -17   3    8.65    1.88
  -1 -17  -3   10.60    1.41
  -1  17  -3    7.85    1.24
  -1  17  -3    7.27    2.85
  -1 -17  -3    2.72    2.77
  -1  17  -3    5.90    1.84
  -1 -17  -4   54.39    4.53
  -1  17  -4   51.79    4.61
  -1 -17  -4   53.90    2.94
  -1  17  -4   59.09    3.07
  -1 -17  -4   55.26    3.14
  -1  17  -4   52.86    2.97
   1 -17   4   53.19    3.53
  -1  17  -4   58.61    3.43
  -1 -17  -4   54.02    3.17
  -1  17  -5   67.07    4.90
  -1  17  -5   51.60    3.12
  -1 -17  -5   61.44    3.25
  -1 -17  -5   49.80    3.12
   1 -17   5   52.48    3.68
  -1  17  -5   47.34    3.38
  -1 -17  -5   51.32    3.42
  -1  17  -5   45.15    3.18
  -1  17  -6   21.67    2.40
  -1 -17  -6   20.81    2.40
  -1  17  -6   19.23    2.60
  -1 -17  -6   25.65    2.98
   1 -17   6   19.81    3.00
   1 -17   6   19.52    3.29
  -1 -17  -6   21.47    2.60
  -1  17  -7   59.65    3.87
   1 -17   7   60.33    4.44
  -1 -17  -7   59.51    3.76
  -1 -17  -7   59.26    4.37
  -1  17  -7   53.62    4.07
   1 -17   7   58.37    4.74
   1 -17   8   35.51    3.85
   1 -17   8   33.06    4.21
  -1 -17  -8   33.67    4.09
  -1  17  -8   30.07    3.68
   1  18  -8   74.90    5.94
  -1 -18   8   84.94    5.20
   1  18  -8   82.01    4.90
   1 -18  -8   87.37    5.24
   1  18  -7    0.62    3.59
  -1 -18   7    3.28    2.59
   1 -18  -7    5.13    2.51
   1  18  -7    6.79    2.34
   1  18  -7    5.35    2.29
  -1 -18   6  159.08    7.83
   1  18  -6  169.53    6.91
   1 -18  -6  185.22    7.05
   1 -18  -6  168.32    7.24
   1  18  -6  168.71    7.14
  -1 -18   6  160.65    7.44
   1 -18  -6  169.46    6.59
   1  18  -6  159.16    8.55
   1  18  -5  255.36    9.71
   1 -18  -5  255.58    9.29
   1  18  -5  253.22    9.24
   1 -18  -5  254.93    9.47
  -1 -18   5  226.96   10.12
  -1 -18   5  241.29    9.76
   1 -18  -5  233.66    9.10
   1 -18  -5  237.81   10.71
   1  18  -5  233.50   10.99
  -1  18   4   45.05    4.15
   1  18  -4   31.53    4.10
   1  18  -4   35.22    2.11
   1 -18  -4   44.39    2.28
   1 -18  -4   38.88    2.24
   1  18  -4   38.94    2.26
   1 -18  -4   36.51    1.62
  -1 -18   4   41.55    2.80
   1 -18  -4   43.03    3.90
   1 -18  -4   38.36    1.65
   1  18  -4   35.02    2.67
   1 -18  -3  292.09   10.49
   1  18  -3  314.65   11.24
  -1  18   3  304.52   10.78
   1 -18  -3  314.24   10.69
   1  18  -3  306.13   10.67
   1  18  -3  309.46   10.71
   1 -18  -3  319.00   10.70
   1 -18  -3  324.43   12.68
   1  18  -3  314.63   13.01
  -1  18   3  297.83   12.82
   1 -18  -3  293.64   10.48
  -1 -18   3  299.87   11.28
  -1  18   2  846.49   29.77
   1  18  -2  849.06   31.53
  -1  18   2  877.64   31.62
  -1 -18   2  849.59   29.70
   1  18  -2  873.69   29.69
   1  18  -1   61.69    4.71
   1  18  -1   64.86    2.87
  -1 -18   0  433.49   17.15
   1  18   0  446.45   17.52
   1 -18   1  515.68   18.06
   1  18   1  489.07   19.66
  -1 -18  -1  507.23   19.52
  -1  18  -1  512.28   19.92
   1 -18   2  153.39    5.75
  -1  18  -2  154.97    7.46
  -1 -18  -2  166.43    7.37
  -1 -18  -2  124.87    4.65
  -1 -18  -2  133.00    4.67
  -1  18  -3  114.68    5.01
  -1  18  -3  112.55    4.60
  -1 -18  -3  104.29    4.44
   1 -18   3  103.24    4.97
  -1 -18  -3  103.72    4.31
  -1  18  -3   99.60    4.21
  -1  18  -3   95.82    6.20
  -1 -18  -3  112.93    6.40
  -1  18  -4  443.77   18.44
  -1  18  -4  489.62   17.17
   1 -18   4  465.50   17.21
  -1 -18  -4  469.64   16.78
  -1  18  -4  458.92   16.63
  -1 -18  -4  460.43   16.87
  -1 -18  -4  467.19   16.65
  -1  18  -4  466.29   16.70
  -1 -18  -5   81.07    3.87
  -1  18  -5   78.13    3.81
  -1 -18  -5   78.12    4.14
  -1  18  -5   69.69    3.85
   1 -18   5   65.74    4.28
  -1 -18  -5   66.59    3.82
  -1  18  -5   62.96    5.36
  -1  18  -6   45.82    3.56
  -1 -18  -6   61.24    3.95
   1 -18   6   51.20    4.38
   1 -18   6   54.74    4.09
  -1  18  -6   53.09    3.42
  -1 -18  -6   60.96    3.48
  -1 -18  -6   51.31    3.59
  -1  18  -6   57.69    5.02
  -1  18  -7  135.67    6.08
   1 -18   7  131.49    6.78
  -1 -18  -7  128.58    6.59
  -1  18  -7  119.71    6.19
   1 -18   7  120.97    6.95
  -1  18  -7  138.49    7.72
   1 -18   8   16.27    4.18
   1 -18   8   11.11    3.41
  -1  18  -8    9.31    3.05
  -1 -18  -8   13.25    3.37
  -1 -19   8   58.60    4.55
   1 -19  -8   63.23    4.45
   1  19  -8   50.14    3.90
   1  19  -8   49.04    5.34
   1  19  -7   10.90    3.96
   1  19  -7    7.10    2.47
   1 -19  -7    4.23    2.59
  -1 -19   7    3.31    2.73
   1  19  -7   10.51    2.33
   1  19  -6   37.15    4.52
   1  19  -6   34.32    2.58
   1 -19  -6   31.05    2.33
   1 -19  -6   31.20    2.84
   1  19  -6   31.40    2.74
  -1 -19   6   36.09    3.78
  -1 -19   6   33.51    3.12
  -1 -19   5   14.53    2.37
   1 -19  -5   15.02    1.83
   1  19  -5   21.04    1.88
   1 -19  -5   18.56    1.88
   1  19  -5   17.01    2.32
   1  19  -5   14.84    3.39
   1 -19  -5   15.88    1.98
  -1 -19   5   20.38    3.12
   1 -19  -5   13.53    0.85
  -1  19   4   18.79    3.77
   1  19  -4   19.24    3.60
   1  19  -4   15.59    2.08
   1 -19  -4   15.06    1.49
   1  19  -4   13.22    1.45
  -1 -19   4   13.85    2.16
   1  19  -4   14.82    1.55
   1 -19  -4   17.51    1.57
   1  19  -3   10.12    3.16
  -1  19   3    3.57    3.27
  -1  19   3    5.71    1.11
   1  19  -3    8.19    1.68
   1  19  -3    5.97    0.86
   1 -19  -3    6.26    0.83
   1  19  -3    4.49    0.93
   1 -19  -3    5.15    0.90
  -1 -19   3    4.02    1.64
   1 -19  -3    3.56    0.48
  -1  19   2    2.22    1.50
  -1  19   2    0.61    2.90
   1  19  -2    3.60    1.42
  -1 -19   2    0.70    1.27
  -1  19   1    2.61    1.34
   1  19  -1    2.76    2.77
   1  19   0   18.64    3.37
   1 -19   1    1.07    1.33
  -1 -19  -1    4.35    2.68
  -1  19  -1    3.19    3.04
   1  19   1    1.51    2.77
   1 -19   2   12.04    1.88
  -1  19  -2   12.43    3.42
   1 -19   3    1.29    1.77
  -1  19  -3   -1.64    3.10
  -1 -19  -3   -0.66    1.37
  -1  19  -3    2.26    1.85
  -1  19  -3   -0.21    1.44
  -1 -19  -3    0.69    1.06
  -1  19  -3    0.17    0.97
  -1  19  -4   50.37    5.02
  -1 -19  -4   63.42    3.17
  -1  19  -4   64.72    3.31
  -1  19  -4   57.96    3.67
   1 -19   4   57.47    3.73
  -1 -19  -4   54.89    3.46
  -1 -19  -4   66.70    3.24
  -1  19  -4   56.59    3.03
  -1 -19  -5    6.30    1.82
  -1  19  -5    3.61    1.79
   1 -19   5    6.82    2.57
  -1 -19  -5    6.00    2.04
  -1 -19  -5    6.15    2.03
  -1  19  -5    4.59    1.79
  -1 -19  -6   14.59    2.43
  -1  19  -6   15.34    2.36
   1 -19   6   10.29    3.33
   1 -19   6   16.05    3.10
  -1  19  -6    8.53    3.83
  -1 -19  -6   16.20    2.64
  -1  19  -6   14.81    2.44
  -1  19  -7   41.62    3.27
   1 -19   7   31.86    3.74
   1 -19   7   31.14    4.23
  -1  19  -7   32.38    5.00
  -1 -19  -7   36.55    3.53
  -1  19  -7   31.42    3.26
   1 -19   8   14.35    3.60
   1 -19   8   15.03    3.90
  -1  19  -8   15.15    4.58
  -1  19  -8    6.55    2.81
  -1 -19  -8    8.90    3.22
   1  20  -8   20.52    4.52
  -1 -20   8   18.42    3.37
   1  20  -8   19.31    2.96
   1  20  -7   22.89    4.45
   1 -20  -7   30.59    3.10
   1  20  -7   29.53    3.03
  -1 -20   7   30.40    3.42
  -1 -20   6    3.49    2.53
   1  20  -6    3.31    1.79
   1 -20  -6    1.26    2.02
   1  20  -6    2.87    1.96
   1  20  -6   -1.34    3.71
  -1 -20   6    1.88    3.22
   1 -20  -6   -0.86    1.67
   1  20  -5    4.95    3.36
   1 -20  -5   -1.62    1.64
   1  20  -5   -1.39    1.49
  -1 -20   5    0.48    2.07
   1 -20  -5    2.23    1.52
   1  20  -5    1.17    2.11
   1  20  -4   17.78    2.25
   1  20  -4   16.94    3.75
  -1  20   4   20.73    3.90
   1  20  -4   16.70    1.46
   1 -20  -4   18.46    1.50
   1 -20  -4   15.91    1.46
   1  20  -4   18.21    1.55
  -1 -20   4   20.70    2.30
  -1  20   3   11.60    3.51
   1  20  -3    8.42    3.28
  -1  20   3   11.65    1.28
  -1 -20   3   12.88    1.86
   1  20  -3   11.29    1.85
   1  20  -2    5.82    3.21
  -1  20   2    0.65    3.33
  -1  20   2    0.20    1.56
  -1 -20   2    1.43    1.32
   1 -20  -2    0.49    0.70
   1  20  -2    0.54    1.42
   1 -20  -1   49.26    2.32
  -1  20   1   50.52    2.78
   1  20  -1   54.86    4.87
   1 -20   0    4.66    1.19
   1  20   0    8.37    3.30
   1 -20   1    8.47    1.58
  -1  20  -1    3.69    3.20
   1  20   1    8.61    3.20
   1 -20   2    4.98    1.68
  -1  20  -2    1.71    3.31
   1 -20   3   18.89    2.34
  -1 -20  -3   21.40    1.43
  -1  20  -3   23.88    1.50
  -1  20  -3   19.86    1.31
  -1 -20  -3   20.77    1.38
  -1  20  -4   -0.30    2.06
  -1  20  -4   -0.12    1.70
  -1 -20  -4   -0.62    1.51
   1 -20   4   -2.01    2.22
  -1  20  -4    0.17    1.29
  -1 -20  -4    0.94    1.42
  -1 -20  -4    1.39    1.83
  -1  20  -5    3.87    1.84
  -1  20  -5    0.36    3.94
   1 -20   5    4.80    2.41
  -1 -20  -5    5.34    1.92
  -1 -20  -5    3.01    2.06
  -1  20  -6   32.10    2.87
  -1 -20  -6   33.76    3.10
   1 -20   6   32.90    3.59
  -1  20  -6   25.36    4.59
  -1  20  -6   31.20    2.74
   1 -20   6   23.89    3.84
  -1 -20  -6   29.92    3.00
   1 -20   7   12.46    3.37
  -1 -20  -7   10.06    2.94
  -1  20  -7   12.70    2.71
  -1  20  -7   17.06    4.64
   1 -20   7    6.50    3.60
  -1 -21   7   95.49    5.48
   1  21  -7   96.80    4.90
   1  21  -7   93.80    6.64
   1  21  -6   51.43    3.14
   1 -21  -6   52.07    3.29
  -1 -21   6   49.75    3.81
  -1 -21   6   54.39    4.69
   1  21  -6   48.90    5.19
   1  21  -5   59.09    3.03
   1 -21  -5   61.67    3.10
   1  21  -5   61.76    3.02
  -1 -21   5   62.70    3.81
   1 -21  -5   54.11    3.16
   1  21  -5   51.09    5.26
   1  21  -4  238.50   11.50
   1  21  -4  266.05    9.81
  -1 -21   4  247.94    9.81
   1  21  -4  257.52    9.02
  -1  21   4  265.38   11.65
   1 -21  -4  250.80    8.99
   1  21  -4  242.24    8.98
   1  21  -3   58.05    5.09
  -1  21   3   49.03    2.43
   1  21  -3   58.05    3.08
  -1  21   3   44.80    4.84
  -1 -21   3   55.85    3.13
  -1  21   2   37.70    2.56
   1 -21  -2   35.17    1.51
   1  21  -2   42.87    2.46
  -1  21   2   39.45    4.49
   1  21  -2   30.67    4.41
   1 -21  -1  201.05    7.24
   1  21  -1  198.16    9.87
  -1  21   1  196.66    7.69
   1 -21   0  213.66    7.84
   1  21   0  193.15   10.07
   1 -21   1    0.80    1.47
   1  21   1   -2.68    3.26
  -1  21  -1    2.11    3.32
   1 -21   2  256.14    9.88
  -1  21  -2  265.73   11.96
   1 -21   3  186.56    7.77
  -1  21  -3  193.74    9.82
  -1  21  -4    5.92    3.74
  -1  21  -4    5.57    1.36
   1 -21   4    3.73    2.27
  -1 -21  -4    8.66    2.15
  -1  21  -4    6.54    2.29
  -1  21  -4    7.07    1.85
  -1 -21  -4    5.47    1.46
  -1 -21  -5   57.00    3.36
   1 -21   5   58.68    4.06
  -1 -21  -5   52.04    3.53
  -1  21  -5   66.58    5.67
  -1  21  -5   62.72    3.47
  -1  21  -6   88.93    4.66
   1 -21   6   94.33    5.95
   1 -21   6   95.70    5.48
  -1 -21  -6   91.49    4.85
  -1  21  -6   95.59    6.93
   1 -21   7   24.34    3.61
   1 -21   7   22.71    4.05
  -1  21  -7   17.05    2.76
  -1  21  -7   14.49    4.66
  -1 -22   7   10.71    3.87
   1  22  -7   21.23    4.73
   1  22  -7   19.78    2.55
  -1 -22   7   22.57    3.27
  -1 -22   6    7.23    3.44
   1  22  -6    8.35    4.10
   1  22  -6    8.79    1.92
  -1 -22   6    9.30    2.56
  -1 -22   5    6.64    2.36
   1  22  -5   11.15    1.62
   1  22  -5    7.44    1.56
   1 -22  -5    9.51    1.99
   1  22  -4   11.09    4.18
  -1  22   4   12.60    3.98
   1  22  -4   15.33    2.31
   1  22  -4   12.62    1.09
   1  22  -4   11.16    1.07
  -1 -22   4   10.81    2.28
  -1  22   3    1.73    3.43
   1  22  -3    3.21    3.75
  -1 -22   3    0.35    1.71
   1  22  -3    1.83    1.72
  -1  22   3    0.10    1.11
  -1  22   2    5.36    3.78
  -1  22   2    7.99    1.88
   1  22  -1    1.79    3.58
   1 -22  -1    1.77    0.97
  -1  22   1    2.76    1.65
   1  22   0    2.13    3.63
   1 -22   0    2.95    1.26
  -1  22  -1    6.64    3.91
   1  22   1    7.02    3.69
   1 -22   1    1.59    1.49
  -1  22  -2    3.74    3.62
   1 -22   2    2.33    1.75
  -1  22  -3   14.84    4.20
   1 -22   3    9.10    2.18
   1 -22   4    2.22    2.29
  -1  22  -4    0.70    1.84
  -1 -22  -4    2.70    2.11
  -1  22  -4    2.87    1.14
  -1 -22  -5    1.30    2.06
  -1  22  -5    8.28    4.18
   1 -22   5    4.49    2.68
   1 -22   6   47.29    4.00
   1 -22   6   47.17    4.88
  -1  22  -6   45.67    5.53
  -1  22  -6   48.12    3.16
   1  23  -6   26.39    4.97
  -1 -23   6   32.70    3.33
  -1 -23   6   25.15    3.95
   1  23  -5    5.24    4.05
   1 -23  -5    8.66    2.05
   1  23  -5   10.34    1.49
  -1 -23   5   11.13    2.49
   1  23  -4   -2.24    3.87
  -1  23   4   -3.20    4.13
   1  23  -4    1.88    2.08
  -1 -23   4    0.70    2.09
   1  23  -3   -1.17    1.85
  -1  23   3    0.10    1.11
   1  23  -3   -2.62    3.48
  -1  23   3    2.90    3.99
  -1  23   2   28.68    2.41
  -1  23   2   29.52    4.59
   1  23  -2   29.20    4.54
   1  23  -1   -4.49    3.89
  -1  23   1   -0.21    1.82
   1 -23  -1    0.13    0.98
   1 -23   0    8.70    1.42
   1  23   0    4.08    3.98
   1 -23   1    7.67    1.68
  -1  23  -1    6.18    4.05
   1  23   1    6.98    3.89
   1 -23   2    0.50    1.73
  -1  23  -2    0.39    3.68
   1 -23   3    6.95    2.18
  -1  23  -3   15.83    4.47
  -1  23  -4   30.32    4.91
  -1  23  -4   22.76    1.25
   1 -23   4   40.61    3.09
  -1 -23  -4   40.95    3.01
  -1  23  -5    5.39    4.31
  -1 -23  -5    4.15    2.27
   1 -23   5    5.49    2.69
  -1  23  -5    3.97    1.60
  -1  23  -6    2.09    4.61
   1 -23   6    7.04    3.90
   1 -23   6    4.61    3.05
  -1 -24   6   80.82    5.89
   1  24  -6  101.36    7.14
   1  24  -5  105.22    7.29
   1  24  -4   11.67    4.23
  -1  24   4   11.89    4.30
   1  24  -4    7.60    2.33
  -1  24   3  106.93    4.21
  -1  24   3  116.97    7.67
   1  24  -3  125.16    5.19
   1  24  -3  111.65    7.52
  -1  24   2  311.36   11.70
  -1  24   2  297.21   14.09
  -1  24   1   30.93    2.62
   1  24  -1   28.82    4.81
   1 -24   0  194.55    7.30
   1  24   0  199.51   10.27
   1 -24   1  281.94   10.38
   1  24   1  272.09   12.92
  -1  24  -1  273.37   13.08
   1 -24   2   49.86    3.17
  -1  24  -2   55.09    5.72
   1 -24   3   46.51    3.36
  -1  24  -3   41.10    5.22
  -1 -24  -4  176.62    7.48
   1 -24   4  173.78    7.59
  -1  24  -4  163.96    9.59
  -1  24  -5   56.04    5.90
  -1 -24  -5   46.84    3.40
   1 -24   5   53.78    4.08
   1  25  -5    8.47    4.68
  -1  25   4   -3.09    4.02
   1  25  -4    4.46    4.28
   1  25  -3   -4.88    4.03
  -1  25   3   -4.34    4.19
  -1  25   2   -0.40    4.20
   1  25  -2    1.22    4.17
  -1  25   2    2.97    1.94
   1  25  -1    2.84    4.12
  -1  25   1    0.12    1.95
   1  25   0    3.62    4.21
  -1  25  -1    6.72    4.47
   1  25   1    8.40    4.36
   1 -25   1    8.78    1.74
   1  25   1    8.94    1.65
   1  25   1    7.99    1.61
   1 -25   2   -0.74    1.92
  -1  25  -2   -3.37    4.51
  -1  25  -3    2.98    4.41
  -1 -25  -3    2.70    2.53
   1 -25   3    1.19    2.19
  -1  25  -4   15.54    4.97
  -1 -25  -4   12.86    2.75
   1 -25   4    8.80    2.65
  -1  25  -5   14.93    4.92
   1 -25   5    8.07    3.04
   1  26  -4    7.15    4.67
  -1  26   4    6.82    4.48
  -1  26   3    4.92    4.79
   1  26  -3    0.42    4.62
  -1  26   2   -3.77    4.81
   1  26  -2    2.11    4.47
  -1  26   2    2.35    1.92
   1  26  -1   26.94    5.15
  -1  26   1   23.43    2.70
   1  26   0    6.67    4.66
  -1  26   0    0.61    2.16
   1  26   1   -1.66    4.42
  -1  26  -1    8.29    4.38
   1  26   1    3.91    1.60
  -1  26  -2    7.85    4.77
   1 -26   3    7.10    2.33
  -1  26  -3    0.88    4.65
  -1 -26  -3    2.97    2.79
   1 -26   4   -1.21    2.52
  -1 -26  -4   -2.53    2.45
  -1  27   3   11.91    4.91
   1  27  -3   21.31    5.08
   1  27  -2   17.49    5.33
  -1  27   2   17.34    4.96
  -1  27   1   85.02    4.56
  -1  27   1   77.74    7.03
   1  27  -1   80.27    6.98
  -1  27   0  105.65    5.11
   1  27   0  114.98    7.90
   1  27   1    0.86    4.64
  -1  27  -1   -1.36    4.82
  -1  27  -2   99.68    7.65
  -1  27  -3   78.75    7.03
  -1 -27  -3   75.77    4.84
   1  28  -2    1.35    4.46
  -1  28   2    8.94    4.68
  -1  28   1   -1.83    5.09
   1  28  -1    6.70    4.97
  -1  28   0    5.95    2.45
   1  28   0    2.22    4.70
  -1  28  -1   -5.60    5.19
   1  28   1   -0.89    4.68
   2   0 -11  123.17    7.53
  -2   0  10   37.57    1.68
  -2   0  10   40.57    1.89
  -2   0   9   21.72    1.60
   2   0  -9   22.08    3.56
   2   0  -8  475.52   18.73
   2   0  -8  497.83   18.04
   2   0  -8  462.06   17.88
  -2   0   8  493.30   16.93
   2   0  -8  495.03   18.16
   2   0  -7  127.92    6.37
   2   0  -7  128.40    5.74
   2   0  -7  127.20    5.80
  -2   0   7  125.49    4.81
   2   0  -7  136.05    5.91
   2   0  -6   52.73    3.11
   2   0  -6   55.45    3.59
   2   0  -6   57.78    3.29
   2   0  -5  670.92   23.34
   2   0  -5  654.43   23.39
   2   0  -4 2223.52   75.96
  -2   0   4 2217.77   76.30
   2   0  -4 2247.43   76.17
  -2   0   3  317.27   11.20
  -2   0   3  300.86   10.62
   2   0  -3  311.76   11.13
  -2   0   2  682.64   22.40
   2   0  -2  656.37   22.32
  -2   0   2  635.19   22.40
  -2   0   2  623.55   22.05
  -2   0   1 2722.95   91.02
  -2   0   1 2582.18   91.05
   2   0  -1 2733.69   90.95
  -2   0   0  845.35   28.88
   2   0   0  831.30   28.82
  -2   0   0  844.39   28.92
   2   0   0  847.35   28.92
  -2   0   0  830.82   29.33
  -2   0  -1 2935.45   99.00
   2   0   1 2954.40   99.24
  -2   0  -1 2950.75   99.33
  -2   0  -1 2855.23   99.25
   2   0   2 1609.22   55.35
  -2   0  -2 1655.18   55.69
  -2   0  -2 1655.27   55.84
  -2   0  -2 1662.58   55.85
  -2   0  -3  140.42    5.40
   2   0   3  139.92    5.46
  -2   0  -3  139.64    5.50
  -2   0  -3  134.52    5.53
  -2   0  -4  422.42   14.83
  -2   0  -4  428.95   15.06
  -2   0  -4  390.77   14.86
   2   0   4  419.13   14.86
  -2   0  -5  931.04   33.20
  -2   0  -5 1020.27   33.54
   2   0   5  959.16   33.18
   2   0   5  924.30   33.49
  -2   0  -5  942.48   33.16
   2   0   5  962.12   33.36
  -2   0  -6   25.14    2.49
   2   0   6   21.23    2.09
   2   0   6   22.88    2.59
  -2   0  -6   22.52    2.22
   2   0   6   24.14    2.31
   2   0   7  239.59   10.32
  -2   0  -7  263.95   10.31
   2   0   7  255.60    9.87
  -2   0  -7  254.56    9.96
   2   0   7  255.00   10.21
   2   0   8  180.42    8.14
   2   0   8  189.82    7.78
   2   0   9   45.01    3.75
   2   0   9   40.17    3.27
   2   0  10   41.88    4.17
  -2   0 -10   40.03    5.12
   2   1 -11   57.54    5.40
   2  -1 -11   67.73    5.59
   2  -1 -10   16.34    3.59
  -2  -1  10   12.06    1.66
   2  -1  -9   20.98    2.86
  -2  -1   9   18.49    1.55
   2  -1  -9   14.57    3.35
   2   1  -9   15.33    3.25
   2   1  -8  220.27   10.01
   2  -1  -8  231.41   10.09
   2  -1  -8  236.56    9.31
   2   1  -8  228.11    9.27
   2  -1  -8  216.21    9.37
   2   1  -8  229.20    9.45
  -2  -1   8  228.53    8.31
  -2   1   8  225.50    8.05
   2   1  -8  225.76    9.25
   2  -1  -8  240.98    9.37
  -2   1   7   12.13    1.00
   2  -1  -7    9.40    2.24
   2   1  -7   18.01    2.54
   2   1  -7   12.07    2.08
   2  -1  -7   12.91    2.00
  -2  -1   7   11.83    1.27
   2  -1  -7   14.32    2.12
   2   1  -7   12.53    2.00
   2  -1  -7   12.15    2.19
   2   1  -7   18.75    2.28
   2   1  -6   20.67    2.05
   2  -1  -6   18.96    1.95
  -2   1   6   18.85    1.12
   2  -1  -6   24.53    2.47
   2   1  -6   18.36    2.34
   2   1  -6   23.73    2.14
   2  -1  -6   21.32    2.11
   2  -1  -5   21.84    2.00
   2   1  -5   27.45    2.08
   2   1  -5   23.72    1.91
   2  -1  -5   21.22    1.79
   2  -1  -4  118.70    4.25
   2  -1  -4  119.63    4.94
   2   1  -4  115.84    4.86
   2  -1  -4  124.42    4.79
   2   1  -4  117.02    4.78
  -2   1   4  114.04    4.18
  -2  -1   4  114.44    5.06
  -2   1   4  114.34    5.03
  -2   1   3    2.19    0.45
   2   1  -3    4.26    0.97
   2  -1  -3    3.06    0.95
   2   1  -3    2.74    0.81
   2  -1  -3    4.65    0.82
   2   1  -3    2.90    0.94
  -2   1   3    3.21    1.04
  -2  -1   3    2.53    0.94
  -2   1   2   10.46    1.01
  -2  -1   2    7.77    0.90
  -2   1   2    9.45    0.78
   2  -1  -2    9.91    0.70
   2  -1  -2   10.19    0.93
   2  -1  -2    9.82    0.93
   2  -1  -1    4.17    0.55
  -2   1   1    3.30    0.62
  -2  -1   1    2.51    0.63
   2  -1  -1    4.19    0.67
   2   1  -1    1.86    0.55
  -2   1   1    3.48    0.72
  -2  -1   1    4.25    0.63
   2  -1   0    3.61    0.77
  -2  -1   0    0.59    0.87
  -2   1   0    2.01    0.84
  -2   1   0    2.83    0.62
  -2  -1   0    1.24    0.61
   2   1   0    3.15    0.69
   2  -1   0    0.88    0.59
  -2  -1   0    2.23    0.68
  -2   1   0    1.21    0.66
   2  -1   1    6.12    0.79
  -2  -1  -1    7.78    0.72
  -2  -1  -1    5.96    0.98
   2   1   1    7.36    0.93
   2  -1   1    6.87    0.89
  -2   1  -1    5.40    0.92
   2  -1   1    6.67    0.77
  -2  -1  -1    7.16    0.93
  -2  -1  -2  209.39    7.85
  -2   1  -2  204.51    7.83
  -2  -1  -2  211.52    7.66
  -2   1  -2  218.87    7.73
  -2  -1  -2  208.83    7.86
  -2   1  -2  216.80    7.82
   2  -1   2  205.39    7.40
  -2  -1  -3   28.50    1.68
   2  -1   3   29.58    1.54
  -2   1  -3   30.06    1.80
   2   1   3   28.75    1.86
  -2   1  -3   26.92    1.78
  -2  -1  -3   27.66    1.86
   2  -1   3   27.62    1.81
  -2  -1  -3   30.00    1.91
  -2   1  -3   33.35    1.95
  -2   1  -4   93.67    4.30
  -2   1  -4  102.58    4.50
  -2  -1  -4  105.03    4.48
   2  -1   4   99.27    4.28
  -2  -1  -4   94.40    4.28
   2   1   4   98.13    4.35
  -2  -1  -4   96.59    4.21
  -2   1  -4  102.94    4.29
  -2  -1  -4  104.12    3.89
   2  -1   5   82.88    4.25
   2   1   5   94.73    4.25
  -2  -1  -5   92.36    3.75
  -2   1  -5   92.42    4.37
  -2  -1  -5   88.33    4.34
  -2  -1  -5   89.74    4.11
   2  -1   5   92.04    4.12
   2   1   5   84.07    4.16
   2   1   5   91.26    4.39
   2  -1   5   84.83    4.37
  -2  -1  -5   89.69    4.09
  -2   1  -5   95.87    4.15
   2   1   6   60.34    3.40
   2  -1   6   54.99    3.42
  -2  -1  -6   57.73    3.51
  -2   1  -6   59.19    3.52
   2  -1   6   60.37    3.24
   2   1   6   58.68    3.29
  -2  -1  -6   52.39    3.17
  -2   1  -6   59.73    3.34
   2  -1   6   55.09    3.68
   2   1   6   65.57    3.77
  -2   1  -7   21.37    2.62
  -2  -1  -7   24.44    2.65
  -2   1  -7   19.59    2.40
  -2  -1  -7   22.13    2.32
   2  -1   7   16.75    2.27
   2   1   7   15.55    2.17
   2  -1   7   16.33    2.59
   2   1   7   23.31    2.47
   2  -1   7   21.87    2.67
   2   1   7   18.96    2.66
   2   1   8   86.44    4.39
   2  -1   8   83.24    4.36
   2  -1   8   82.54    4.83
   2   1   8   79.56    4.73
   2   1   9   67.63    3.95
   2  -1   9   65.94    4.03
   2  -1   9   58.45    4.45
   2   1   9   65.21    4.45
   2  -1  10    0.49    3.07
   2   1  10    0.24    2.80
  -2  -1 -10   -4.57    3.90
  -2   1 -10   -0.37    3.68
   2  -2 -11    2.78    3.85
   2  -2 -10   95.05    6.40
  -2  -2  10  104.12    4.39
   2  -2  -9   28.31    3.20
   2  -2  -9   33.73    2.60
  -2  -2   9   28.22    2.03
   2  -2  -9   25.72    3.70
   2  -2  -8    1.12    2.07
   2  -2  -8   -1.45    2.25
   2   2  -8    1.21    2.12
   2  -2  -8    0.49    1.99
  -2  -2   8    0.24    1.29
   2  -2  -8    3.97    2.28
   2   2  -8    2.08    2.12
   2  -2  -8    1.83    2.66
   2  -2  -7   32.52    2.74
   2  -2  -7   30.79    2.68
   2  -2  -7   31.68    3.13
   2   2  -7   33.57    2.74
   2  -2  -7   31.82    2.62
   2  -2  -7   38.50    2.96
   2   2  -7   29.23    2.60
   2  -2  -6  186.76    7.52
   2   2  -6  183.38    7.39
   2  -2  -6  182.20    7.34
   2  -2  -6  177.63    7.88
   2   2  -6  182.74    7.42
   2  -2  -5    4.72    1.42
   2   2  -5    5.18    1.47
   2  -2  -5    4.51    0.94
   2   2  -5    3.27    1.27
   2  -2  -5    3.89    1.16
  -2   2   4   15.55    0.80
   2  -2  -4   14.59    0.98
  -2  -2   4   13.74    1.54
   2  -2  -4   16.44    1.45
   2   2  -4   16.17    1.44
   2  -2  -4   16.42    1.50
   2   2  -4   16.00    1.54
  -2   2   3    0.38    0.44
   2  -2  -3    0.13    0.36
   2   2  -3    0.03    0.42
   2  -2  -3   -0.23    0.84
  -2  -2   3    0.49    0.81
   2  -2  -3   -0.09    0.85
   2   2  -3    0.10    0.80
   2   2  -3    0.16    0.91
   2   2  -3    1.35    0.81
  -2   2   2    2.08    0.42
  -2  -2   2    2.50    0.45
   2  -2  -2    2.32    0.53
  -2   2   2    1.98    0.52
   2  -2  -2    1.98    0.66
   2   2  -2    3.24    0.75
  -2  -2   2    1.84    0.68
   2  -2  -2    1.54    0.63
   2   2  -1   35.75    1.75
  -2   2   1   37.43    1.86
   2  -2  -1   38.11    1.85
  -2  -2   1   39.25    1.83
   2  -2  -1   36.86    1.71
   2   2  -1   32.68    1.71
   2  -2  -1   39.80    1.78
  -2  -2   1   38.05    1.79
  -2   2   0   24.25    1.37
   2  -2   0   24.16    1.32
  -2  -2   0   24.80    1.45
   2   2   0   27.07    1.05
   2  -2   0   24.65    1.73
  -2  -2   0   26.18    1.41
  -2   2   0   23.42    1.32
   2   2   0   24.02    1.40
  -2  -2  -1   70.26    2.76
  -2  -2  -1   66.04    3.05
   2  -2   1   63.31    2.83
  -2  -2  -1   67.88    3.02
   2  -2   1   73.35    3.00
  -2   2  -2   10.63    1.16
  -2  -2  -2    9.37    1.10
   2  -2   2    7.97    1.04
  -2  -2  -2   10.46    0.54
  -2  -2  -2   10.61    1.15
   2   2   2    9.60    0.90
   2  -2   2    9.63    0.98
  -2  -2  -2    8.25    0.95
  -2   2  -2   10.13    1.03
  -2   2  -3    9.19    1.21
  -2  -2  -3   11.24    1.30
  -2  -2  -3   10.60    0.78
   2  -2   3   11.50    1.05
  -2   2  -3   10.67    1.21
  -2  -2  -3   10.74    1.13
   2   2   3   11.36    1.31
   2  -2   3    9.14    1.25
  -2  -2  -3   10.58    1.27
  -2  -2  -4  115.45    5.04
  -2  -2  -4  121.14    4.97
   2  -2   4  118.21    4.92
  -2  -2  -4  118.73    4.82
  -2  -2  -4  118.93    4.48
  -2   2  -4  118.11    4.95
   2  -2   4  120.65    4.78
   2   2   4  116.35    4.99
   2  -2   5   25.11    2.24
  -2  -2  -5   26.28    2.33
   2  -2   5   27.13    2.08
  -2  -2  -5   27.86    2.10
   2   2   5   27.13    2.17
  -2  -2  -5   29.58    2.00
  -2  -2  -5   31.31    1.78
  -2   2  -5   28.21    2.14
   2   2   5   27.58    2.15
   2   2   6   54.38    3.18
  -2  -2  -6   50.60    3.01
  -2  -2  -6   54.22    3.42
   2  -2   6   56.36    3.51
   2   2   6   46.09    3.10
   2  -2   6   52.52    3.42
  -2  -2  -6   54.49    2.74
  -2  -2  -6   58.92    3.09
  -2   2  -6   52.81    3.16
   2  -2   6   57.01    3.09
   2  -2   7  139.69    6.04
  -2  -2  -7  142.59    6.42
   2  -2   7  136.96    6.59
   2   2   7  133.51    6.20
   2  -2   7  140.62    6.45
  -2  -2  -7  133.61    5.64
   2   2   7  144.32    6.01
  -2  -2  -7  134.80    6.03
  -2   2  -7  141.59    6.17
   2  -2   8   42.37    3.68
   2   2   8   42.26    3.47
   2   2   8   46.08    3.05
   2  -2   8   38.29    3.04
   2  -2   9   34.27    3.53
   2   2   9   26.83    3.27
   2  -2   9   30.58    2.97
   2   2   9   34.16    2.86
   2  -2  10   87.48    5.51
   2   2  10   86.75    5.44
  -2  -2 -10  102.05    6.80
   2  -3 -11   20.19    4.48
   2  -3 -10   57.70    5.26
  -2  -3  10   69.65    3.42
   2  -3  -9  211.30    8.81
   2  -3  -9  204.40    8.27
   2  -3  -9  196.66    9.65
  -2  -3   9  211.19    7.93
   2  -3  -8  104.80    5.15
   2  -3  -8   96.23    4.58
   2  -3  -8   93.00    5.11
   2   3  -8  101.90    5.07
   2  -3  -8  106.31    5.04
   2  -3  -8   97.99    5.66
  -2  -3   8  102.87    4.41
   2  -3  -7  195.48    7.79
   2  -3  -7  183.61    7.25
   2  -3  -7  192.30    7.83
   2   3  -7  177.47    7.65
   2   3  -7  179.58    7.69
   2  -3  -7  186.10    7.63
   2  -3  -7  187.90    8.41
   2  -3  -7  188.47    7.78
   2  -3  -6  915.73   31.90
   2   3  -6  921.46   32.29
   2   3  -6  938.28   32.37
   2  -3  -6  921.00   32.24
   2  -3  -6  945.21   32.90
   2  -3  -6  910.37   32.32
   2  -3  -5   24.42    1.60
   2   3  -5   23.52    1.94
   2  -3  -5   27.36    1.95
   2  -3  -5   22.94    1.90
   2  -3  -5   27.55    2.27
   2   3  -5   31.07    2.11
   2   3  -4  398.96   14.21
   2  -3  -4  403.53   14.19
   2   3  -4  411.02   14.23
   2  -3  -4  409.16   14.15
  -2  -3   4  402.35   14.48
   2  -3  -4  392.95   14.44
   2  -3  -4  374.09   13.79
  -2   3   3 1482.43   50.19
   2  -3  -3 1513.82   50.69
  -2   3   3 1487.57   50.78
   2   3  -3 1464.36   50.70
   2   3  -3 1484.73   50.69
   2  -3  -3 1503.70   50.86
  -2  -3   3 1514.77   50.89
   2   3  -3 1485.42   50.43
   2  -3  -3 1456.16   50.36
  -2   3   2  780.75   26.48
   2  -3  -2  784.47   26.79
  -2  -3   2  768.66   26.83
   2  -3  -2  803.17   26.82
   2   3  -2  771.49   26.59
  -2  -3   2  770.35   26.72
  -2  -3   2  789.73   26.61
  -2   3   2  746.26   26.57
   2  -3  -2  784.60   26.57
   2  -3  -1 1723.75   59.26
  -2  -3   1 1701.25   59.25
   2  -3  -1 1775.78   59.04
  -2  -3   1 1732.53   59.17
   2  -3  -1 1814.81   59.18
  -2  -3   1 1768.74   59.00
  -2  -3   1 1646.37   59.09
   2   3   0 2160.54   71.50
   2  -3   0 2154.48   71.48
  -2  -3   0 2096.59   71.47
  -2   3   0 2077.06   71.43
  -2  -3   0 2167.93   71.60
  -2  -3   0 2067.45   71.16
   2  -3   0 2094.50   72.01
  -2  -3  -1 1696.84   56.52
   2   3   1 1634.48   56.40
  -2  -3  -1 1674.88   56.76
   2  -3   1 1688.73   56.72
   2  -3   1 1655.35   56.63
  -2  -3  -1 1637.45   56.77
  -2   3  -2   11.23    1.15
  -2  -3  -2   13.53    0.90
   2  -3   2   12.53    1.19
   2   3   2   11.51    0.94
  -2   3  -2   12.13    1.14
  -2  -3  -2   14.41    1.38
  -2  -3  -2   13.32    1.24
   2  -3   3  664.62   23.01
  -2  -3  -3  713.10   23.03
   2   3   3  662.21   22.94
   2  -3   3  656.29   22.67
  -2   3  -3  681.64   22.89
  -2  -3  -3  655.83   22.39
  -2   3  -3  600.53   22.91
  -2  -3  -3  608.43   22.95
  -2  -3  -4  535.93   18.68
  -2  -3  -4  517.29   18.56
   2  -3   4  520.14   18.53
   2   3   4  505.89   18.55
   2  -3   4  513.05   18.72
   2  -3   4  544.47   18.42
  -2  -3  -4  513.49   18.34
  -2  -3  -4  533.71   18.07
  -2   3  -4  503.77   18.52
  -2  -3  -5   37.71    2.65
  -2  -3  -5   33.42    2.29
   2  -3   5   35.05    2.38
   2   3   5   40.71    2.45
   2  -3   5   35.05    2.58
  -2  -3  -5   35.57    2.25
  -2  -3  -5   38.55    2.03
   2  -3   5   43.27    2.41
  -2   3  -5   35.96    2.47
   2   3   6   80.02    4.13
  -2  -3  -6   78.33    4.37
  -2  -3  -6   81.61    4.01
   2  -3   6   89.57    4.18
   2   3   6   91.13    4.20
   2  -3   6   74.93    4.47
  -2   3  -6   81.34    4.19
  -2  -3  -6   95.74    3.76
  -2  -3  -6   83.69    3.98
   2  -3   7  191.76    8.55
   2   3   7  188.41    8.27
  -2  -3  -7  188.61    8.52
   2  -3   7  211.49    8.24
  -2  -3  -7  230.77    7.92
  -2  -3  -7  201.26    8.18
  -2   3  -7  217.20    8.49
   2  -3   7  203.24    8.80
   2   3   7  198.03    8.13
  -2  -3  -8    5.88    2.22
   2   3   8    3.87    2.03
   2  -3   8    0.44    2.05
   2   3   8    2.00    2.20
   2  -3   8    4.88    2.41
  -2  -3  -8    2.39    1.73
   2  -3   9   73.81    5.19
   2   3   9   89.12    5.04
   2   3   9   82.65    4.30
   2  -3   9   87.80    4.66
  -2  -3 -10   37.47    5.13
   2  -3  10   24.89    3.58
   2   3  10   32.46    3.70
   2   4 -11   -0.34    3.80
   2  -4 -11    6.63    3.78
  -2  -4  10   96.53    4.43
   2  -4 -10   99.06    6.34
   2  -4  -9   14.45    2.60
   2  -4  -9   13.44    2.34
   2  -4  -9   20.70    3.44
  -2  -4   9   15.09    1.99
  -2  -4   8    2.27    1.58
   2  -4  -8    1.47    2.03
   2  -4  -8    0.32    2.07
   2   4  -8   -0.16    2.15
   2  -4  -8   -0.86    2.43
   2  -4  -8    1.30    2.66
   2  -4  -8    0.63    1.81
   2   4  -7   34.28    2.80
   2  -4  -7   33.47    2.70
   2  -4  -7   31.80    2.61
   2   4  -7   32.48    2.68
   2  -4  -7   31.96    2.59
   2  -4  -7   24.78    2.20
   2  -4  -7   31.89    3.29
   2   4  -7   30.43    2.66
   2  -4  -6  222.20    8.54
   2  -4  -6  216.12    8.25
   2   4  -6  215.64    8.62
   2  -4  -6  218.76    8.48
   2  -4  -6  204.75    9.04
   2   4  -6  228.16    8.64
   2  -4  -5    7.01    1.39
   2  -4  -5    7.54    1.34
   2   4  -5    6.65    1.41
   2  -4  -5    4.42    1.61
   2  -4  -5    6.21    1.11
   2   4  -5    6.06    1.48
   2  -4  -4   43.78    2.26
  -2  -4   4   42.17    2.52
   2  -4  -4   42.55    2.51
   2  -4  -4   44.19    2.23
   2   4  -4   41.96    2.08
   2  -4  -4   39.08    2.00
   2   4  -4   38.94    2.37
  -2   4   3   15.88    1.32
   2  -4  -3   16.42    1.29
  -2  -4   3   17.33    1.49
   2  -4  -3   17.70    1.41
  -2   4   3   16.75    1.12
   2   4  -3   17.35    1.21
   2  -4  -3   18.35    1.15
   2  -4  -3   17.21    0.84
  -2  -4   3   18.80    1.35
   2  -4  -2   99.66    3.99
  -2   4   2   95.59    3.64
  -2  -4   2   98.23    3.88
  -2  -4   2  101.12    4.00
   2  -4  -2  103.13    3.97
   2  -4  -2  100.19    3.65
  -2  -4   2   96.70    3.88
   2   4  -2   95.78    3.88
  -2   4   2   99.33    3.88
   2  -4  -1    1.67    0.61
  -2  -4   1    0.76    0.61
   2  -4  -1    1.13    0.52
  -2  -4   1    1.34    0.50
   2  -4  -1    1.48    0.73
  -2  -4   0   59.12    2.52
  -2   4   0   62.49    2.52
  -2  -4   0   58.03    2.63
   2  -4   0   59.27    2.99
   2  -4   0   61.88    2.58
   2  -4   1   34.78    1.81
  -2  -4  -1   38.35    1.68
   2   4   1   30.94    1.53
   2  -4   1   36.92    1.82
  -2  -4  -1   35.36    1.82
   2  -4   1   33.26    1.73
  -2  -4  -1   29.03    1.81
   2   4   2    1.01    0.62
  -2   4  -2    1.34    0.79
  -2  -4  -2    0.76    0.55
  -2  -4  -2    0.41    0.92
   2  -4   2    2.28    0.83
   2   4   2   -0.16    0.86
  -2  -4  -2   -0.86    0.82
  -2  -4  -3   23.82    1.83
  -2   4  -3   23.96    1.66
  -2  -4  -3   21.50    1.44
   2   4   3   24.44    1.70
   2  -4   3   23.62    1.74
  -2  -4  -3   21.36    1.70
  -2  -4  -4  232.55    8.70
   2  -4   4  229.37    8.75
  -2  -4  -4  226.42    8.60
   2  -4   4  237.39    8.61
   2   4   4  232.24    8.55
  -2  -4  -4  234.53    8.34
  -2   4  -4  225.97    8.58
   2  -4   4  206.04    8.39
  -2  -4  -4  215.26    8.05
  -2  -4  -5   48.75    3.00
   2  -4   5   47.99    3.05
   2  -4   5   56.09    2.99
  -2  -4  -5   46.98    2.77
   2   4   5   51.31    2.83
  -2  -4  -5   46.39    2.64
  -2   4  -5   47.80    2.89
  -2  -4  -5   50.46    2.41
   2   4   6   31.44    2.38
  -2   4  -6   27.08    2.63
  -2  -4  -6   27.36    2.56
   2  -4   6   26.58    2.67
  -2  -4  -6   24.74    2.16
  -2  -4  -6   30.97    1.96
  -2   4  -6   27.90    2.43
   2   4   6   28.94    2.36
  -2  -4  -6   30.25    2.32
   2  -4   6   32.70    2.52
   2  -4   7  154.74    6.57
  -2  -4  -7  169.41    6.19
  -2  -4  -7  153.81    6.47
  -2   4  -7  149.46    6.67
   2   4   7  141.30    6.55
   2   4   7  142.41    6.34
  -2   4  -7  164.51    7.04
  -2  -4  -7  150.78    6.96
  -2  -4  -8   78.14    3.77
  -2  -4  -8   76.36    4.14
   2  -4   8   76.23    4.19
   2   4   8   75.99    3.95
   2  -4   8   70.67    4.64
   2   4   8   71.00    4.28
   2  -4   9   57.61    3.78
   2   4   9   49.44    3.26
   2  -4   9   47.01    4.19
   2   4   9   49.28    3.84
  -2  -4 -10   62.94    5.80
   2   4  10   53.62    4.30
   2  -4  10   56.92    4.60
   2  -5 -11   53.66    5.24
   2   5 -11   38.85    4.76
   2   5 -10   17.50    4.03
   2  -5 -10   24.61    4.03
  -2  -5  10   28.87    2.50
   2  -5 -10   25.60    3.07
   2  -5  -9   46.06    3.38
  -2  -5   9   43.54    2.87
   2  -5  -9   51.37    4.48
   2   5  -9   43.76    4.18
   2  -5  -9   41.69    3.21
   2  -5  -8  180.03    7.52
   2  -5  -8  162.12    7.26
   2  -5  -8  203.93    7.69
   2  -5  -8  191.49    7.92
   2  -5  -8  166.77    8.34
   2   5  -8  169.93    8.18
   2  -5  -7    7.54    1.82
   2  -5  -7    6.88    1.72
   2   5  -7    2.87    1.90
   2  -5  -7    4.64    1.77
   2  -5  -7    7.46    2.42
   2   5  -7    6.37    2.37
   2   5  -7    3.58    1.83
   2  -5  -7    4.39    1.89
   2  -5  -6    0.59    1.41
   2  -5  -6    2.84    1.54
   2   5  -6    3.07    1.64
   2   5  -6   -2.81    2.09
   2  -5  -6    0.19    1.88
   2   5  -6    0.13    1.69
   2  -5  -6    0.11    1.32
   2  -5  -5   88.67    3.94
   2  -5  -5   89.24    3.86
   2   5  -5   81.20    4.32
   2  -5  -5   87.86    4.41
   2   5  -5   87.27    4.13
   2  -5  -5   95.76    4.01
   2  -5  -4  105.48    4.35
   2   5  -4  111.18    4.58
   2  -5  -4  114.11    4.43
  -2   5   4  104.78    4.72
  -2  -5   4  109.15    4.75
   2  -5  -4  107.98    4.71
   2   5  -4  100.89    4.31
   2  -5  -4   97.90    4.25
  -2   5   3    0.21    0.73
   2  -5  -3    1.08    0.77
   2   5  -3    0.62    0.80
   2  -5  -3    0.15    0.80
  -2   5   3    1.23    0.84
   2  -5  -3    0.69    0.44
  -2   5   3    0.29    0.98
  -2  -5   3    1.18    0.99
  -2  -5   3   -0.59    0.96
   2  -5  -3    1.03    0.86
  -2  -5   2    0.68    0.78
   2   5  -2    2.65    0.78
  -2   5   2   -0.30    0.77
   2  -5  -2    1.51    0.52
   2  -5  -2    0.93    0.87
  -2   5   2    1.47    0.79
   2  -5  -2    0.55    0.67
  -2  -5   2    2.14    0.77
  -2   5   2    2.27    0.73
  -2  -5   2    0.90    0.70
   2  -5  -1   -0.06    0.52
   2   5  -1    0.81    0.75
   2  -5  -1    1.16    0.61
  -2   5   1    0.90    0.64
  -2  -5   1    0.76    0.63
   2  -5  -1    1.10    0.60
  -2  -5   1    0.47    0.55
   2   5   0   30.47    1.49
  -2  -5   0   29.79    1.55
  -2  -5   0   33.85    1.64
  -2   5   0   29.44    1.62
  -2  -5   0   32.14    1.65
   2  -5   0   29.08    1.61
   2  -5   0   28.90    1.94
  -2  -5  -1   66.46    2.73
   2   5   1   68.96    2.71
   2  -5   1   68.99    2.94
   2   5   1   64.35    2.91
   2  -5   1   67.35    2.99
  -2  -5  -1   69.04    2.95
   2  -5   1   68.52    2.95
  -2  -5  -1   69.83    3.10
  -2   5  -1   68.27    3.10
  -2  -5  -2   90.00    3.43
   2   5   2   80.66    3.70
   2  -5   2   90.36    3.78
  -2  -5  -2   83.45    3.75
  -2   5  -2   89.77    3.82
  -2  -5  -2   96.41    3.92
   2   5   2   92.59    3.73
  -2   5  -2   92.59    3.81
   2   5   2   89.11    3.43
   2  -5   2   85.13    3.80
  -2  -5  -3   13.63    1.59
  -2   5  -3   11.66    1.42
  -2  -5  -3   12.51    1.13
   2   5   3   12.14    1.35
  -2   5  -3   15.01    1.46
  -2  -5  -3   13.76    1.38
   2  -5   3   13.27    1.45
   2   5   3   12.03    1.39
   2  -5   4   20.72    1.95
  -2   5  -4   28.05    2.09
  -2  -5  -4   24.79    2.05
   2  -5   4   26.29    2.06
  -2  -5  -4   25.51    2.03
   2  -5   4   29.58    1.98
  -2   5  -4   20.91    1.88
  -2  -5  -4   23.63    1.63
   2   5   4   23.01    1.68
   2   5   4   26.80    1.89
  -2   5  -5  162.70    6.92
  -2  -5  -5  159.76    6.85
  -2  -5  -5  163.27    6.73
   2  -5   5  167.42    6.83
  -2   5  -5  168.89    6.86
  -2  -5  -5  163.78    6.48
  -2  -5  -5  177.09    6.31
   2   5   5  171.90    6.62
   2   5   5  161.39    6.98
   2  -5   5  160.96    6.99
   2  -5   6   52.90    3.50
   2   5   6   52.96    3.51
  -2   5  -6   56.80    3.49
  -2  -5  -6   51.39    3.39
   2   5   6   51.01    3.04
  -2  -5  -6   47.83    2.69
   2  -5   6   55.21    3.40
  -2   5  -6   58.71    3.33
  -2  -5  -6   54.44    2.97
   2   5   6   53.85    2.99
   2  -5   6   60.28    3.34
  -2  -5  -6   54.03    3.02
   2  -5   7   30.78    2.83
  -2   5  -7   30.01    3.07
  -2  -5  -7   29.07    2.90
   2   5   7   34.81    2.50
   2   5   7   32.44    2.70
  -2  -5  -7   30.35    2.55
  -2  -5  -7   37.80    2.35
  -2  -5  -7   30.58    2.47
   2   5   8   70.54    4.23
  -2  -5  -8   69.37    3.64
  -2  -5  -8   77.04    4.04
   2   5   8   75.32    3.76
   2  -5   8   68.79    4.10
   2   5   9   82.96    3.94
   2  -5   9   67.50    4.88
   2   5   9   72.42    4.56
   2  -5  10    2.65    3.09
   2   5  10    0.21    2.87
  -2  -5 -10    1.56    4.07
  -2   5 -10    1.09    3.45
   2  -6 -11  104.37    6.84
   2   6 -11   83.01    6.23
   2  -6 -10   63.07    5.22
  -2  -6  10   65.12    3.66
   2  -6  -9   32.90    4.13
   2   6  -9   44.06    4.19
   2  -6  -9   36.78    2.94
   2  -6  -9   34.23    3.04
  -2  -6   9   38.40    2.88
   2  -6  -8  349.10   13.37
   2  -6  -8  354.15   13.41
   2  -6  -8  366.98   14.53
   2   6  -8  356.24   14.31
   2  -6  -8  368.80   13.56
   2  -6  -7  173.47    7.15
   2  -6  -7  174.13    7.22
   2   6  -7  188.93    7.58
   2  -6  -7  183.34    8.14
   2   6  -7  161.54    7.80
   2  -6  -7  178.13    7.49
   2  -6  -7  175.90    7.21
   2   6  -7  180.72    7.48
   2  -6  -6    6.55    1.58
   2  -6  -6    6.04    1.54
   2  -6  -6    4.38    1.82
   2   6  -6    6.64    1.83
   2  -6  -6    5.42    1.54
   2   6  -6    3.37    1.59
   2  -6  -6    5.78    1.67
   2  -6  -5  567.91   19.64
   2  -6  -5  528.00   19.63
   2  -6  -5  550.64   20.16
   2   6  -5  568.12   20.15
   2  -6  -5  570.70   19.66
   2  -6  -4 1331.04   46.18
   2   6  -4 1406.19   46.57
  -2   6   4 1326.11   46.56
  -2  -6   4 1379.35   46.60
   2  -6  -4 1356.71   46.54
   2  -6  -4 1328.92   46.25
   2   6  -4 1334.09   46.32
   2  -6  -3    0.99    0.47
  -2   6   3    0.99    1.01
  -2  -6   3   -0.20    0.92
   2  -6  -3    1.28    0.84
  -2   6   3   -1.13    0.85
  -2  -6   3    1.57    0.96
   2  -6  -3   -0.57    0.85
  -2   6   3    0.78    0.91
   2   6  -3    1.20    0.90
   2   6  -3    0.84    0.95
   2  -6  -3   -0.28    0.93
   2  -6  -2 1284.58   43.20
  -2   6   2 1274.90   43.54
   2  -6  -2 1257.08   43.45
  -2  -6   2 1258.15   43.41
   2   6  -2 1307.72   43.38
   2   6  -2 1277.56   43.63
  -2   6   2 1254.10   43.61
  -2  -6   2 1271.05   43.60
   2  -6  -2 1253.47   43.41
  -2   6   2 1267.79   43.47
   2   6  -2 1251.51   43.43
  -2  -6   2 1268.03   43.48
   2   6  -1 2196.68   74.48
   2  -6  -1 2221.58   74.34
   2   6  -1 2137.61   74.32
   2   6  -1 2208.02   74.66
   2  -6  -1 2150.57   74.32
  -2   6   1 2227.51   74.34
  -2  -6   1 2197.72   74.33
   2  -6   0   12.39    1.05
   2   6   0   11.49    0.92
   2  -6   0   11.62    1.26
  -2  -6   0   14.77    1.13
   2   6   0   12.50    1.25
  -2   6   0   11.51    1.04
  -2  -6   0   13.44    1.12
  -2  -6  -1  661.93   22.83
  -2  -6  -1  642.15   22.56
   2   6   1  673.92   22.58
   2   6   1  645.74   22.77
   2  -6   1  658.36   22.78
   2  -6   1  668.76   22.93
   2  -6   1  656.62   22.85
  -2  -6  -1  680.37   23.30
  -2  -6  -1  648.41   22.97
  -2   6  -1  648.69   22.99
  -2  -6  -2 1952.38   67.00
   2   6   2 1949.93   67.35
   2  -6   2 1967.24   67.36
   2   6   2 1990.07   67.29
  -2  -6  -2 1974.34   67.41
   2  -6   2 1919.33   67.38
   2   6   2 2037.66   66.99
   2  -6   2 2009.88   67.49
  -2   6  -2 2004.77   67.41
  -2  -6  -2 1918.50   67.37
   2   6   3  170.59    6.68
  -2  -6  -3  175.39    7.00
  -2   6  -3  175.66    6.82
  -2  -6  -3  177.85    6.46
   2  -6   3  179.12    6.87
   2   6   3  180.16    6.86
  -2  -6  -3  181.84    6.85
  -2   6  -3  176.48    6.84
  -2  -6  -3  170.44    6.25
  -2  -6  -4  580.41   21.53
   2  -6   4  615.92   21.54
  -2   6  -4  609.77   21.52
  -2  -6  -4  613.62   21.50
   2  -6   4  600.99   21.59
   2   6   4  634.69   21.29
   2   6   4  585.43   21.14
  -2   6  -4  608.29   21.49
  -2  -6  -4  609.79   21.11
  -2  -6  -5  613.28   22.10
  -2   6  -5  630.89   22.14
   2  -6   5  607.96   22.19
   2   6   5  580.66   22.15
   2   6   5  627.31   21.76
  -2  -6  -5  623.66   21.66
  -2   6  -5  630.62   22.07
   2  -6   5  657.10   22.13
  -2  -6  -5  593.24   21.93
  -2  -6  -6   37.32    2.59
   2  -6   6   39.91    2.89
  -2  -6  -6   38.31    2.91
  -2   6  -6   37.48    2.95
   2  -6   6   38.42    3.10
   2   6   6   40.44    3.02
   2   6   6   39.73    2.47
   2  -6   6   38.44    2.98
  -2   6  -6   34.66    2.73
  -2  -6  -6   37.10    2.44
  -2  -6  -6   42.45    2.35
   2  -6   6   35.12    3.01
   2   6   6   43.53    2.65
   2   6   7  190.58    7.95
   2  -6   7  197.51    8.19
  -2  -6  -7  185.61    7.78
  -2  -6  -7  193.83    8.39
  -2   6  -7  206.39    8.45
   2   6   7  204.33    7.73
  -2  -6  -7  201.63    7.61
  -2  -6  -7  197.16    7.82
   2  -6   8  183.43    7.75
   2   6   8  180.54    7.16
  -2  -6  -8  179.32    7.14
  -2  -6  -8  179.45    7.46
   2   6   8  174.91    7.62
   2   6   9   24.23    2.33
   2  -6   9   24.65    3.68
   2   6   9   28.90    3.10
   2   6  10   18.67    3.26
   2  -6  10   25.10    3.88
  -2   6 -10   26.62    4.21
  -2  -6 -10   14.90    4.43
   2  -7 -11   52.02    5.31
   2   7 -11   59.50    5.36
  -2  -7  10   29.80    2.79
   2   7 -10   22.25    3.95
   2  -7 -10   23.45    3.98
   2  -7  -9   18.27    2.41
   2   7  -9   17.41    3.44
   2  -7  -9   23.50    3.57
   2  -7  -9   18.74    2.55
  -2  -7   9   21.15    2.60
   2  -7  -8  181.48    8.74
   2   7  -8  184.67    8.63
   2  -7  -8  203.46    7.90
   2  -7  -8  182.09    7.79
   2  -7  -8  185.09    7.64
   2  -7  -7    2.18    1.63
   2  -7  -7    0.67    2.18
   2   7  -7    2.34    2.13
   2  -7  -7    2.37    1.74
   2   7  -7    0.65    1.88
   2  -7  -7    0.81    1.94
   2  -7  -7   -0.98    1.72
  -2  -7   6    6.59    2.04
   2  -7  -6    3.73    1.43
   2  -7  -6    3.53    1.51
   2  -7  -6    4.14    1.62
   2  -7  -6    5.26    2.16
   2   7  -6    3.99    1.82
   2  -7  -6    3.23    1.62
   2   7  -6    4.74    1.66
   2   7  -5   18.36    2.00
   2  -7  -5   17.82    2.09
   2  -7  -5   18.40    1.61
   2  -7  -5   19.24    1.81
   2   7  -5   16.06    1.81
  -2  -7   5   16.84    2.03
   2  -7  -5   19.05    1.66
   2   7  -4  123.91    5.11
   2  -7  -4  130.16    5.01
   2   7  -4  126.68    5.23
   2  -7  -4  114.82    5.07
  -2   7   4  125.34    5.30
   2  -7  -4  121.47    5.23
  -2  -7   4  116.82    5.21
   2   7  -4  126.16    5.21
   2  -7  -3   48.43    1.96
  -2   7   3   41.96    2.54
   2  -7  -3   49.70    2.60
   2   7  -3   45.43    2.55
  -2  -7   3   52.74    2.49
   2   7  -3   46.55    2.37
  -2   7   3   48.54    2.55
   2  -7  -3   49.13    2.48
  -2  -7   3   48.06    2.55
   2   7  -3   49.07    2.47
   2  -7  -3   44.24    2.38
  -2   7   3   44.44    2.33
  -2   7   2    2.99    1.13
   2   7  -2    3.52    1.09
  -2  -7   2    2.68    1.07
   2  -7  -2    2.66    0.66
  -2   7   2    1.81    0.96
   2  -7  -2    2.62    0.83
  -2   7   2    2.57    0.82
  -2  -7   2    1.41    0.81
   2   7  -2    2.14    0.75
   2  -7  -2    3.12    0.84
   2   7  -2    2.64    0.82
  -2  -7   2    2.01    0.85
  -2   7   1   16.12    1.11
  -2  -7   1   14.48    1.10
   2  -7  -1   16.97    1.15
   2   7  -1   16.14    1.13
  -2  -7   1   12.91    1.51
   2   7  -1   17.35    1.55
   2   7  -1   17.74    1.05
   2  -7  -1   16.46    1.20
  -2   7   1   17.82    1.28
  -2   7   0   23.10    1.37
  -2  -7   0   23.41    1.42
   2  -7   0   23.98    1.63
   2   7   0   19.54    1.52
   2   7   0   21.85    1.28
   2  -7   0   22.02    1.50
   2   7   1   21.41    1.22
   2  -7   1   23.06    1.57
  -2  -7  -1   21.34    1.44
   2   7   1   22.31    1.41
   2  -7   1   23.42    1.44
   2   7   1   24.64    1.14
   2  -7   1   25.42    1.54
  -2  -7  -1   22.42    1.97
  -2   7  -1   22.72    1.63
  -2  -7  -1   21.35    1.58
   2  -7   2  108.78    4.58
  -2  -7  -2  110.82    4.53
   2  -7   2  112.36    4.70
   2  -7   2  118.04    4.52
   2   7   2  107.61    4.46
  -2  -7  -2  105.48    4.06
  -2  -7  -2  115.45    5.13
  -2   7  -2  118.53    4.62
  -2  -7  -2  124.25    4.63
   2   7   2  105.56    4.07
  -2  -7  -3   22.27    1.20
  -2   7  -3   21.69    1.75
   2  -7   3   21.12    1.72
   2   7   3   23.17    1.74
  -2  -7  -3   22.24    1.74
  -2  -7  -3   21.78    1.85
   2  -7   4   48.28    2.83
  -2  -7  -4   43.47    2.83
   2   7   4   48.76    2.35
  -2  -7  -4   48.63    2.73
  -2   7  -4   46.70    2.71
  -2  -7  -4   40.24    1.94
  -2   7  -4   45.58    2.71
  -2  -7  -4   49.49    2.30
   2  -7   4   48.13    2.76
   2   7   4   49.00    2.51
   2   7   5  129.22    5.23
  -2   7  -5  134.01    5.69
  -2  -7  -5  130.74    5.65
   2   7   5  131.12    5.29
  -2  -7  -5  117.87    5.11
   2  -7   5  134.41    5.63
  -2   7  -5  134.06    5.66
   2  -7   5  123.53    5.70
   2   7   5  126.53    5.73
   2  -7   5  143.94    5.82
  -2  -7  -5  119.91    5.52
   2  -7   6   38.74    3.10
   2   7   6   35.19    2.52
  -2   7  -6   41.53    3.02
  -2  -7  -6   43.74    3.03
   2   7   6   37.27    2.47
  -2  -7  -6   41.84    2.36
  -2   7  -6   42.49    2.97
   2  -7   6   47.91    3.20
  -2  -7  -6   40.76    2.47
   2  -7   6   37.02    3.06
   2   7   6   31.75    2.98
   2  -7   6   46.76    3.08
  -2  -7  -6   40.88    2.78
   2  -7   7   31.06    2.90
  -2   7  -7   35.65    3.05
  -2  -7  -7   25.63    2.81
   2  -7   7   25.23    3.09
  -2  -7  -7   30.41    2.40
  -2  -7  -7   31.42    2.29
   2  -7   7   33.93    3.21
   2   7   7   29.28    2.60
   2   7   7   34.40    2.37
  -2  -7  -7   29.45    2.50
   2   7   8   29.19    2.28
  -2  -7  -8   25.89    2.52
   2   7   8   23.82    2.69
  -2  -7  -8   25.71    2.31
   2   7   9   66.75    4.22
  -2  -7  -9   61.25    5.55
  -2   7  -9   62.74    5.19
   2  -7  10   -4.38    3.29
   2   7  10   -0.20    2.76
  -2  -7 -10    6.28    4.16
  -2   7 -10   -6.42    3.84
   2  -8 -11    9.68    4.08
   2   8 -11   21.45    4.21
   2  -8 -10   84.89    5.90
   2   8 -10   77.41    5.66
  -2  -8  10   82.95    4.51
   2  -8  -9    9.96    2.18
  -2  -8   9   13.18    2.51
   2  -8  -9    9.65    3.19
   2   8  -9    9.13    2.94
   2  -8  -9    8.46    2.38
   2  -8  -8   35.62    2.88
   2  -8  -8   33.89    2.55
   2   8  -8   28.50    3.45
   2  -8  -8   28.84    2.87
   2  -8  -7   96.51    4.42
   2  -8  -7   89.13    4.19
   2  -8  -7   86.91    5.13
   2   8  -7   82.95    4.90
   2  -8  -7   81.14    4.45
   2  -8  -7   95.36    4.75
   2   8  -7  100.46    4.76
   2  -8  -6  110.15    4.97
   2   8  -6  111.97    4.99
   2   8  -6   95.05    4.85
   2  -8  -6  114.75    5.02
   2  -8  -6  103.44    4.60
  -2  -8   6  107.54    5.03
   2  -8  -6  108.58    4.72
   2  -8  -6  109.38    5.38
   2   8  -6  104.95    5.25
  -2  -8   6  105.81    5.18
   2  -8  -5    4.95    1.39
   2   8  -5    7.96    1.64
   2  -8  -5    6.01    1.66
   2   8  -5    6.92    1.57
  -2  -8   5    9.21    1.55
   2  -8  -5    6.58    1.31
   2   8  -5    7.56    1.66
   2  -8  -5   10.16    1.82
  -2  -8   5    7.93    1.79
   2  -8  -4   38.67    1.54
   2  -8  -4   37.32    2.18
  -2   8   4   36.69    2.40
   2   8  -4   40.02    2.34
   2   8  -4   36.33    2.51
   2  -8  -4   39.38    2.46
  -2   8   4   35.98    2.42
  -2  -8   4   39.78    2.50
   2   8  -4   39.52    2.35
   2  -8  -4   39.23    2.45
   2  -8  -3    9.04    0.82
  -2   8   3   11.31    1.35
  -2  -8   3   12.74    1.37
   2   8  -3   11.76    1.29
  -2   8   3    9.43    1.16
   2  -8  -3    9.07    1.19
   2   8  -3    8.87    1.24
   2  -8  -3    9.26    1.20
  -2  -8   3    9.19    1.30
   2   8  -3    8.78    1.45
   2  -8  -3    7.80    1.46
  -2   8   3    7.63    1.40
   2  -8  -2    0.35    0.71
  -2   8   2    1.34    0.96
   2  -8  -2   -0.20    0.81
   2   8  -2    0.07    0.75
   2   8  -2    0.20    0.76
  -2   8   2    0.66    0.84
  -2  -8   2   -0.30    0.81
  -2  -8   2   -0.47    1.16
   2   8  -2    0.24    1.12
  -2   8   2    0.49    1.14
  -2   8   1   -0.21    0.83
   2   8  -1    0.74    1.15
  -2  -8   1    0.25    1.25
  -2  -8   1   -0.40    0.68
  -2   8   1    0.89    0.66
   2   8  -1    0.54    0.74
   2  -8  -1    0.25    0.69
   2   8  -1    0.05    0.62
   2   8   0   55.50    2.66
   2  -8   0   58.22    2.70
   2  -8   0   55.42    2.66
   2   8   0   53.63    2.43
   2  -8   0   56.74    2.63
  -2  -8   0   55.43    2.52
  -2   8   0   57.03    2.50
   2   8   0   60.31    3.03
   2  -8   1    5.36    1.20
   2   8   1    5.17    0.67
  -2  -8  -1    6.33    1.09
   2   8   1    6.18    0.87
  -2   8  -1    5.26    1.15
   2  -8   1    5.97    0.89
  -2  -8  -1    5.14    1.50
  -2  -8  -1    4.16    1.03
   2   8   1    5.79    0.57
   2  -8   1    6.70    1.01
  -2  -8  -2   51.85    2.67
  -2   8  -2   57.08    2.69
  -2  -8  -2   53.94    2.14
   2  -8   2   53.63    2.89
   2  -8   2   57.75    2.66
   2   8   2   53.21    2.59
   2  -8   2   52.81    2.73
  -2  -8  -2   54.81    3.27
  -2  -8  -2   54.45    2.66
  -2  -8  -3   45.26    1.94
  -2   8  -3   48.39    2.64
   2   8   3   50.26    2.61
   2  -8   3   49.54    2.61
  -2  -8  -3   51.26    2.62
   2   8   3   46.24    2.10
  -2  -8  -3   45.95    3.29
  -2  -8  -3   48.27    2.67
   2  -8   4   72.43    3.59
  -2  -8  -4   62.82    2.54
  -2   8  -4   66.31    3.40
  -2  -8  -4   62.04    3.32
  -2  -8  -4   61.84    3.45
  -2  -8  -4   62.06    2.84
   2   8   4   65.79    2.87
   2  -8   4   64.21    3.42
   2   8   5   -0.15    1.58
   2  -8   5   -0.76    1.66
   2  -8   5    0.73    1.66
  -2  -8  -5    0.41    1.61
  -2   8  -5   -1.12    1.59
  -2  -8  -5   -0.14    1.59
   2  -8   5    1.54    1.75
   2   8   5    0.54    1.10
  -2   8  -5    0.41    1.65
  -2  -8  -5    0.08    1.13
  -2  -8  -6   11.71    2.00
   2  -8   6   16.63    2.36
  -2   8  -6   14.56    2.33
  -2  -8  -6   12.81    2.07
   2   8   6   11.98    2.28
   2  -8   6   11.21    2.31
   2  -8   6   14.04    2.37
   2  -8   6    8.46    2.23
  -2  -8  -6   13.00    1.63
  -2   8  -6   11.91    2.14
  -2  -8  -7  118.19    5.30
   2  -8   7  131.09    5.86
   2  -8   7  127.17    6.01
  -2  -8  -7  118.81    5.20
  -2  -8  -7  124.04    5.15
  -2  -8  -7  116.63    5.83
   2  -8   7  106.27    5.90
   2   8   7  121.74    5.42
   2  -8   8   45.28    4.01
   2   8   8   45.99    3.18
  -2  -8  -8   37.96    2.88
  -2  -8  -8   46.79    3.01
  -2  -8  -8   38.24    2.91
   2   8   9   60.60    3.91
  -2   8  -9   52.27    5.00
  -2  -8  -9   62.97    5.61
  -2   8 -10   48.59    5.37
  -2  -8 -10   67.17    6.03
   2  -9 -10   45.44    4.81
   2   9 -10   43.21    4.51
  -2  -9  10   39.24    3.44
   2  -9  -9  169.59    8.14
   2   9  -9  156.72    7.86
   2  -9  -9  155.50    6.67
   2  -9  -8   71.02    3.80
   2  -9  -8   64.02    4.58
   2   9  -8   65.52    4.44
   2  -9  -8   60.66    3.95
   2  -9  -8   64.14    3.49
  -2  -9   7  179.36    7.47
   2  -9  -7  186.27    7.02
   2  -9  -7  179.92    7.88
   2   9  -7  157.80    7.56
   2  -9  -7  154.77    7.16
   2   9  -7  177.24    7.29
   2  -9  -7  165.49    7.26
   2   9  -7  166.49    7.28
   2  -9  -7  160.10    6.75
   2  -9  -6  626.06   22.29
   2  -9  -6  642.36   23.06
   2   9  -6  620.63   22.91
   2   9  -6  642.92   22.74
  -2  -9   6  644.08   22.80
   2  -9  -6  633.52   22.38
  -2  -9   6  641.03   22.90
   2   9  -6  637.18   22.64
   2   9  -6  606.50   22.73
   2  -9  -6  623.44   22.72
   2  -9  -6  660.07   22.70
   2  -9  -5   11.35    1.96
   2   9  -5   14.19    1.93
   2  -9  -5    9.63    1.46
  -2  -9   5    9.26    1.69
   2   9  -5    8.33    1.65
   2  -9  -5   11.99    1.41
  -2  -9   5   10.47    1.78
   2  -9  -5   14.36    1.97
   2   9  -5    9.59    1.78
  -2  -9   4  386.08   13.78
   2  -9  -4  382.05   12.96
   2  -9  -4  367.64   13.48
  -2   9   4  361.52   13.46
  -2   9   4  385.17   13.90
   2   9  -4  388.08   13.67
   2  -9  -4  367.62   13.70
   2   9  -4  377.89   13.72
   2   9  -4  374.98   13.96
   2  -9  -4  353.34   13.79
  -2   9   3  928.44   32.25
   2  -9  -3  929.73   32.15
   2   9  -3  907.36   32.26
  -2   9   3  934.45   31.77
   2  -9  -3  904.50   31.49
   2  -9  -3  873.72   31.62
   2   9  -3  927.45   31.81
   2   9  -3  925.84   31.85
  -2   9   3  945.76   31.94
  -2  -9   3  933.37   31.94
   2  -9  -3  952.63   31.85
  -2  -9   3  914.24   31.92
  -2   9   2  289.56   10.89
  -2   9   2  306.59   10.76
  -2  -9   2  292.09   10.73
   2   9  -2  300.09   10.70
  -2   9   2  295.54   11.29
  -2  -9   2  309.41   11.27
   2   9  -2  302.77   11.31
   2  -9  -2  302.96   10.68
   2   9  -2  293.64   10.68
  -2   9   1  184.82    6.61
   2   9  -1  178.17    7.19
  -2   9   1  173.98    6.45
  -2  -9   1  173.55    6.47
   2  -9  -1  175.25    6.53
   2   9  -1  171.19    6.49
   2   9  -1  178.37    6.40
  -2  -9   1  178.31    7.22
   2   9   0 1803.34   60.50
   2  -9   0 1783.89   60.50
   2   9   0 1785.17   60.36
   2   9   0 1779.95   60.09
   2   9   0 1743.57   61.07
   2  -9   0 1747.63   60.53
  -2   9   0 1758.60   60.35
  -2  -9   0 1771.54   60.38
   2   9   1  731.79   25.58
   2  -9   1  759.62   25.82
   2   9   1  733.64   25.81
  -2   9  -1  743.63   26.27
  -2  -9  -1  738.68   26.20
   2  -9   1  734.16   25.96
   2   9   1  761.65   25.43
  -2  -9  -1  748.17   26.66
  -2  -9  -1  765.02   26.07
  -2  -9  -2   47.21    2.47
  -2   9  -2   51.81    2.58
   2  -9   2   46.67    2.76
   2   9   2   44.14    2.32
   2  -9   2   47.36    2.40
  -2  -9  -2   45.56    2.48
  -2  -9  -2   50.85    3.20
  -2   9  -2   49.34    2.60
   2  -9   2   44.66    2.52
  -2  -9  -3  294.89   10.92
  -2   9  -3  299.37   10.95
   2   9   3  300.87   10.91
   2  -9   3  285.34   10.89
   2   9   3  295.96   10.37
  -2  -9  -3  301.95   11.78
  -2  -9  -3  295.06   10.94
  -2  -9  -4  504.11   18.60
   2  -9   4  529.24   18.73
  -2  -9  -4  507.47   17.64
  -2  -9  -4  529.25   18.48
  -2   9  -4  508.67   18.47
  -2  -9  -4  534.62   17.96
   2  -9   4  503.65   18.50
  -2  -9  -4  502.41   19.20
   2   9   4  520.14   17.95
  -2  -9  -5   19.23    2.24
   2  -9   5   18.68    2.29
  -2  -9  -5   17.12    1.14
  -2  -9  -5   18.80    2.08
  -2   9  -5   20.79    2.16
   2  -9   5   15.54    2.21
  -2  -9  -5   20.00    1.55
   2  -9   5   20.94    2.10
   2   9   5   18.94    2.16
  -2  -9  -5   22.37    2.78
   2   9   5   15.66    1.55
   2  -9   6  125.55    5.94
  -2  -9  -6  113.20    5.50
  -2   9  -6  125.62    5.72
  -2  -9  -6  118.42    4.95
   2  -9   6  123.63    5.77
   2  -9   6  137.81    5.87
  -2  -9  -6  120.67    5.44
  -2  -9  -6  105.28    6.19
   2   9   6  112.33    5.63
   2  -9   6  119.79    5.75
   2  -9   7  154.83    7.24
  -2  -9  -7  157.88    6.35
  -2  -9  -7  163.15    6.40
   2  -9   7  145.80    7.25
   2   9   7  156.09    6.52
   2  -9   7  170.13    7.17
  -2  -9  -7  157.85    6.57
  -2  -9  -7  144.21    7.61
  -2  -9  -8    6.24    1.93
  -2  -9  -8    4.46    1.89
   2  -9   8    9.72    3.16
  -2  -9  -8    4.46    1.94
   2   9   8    9.99    2.22
   2  -9   8    5.26    2.80
  -2  -9  -9   65.58    5.77
  -2   9  -9   67.12    5.37
   2   9   9   70.80    4.23
   2  -9   9   68.97    5.07
  -2  -9 -10   19.61    4.61
  -2   9 -10   13.73    4.30
   2  10 -10   61.32    4.45
   2  10 -10   62.70    5.03
   2 -10  -9    5.88    3.27
   2  10  -9    6.54    3.17
   2  10  -9    6.34    2.66
   2 -10  -8    1.13    1.89
   2 -10  -8    0.54    2.36
   2  10  -8    0.75    2.34
   2 -10  -8    1.98    2.71
   2  10  -8    3.49    2.38
   2 -10  -8    3.93    1.78
   2 -10  -7   20.59    2.10
   2 -10  -7   16.90    2.03
  -2 -10   7   15.78    2.55
   2  10  -7   21.12    2.76
   2 -10  -7   19.97    2.87
   2 -10  -7   20.41    2.53
   2  10  -7   20.58    2.50
   2 -10  -7   20.90    2.53
   2  10  -7   21.08    2.67
   2 -10  -6  170.65    7.19
   2 -10  -6  177.10    7.02
   2  10  -6  154.57    7.13
   2  10  -6  165.38    6.93
   2 -10  -6  166.70    6.61
  -2 -10   6  175.73    7.22
   2 -10  -6  162.69    6.64
   2 -10  -6  176.33    7.39
   2  10  -6  158.66    7.18
  -2 -10   6  162.94    7.22
   2  10  -5   11.90    1.84
   2 -10  -5    9.84    1.80
   2 -10  -5    9.13    1.48
  -2 -10   5   12.94    1.95
   2  10  -5   12.17    1.78
  -2 -10   5   15.34    1.94
   2 -10  -5    8.22    1.39
   2 -10  -5    9.63    2.02
   2  10  -5    9.00    2.04
   2 -10  -4   38.72    1.81
   2 -10  -4   40.22    2.24
  -2  10   4   40.42    2.25
   2 -10  -4   39.29    2.46
   2  10  -4   44.71    2.44
   2  10  -4   42.99    2.55
   2  10  -4   38.44    2.86
   2 -10  -4   38.42    2.71
  -2 -10   4   43.10    2.66
  -2  10   4   41.27    2.80
  -2  10   3   19.52    1.57
  -2  10   3   20.79    1.69
   2 -10  -3   19.62    1.56
  -2 -10   3   20.35    1.63
   2  10  -3   17.46    1.53
   2  10  -3   19.02    1.60
   2 -10  -3   20.08    2.04
  -2 -10   3   17.63    1.72
   2  10  -3   20.57    2.09
  -2  10   3   17.58    2.11
  -2  10   2   74.03    3.41
  -2  10   2   75.48    3.21
  -2 -10   2   70.55    3.19
   2  10  -2   76.21    3.19
   2  10  -2   75.75    3.16
   2 -10  -2   71.50    3.13
  -2 -10   2   75.65    3.85
   2  10  -2   80.00    3.94
  -2  10   2   75.48    3.92
   2  10  -1    2.57    1.03
   2 -10  -1    1.68    1.10
   2  10  -1    2.95    0.69
   2  10  -1    4.97    1.49
  -2 -10   1    2.16    1.50
  -2  10   1    2.17    0.95
   2 -10  -1    1.73    0.81
   2  10  -1    3.93    0.89
  -2  10   1    2.29    0.73
  -2 -10   1    2.07    0.71
   2  10   0    0.97    0.48
   2  10   0    0.13    0.78
   2  10   0    1.43    1.39
   2  10   0    0.13    0.76
   2 -10   0    1.10    0.77
   2 -10   0    1.20    0.90
  -2 -10   0    0.48    0.77
  -2  10   0    0.56    0.74
  -2 -10  -1   32.22    2.18
  -2  10  -1   32.47    2.27
   2  10   1   31.83    1.53
   2 -10   1   34.78    1.76
   2  10   1   33.02    1.74
   2 -10   1   34.52    1.95
  -2 -10  -1   31.38    2.71
  -2 -10  -1   32.95    2.04
  -2  10  -2    2.84    1.24
   2 -10   2    2.12    1.21
   2  10   2    1.63    0.39
  -2 -10  -2    1.62    1.02
  -2  10  -2    1.59    1.08
   2 -10   2    2.60    0.97
   2  10   2    2.30    0.94
  -2 -10  -2    3.05    1.08
  -2 -10  -2    1.12    1.81
  -2 -10  -3   58.54    3.89
  -2 -10  -3   71.60    3.20
  -2  10  -3   57.25    3.07
   2  10   3   59.49    2.43
  -2 -10  -3   60.03    3.10
   2 -10   3   60.14    3.04
   2  10   3   63.38    3.07
  -2  10  -3   63.10    3.23
  -2 -10  -4  123.12    6.04
   2  10   4  114.28    4.48
  -2 -10  -4  126.06    5.16
  -2  10  -4  123.19    5.15
  -2 -10  -4  110.86    5.19
   2 -10   4  113.03    5.10
  -2  10  -4  116.99    5.20
  -2 -10  -5   71.31    2.95
   2 -10   5   70.03    3.79
  -2 -10  -5   64.52    3.71
  -2 -10  -5   57.73    2.37
   2 -10   5   65.48    3.59
   2  10   5   66.08    3.52
  -2  10  -5   58.40    3.38
  -2 -10  -5   70.04    3.62
   2 -10   5   61.81    3.76
   2 -10   5   61.09    3.76
   2  10   5   61.52    2.88
  -2 -10  -5   63.63    4.43
  -2 -10  -6   15.88    2.93
   2 -10   6   13.08    2.47
   2 -10   6   14.40    2.43
  -2 -10  -6   11.50    1.04
  -2 -10  -6   14.14    1.57
  -2  10  -6   10.88    2.23
  -2 -10  -6   14.65    2.20
   2 -10   6   12.82    2.41
  -2 -10  -6   10.52    2.12
   2 -10   7  196.58    8.84
  -2 -10  -7  207.60    7.92
   2  10   7  205.12    8.01
   2 -10   7  209.63    9.02
  -2 -10  -7  193.41    8.14
  -2 -10  -7  205.65    7.33
  -2 -10  -8   39.90    2.88
   2  10   8   41.44    2.99
   2 -10   8   32.85    3.72
  -2 -10  -8   46.39    2.93
   2 -10   8   35.09    3.96
  -2 -10  -8   40.48    2.86
   2 -10   9   30.36    3.84
  -2 -10  -9   30.40    4.71
  -2  10  -9   30.18    4.29
   2 -11 -10   24.04    4.06
   2  11 -10   26.85    3.94
   2  11  -9   34.22    3.51
   2  11  -9   39.65    4.07
   2 -11  -9   42.44    4.43
   2 -11  -8  102.83    4.83
   2 -11  -8  119.80    5.15
   2 -11  -8  104.35    5.53
   2  11  -8  109.50    5.65
   2 -11  -8  103.85    5.92
   2  11  -8  103.94    5.85
   2 -11  -7    3.22    1.91
   2  11  -7    3.94    1.97
   2 -11  -7    6.91    1.73
   2  11  -7    2.28    2.15
   2 -11  -7    2.93    2.14
  -2 -11   7    1.30    2.26
   2 -11  -7    4.10    1.71
  -2 -11   7    4.79    2.61
   2  11  -7    2.39    2.21
   2 -11  -7    0.64    2.30
   2 -11  -6    8.75    2.20
  -2 -11   6    5.68    1.99
   2 -11  -6    9.60    1.54
   2  11  -6    6.98    2.12
   2 -11  -6    7.29    2.12
   2 -11  -6    8.72    1.65
  -2 -11   6    5.81    2.27
   2  11  -6    5.42    2.01
   2  11  -6    8.21    1.82
   2 -11  -6    7.24    1.84
  -2 -11   5  105.17    5.02
   2 -11  -5  101.00    3.73
   2 -11  -5  108.23    4.42
   2 -11  -5  104.12    4.91
   2  11  -5   93.66    4.75
  -2 -11   5  110.23    4.91
   2 -11  -5  110.28    4.43
   2 -11  -5  101.51    3.75
   2  11  -5  100.16    5.19
   2 -11  -5  115.75    5.16
   2 -11  -5  107.11    4.67
   2  11  -5  107.51    4.62
   2  11  -4   64.58    3.77
   2 -11  -4   60.49    3.58
   2 -11  -4   67.69    2.88
  -2 -11   4   62.52    3.47
   2  11  -4   63.82    3.29
   2 -11  -4   65.49    3.27
   2  11  -4   64.19    3.21
   2 -11  -4   63.49    2.69
  -2  11   4   60.35    2.97
  -2  11   3    1.58    1.10
  -2  11   3    1.80    1.11
  -2 -11   3    2.05    1.13
   2  11  -3    2.77    1.09
   2 -11  -3    2.37    0.99
   2  11  -3    0.69    1.02
   2  11  -3    1.87    1.54
  -2  11   2    1.39    1.14
  -2  11   2    0.72    0.89
  -2 -11   2    1.48    0.89
   2  11  -2    0.36    0.90
   2 -11  -2    0.91    0.80
   2  11  -2    0.33    0.88
   2  11  -2    1.02    1.60
  -2 -11   2    1.76    1.60
   2  11  -1    8.04    1.80
  -2 -11   1    9.88    1.86
  -2  11   1   11.86    1.21
  -2  11   1   11.91    1.00
   2  11  -1   10.84    0.96
   2 -11  -1   11.01    1.47
   2  11  -1   10.20    1.39
  -2 -11   1   10.36    0.98
   2  11   0   17.19    1.34
   2  11   0   16.73    0.91
   2  11   0   20.64    1.97
   2 -11   0   14.15    1.35
   2 -11   0   15.53    1.17
   2  11   0   15.50    1.17
  -2  11   0   17.90    1.17
  -2 -11   0   15.70    1.19
   2  11   1   28.85    1.49
   2  11   1   31.61    1.68
   2 -11   1   31.34    1.69
  -2 -11  -1   31.85    2.20
  -2  11  -1   30.96    2.20
  -2 -11  -1   25.87    2.52
   2 -11   1   35.08    1.99
  -2  11  -1   31.54    1.83
  -2 -11  -1   34.01    1.82
  -2 -11  -2   71.33    3.37
   2 -11   2   70.51    3.11
   2  11   2   63.70    3.03
  -2  11  -2   71.61    3.40
  -2 -11  -2   70.82    4.18
  -2 -11  -2   67.26    3.25
   2 -11   2   66.35    3.30
  -2  11  -2   72.36    3.35
  -2  11  -3    2.73    1.43
   2 -11   3    1.06    1.66
  -2 -11  -3    2.35    1.28
  -2  11  -3    1.52    1.25
   2 -11   3    3.68    1.24
   2  11   3    1.49    1.12
   2  11   3    2.02    0.50
  -2 -11  -3    3.51    1.33
  -2 -11  -3    2.15    2.17
  -2 -11  -4   10.77    1.79
  -2  11  -4    8.40    1.78
  -2  11  -4    7.49    1.62
  -2 -11  -4   10.63    1.67
  -2 -11  -4    5.30    2.44
   2 -11   4    9.38    1.66
   2  11   4    8.62    0.94
   2 -11   5  110.64    5.32
   2 -11   5  106.14    5.04
   2  11   5  101.16    4.90
  -2  11  -5  105.49    4.93
  -2 -11  -5   95.82    4.83
  -2 -11  -5  108.98    5.16
  -2  11  -5  108.82    5.04
  -2 -11  -5  110.73    4.30
   2  11   5  104.94    4.26
   2 -11   5   97.30    5.18
   2 -11   5  112.08    5.24
  -2 -11  -5  111.59    5.91
  -2  11  -6   71.11    3.96
  -2 -11  -6   68.31    3.91
  -2 -11  -6   62.31    3.79
   2 -11   6   74.84    4.25
   2 -11   6   63.70    4.13
  -2 -11  -6   60.39    4.70
   2 -11   6   64.93    4.20
  -2 -11  -6   66.79    3.20
  -2 -11  -7   31.23    2.24
   2 -11   7   22.32    3.32
   2  11   7   29.17    2.34
   2 -11   7   31.29    3.41
  -2 -11  -7   26.82    2.62
  -2 -11  -7   25.51    1.47
  -2 -11  -7   27.93    1.48
  -2 -11  -8   50.96    3.25
   2 -11   8   61.19    4.53
  -2  11  -8   51.24    4.61
   2 -11   8   48.99    4.44
   2 -11   9   44.09    4.30
  -2 -11  -9   46.22    5.08
  -2  11  -9   36.20    4.48
   2  12 -10   33.11    4.04
   2 -12 -10   28.90    4.28
   2 -12  -9   23.55    3.75
   2  12  -9   22.26    3.46
   2  12  -9   20.96    3.30
   2 -12  -8  269.76    9.65
   2 -12  -8  239.58    9.32
   2 -12  -8  267.09   10.70
   2  12  -8  235.63   10.28
   2 -12  -8  229.17   10.11
   2  12  -8  223.06   10.11
   2 -12  -7  135.83    6.15
   2  12  -7  144.95    6.15
   2 -12  -7  132.78    6.42
   2  12  -7  122.86    6.40
   2 -12  -7  129.25    5.62
  -2 -12   7  137.12    6.43
   2 -12  -7  144.86    5.77
  -2 -12   7  132.41    6.58
   2 -12  -7  138.54    6.57
   2  12  -7  126.29    6.37
  -2 -12   6    0.16    1.94
   2 -12  -6    0.41    1.34
   2  12  -6    0.60    2.13
   2 -12  -6   -0.75    2.31
   2 -12  -6    0.09    1.43
   2  12  -6    0.67    1.80
   2 -12  -6   -0.70    2.00
   2  12  -6    0.41    1.57
   2 -12  -6    0.28    1.73
  -2 -12   6   -0.72    2.19
   2 -12  -5  407.54   14.23
  -2 -12   5  412.00   15.35
   2 -12  -5  426.90   14.57
  -2 -12   5  441.85   15.28
   2 -12  -5  411.91   14.70
   2 -12  -5  404.78   14.21
   2 -12  -5  387.34   15.43
   2  12  -5  427.16   15.73
   2  12  -5  424.69   14.97
   2 -12  -5  418.69   14.98
   2 -12  -5  422.96   15.23
   2  12  -5  385.20   15.10
   2  12  -4  844.90   30.44
   2 -12  -4  861.09   30.29
  -2  12   4  841.63   29.53
   2 -12  -4  864.95   29.78
   2  12  -4  864.59   29.78
  -2 -12   4  843.85   29.99
  -2  12   3   -0.90    1.18
   2  12  -3   -0.47    1.24
  -2 -12   3    1.44    1.12
   2  12  -3   -0.56    1.84
   2  12  -3    0.51    1.03
   2 -12  -3    0.17    1.03
  -2  12   2  783.66   26.52
  -2 -12   2  752.40   26.23
  -2  12   2  760.15   26.21
   2  12  -2  754.32   26.23
   2  12  -2  739.56   26.14
   2 -12  -2  779.18   26.16
  -2 -12   2  760.64   27.15
   2  12  -2  728.30   27.17
   2  12  -1  989.63   35.06
   2 -12  -1  983.68   35.11
  -2  12   1 1023.26   34.64
  -2 -12   1 1018.17   34.66
   2  12  -1 1020.11   34.64
  -2  12   1 1043.84   34.89
   2  12  -1  998.58   35.82
  -2 -12   1 1051.42   35.84
   2 -12  -1  983.75   34.86
   2 -12   0   51.63    2.21
   2  12   0   47.96    2.17
   2 -12   0   45.92    2.46
   2  12   0   50.67    3.39
   2  12   0   52.20    2.44
  -2  12   0   50.07    2.16
  -2 -12   0   46.80    2.21
   2 -12   1  499.53   17.15
   2  12   1  511.34   17.14
  -2 -12  -1  448.76   18.26
   2 -12   1  478.65   17.45
  -2 -12  -1  493.08   17.26
  -2  12  -1  496.80   17.25
   2  12   1  486.59   16.99
  -2 -12  -2 1131.60   37.82
   2 -12   2 1085.41   37.80
  -2 -12  -2 1035.67   37.69
  -2  12  -2 1073.29   37.78
  -2 -12  -2 1126.88   38.73
   2 -12   2 1112.06   37.50
   2  12   2 1089.25   37.46
  -2  12  -3   63.45    3.27
  -2 -12  -3   71.81    3.34
  -2 -12  -3   64.42    3.35
  -2  12  -3   64.17    3.46
  -2 -12  -3   69.77    4.39
   2 -12   3   68.94    3.27
   2  12   3   64.97    3.17
   2 -12   4  311.71   11.49
  -2  12  -4  311.94   11.55
  -2  12  -4  311.98   11.65
  -2 -12  -4  286.54   11.51
  -2 -12  -4  306.84   11.50
  -2 -12  -4  322.66   12.62
  -2 -12  -5  460.44   17.07
   2 -12   5  492.42   17.35
  -2  12  -5  456.98   16.89
  -2 -12  -5  457.90   16.86
  -2 -12  -5  440.84   17.85
  -2  12  -5  471.74   17.01
   2 -12   5  470.24   16.95
   2  12   5  446.63   16.90
   2 -12   5  461.84   17.29
  -2 -12  -6   31.00    3.67
  -2  12  -6   35.70    2.85
  -2 -12  -6   31.11    2.83
  -2 -12  -6   32.38    2.86
   2 -12   6   29.44    3.13
  -2 -12  -6   33.77    2.12
   2 -12   6   28.65    3.24
  -2 -12  -7  125.50    5.76
  -2 -12  -7  132.16    5.33
   2 -12   7  122.02    6.49
   2 -12   7  126.68    6.53
  -2 -12  -8   95.54    4.58
   2 -12   8   92.55    5.75
  -2  12  -8   81.32    5.68
  -2 -12  -8  104.25    6.39
   2 -12   8   93.02    5.64
   2 -12   9   34.86    4.42
  -2 -12  -9   23.79    4.60
  -2  12  -9   18.90    3.96
   2 -12   9   34.60    4.13
   2  13 -10   23.96    3.98
   2 -13 -10   14.68    3.72
   2  13  -9    6.73    2.91
   2  13  -9    3.47    2.91
   2 -13  -9    4.32    3.14
   2 -13  -8  139.96    6.02
   2 -13  -8  144.82    7.00
   2  13  -8  143.44    6.91
   2 -13  -8  142.09    6.85
   2  13  -8  122.94    6.72
   2 -13  -7    2.17    1.54
  -2 -13   7    1.53    2.23
   2 -13  -7    0.09    1.51
   2 -13  -7   -0.48    2.04
   2  13  -7   -0.94    1.81
  -2 -13   7   -2.91    2.69
   2  13  -7    1.54    2.53
   2 -13  -7   -0.42    2.49
   2 -13  -7    1.23    2.33
   2  13  -7   -1.15    2.20
   2 -13  -6   11.27    1.70
  -2 -13   6   11.87    2.26
   2 -13  -6   15.85    1.57
   2  13  -6   13.71    2.05
   2 -13  -6   18.62    2.06
   2 -13  -6   12.11    2.36
   2  13  -6   14.45    2.23
   2 -13  -6   11.10    2.53
   2  13  -6   12.98    2.56
  -2 -13   6   19.94    2.80
   2 -13  -5   12.12    1.93
   2  13  -5   12.63    1.86
   2 -13  -5   13.49    1.83
   2  13  -5   13.45    1.66
  -2 -13   5   11.07    2.18
   2 -13  -5   11.73    1.08
  -2 -13   5    8.37    1.88
   2 -13  -5    9.63    1.43
   2  13  -5   12.25    2.59
   2 -13  -5   14.05    2.43
  -2  13   4   34.03    2.09
   2  13  -4   38.86    3.21
   2  13  -4   33.18    2.14
   2  13  -4   40.68    2.36
   2 -13  -4   38.72    2.45
   2 -13  -4   34.68    3.01
  -2  13   4   32.10    2.96
  -2 -13   4   35.64    2.77
  -2  13   3    7.48    1.31
   2  13  -3    6.29    1.23
   2 -13  -3    5.53    1.14
  -2  13   3    5.82    2.22
   2  13  -3    7.51    2.11
  -2  13   2    1.89    1.33
  -2  13   2    2.60    0.94
  -2 -13   2    2.34    1.01
   2 -13  -2    2.00    0.93
   2  13  -2    2.30    0.95
  -2  13   2    1.84    1.99
   2  13  -2    2.43    1.92
  -2  13   1   -0.40    1.08
   2  13  -1   -0.35    1.00
   2 -13  -1    1.28    1.08
   2  13  -1   -0.61    1.86
  -2 -13   1   -0.96    1.84
  -2  13   1   -0.21    1.97
  -2 -13   1    0.74    0.77
  -2  13   1    0.05    0.70
   2 -13  -1   -1.20    1.05
   2 -13   0    0.29    0.69
   2  13   0    0.28    0.69
   2  13   0    1.42    1.87
   2 -13   0    0.17    1.06
  -2  13   0    0.77    0.67
  -2 -13   0   -0.05    0.75
   2  13   1   19.08    1.25
   2 -13   1   16.24    1.25
  -2 -13  -1   15.50    2.42
   2  13   1   20.77    2.65
   2 -13   1   19.24    1.70
  -2 -13  -1   17.90    1.43
  -2  13  -1   16.22    1.39
   2  13   1   17.43    1.18
  -2 -13  -2   65.84    3.29
   2  13   2   60.15    2.79
   2 -13   2   58.52    2.81
  -2 -13  -2   68.32    4.23
  -2  13  -2   58.63    3.20
  -2 -13  -2   62.68    3.14
  -2 -13  -3   20.09    1.83
  -2 -13  -3   17.77    1.92
  -2 -13  -3   20.34    2.90
   2  13   3   19.41    1.71
   2 -13   3   20.41    1.71
  -2  13  -3   21.49    2.15
  -2  13  -3   20.85    1.88
  -2  13  -4   35.13    2.61
  -2 -13  -4   40.76    2.64
  -2  13  -4   42.19    2.85
  -2 -13  -4   42.20    2.76
  -2 -13  -4   42.77    3.81
   2 -13   4   39.90    2.60
   2 -13   5  110.94    5.40
  -2  13  -5   96.73    4.83
  -2 -13  -5   99.68    4.80
  -2 -13  -5  101.43    5.87
  -2 -13  -5  105.15    5.07
  -2  13  -5   94.71    4.93
   2 -13   5  107.77    5.32
  -2  13  -6   15.13    2.41
  -2 -13  -6    8.96    2.28
   2 -13   6   11.78    2.70
   2 -13   6   16.40    2.80
  -2 -13  -6   10.51    2.42
   2 -13   7    0.70    2.70
  -2 -13  -7    3.86    2.21
   2 -13   7    6.78    3.04
   2 -13   8   15.88    3.49
  -2 -13  -8   17.22    3.90
  -2  13  -8   10.65    3.50
   2 -13   8    8.45    3.52
   2 -13   9   58.74    4.98
   2 -13   9   56.15    5.25
  -2 -13  -9   71.03    5.74
  -2  13  -9   59.00    5.08
   2  14 -10   55.86    4.83
   2 -14 -10   46.06    4.94
   2  14  -9   24.31    3.57
   2 -14  -9   25.75    3.94
   2  14  -9   27.33    3.56
   2  14  -8    3.12    3.00
   2 -14  -8    5.02    2.90
   2 -14  -8    4.69    2.89
   2  14  -8    1.08    2.59
   2  14  -7   32.63    2.83
   2 -14  -7   33.07    2.90
   2  14  -7   24.05    3.38
   2 -14  -7   34.69    3.55
   2 -14  -7   32.35    2.02
   2  14  -7   33.06    3.17
   2 -14  -7   34.49    2.43
   2 -14  -7   31.23    3.20
  -2 -14   7   31.78    3.49
   2  14  -6   29.63    2.87
   2 -14  -6   39.02    3.09
  -2 -14   6   35.79    3.06
   2 -14  -6   41.23    2.44
   2 -14  -6   34.23    3.42
   2  14  -6   37.46    3.51
  -2 -14   6   40.86    3.37
   2 -14  -6   38.99    2.82
   2  14  -6   41.48    2.84
  -2 -14   5    7.93    2.14
   2 -14  -5    2.59    0.97
   2 -14  -5    2.41    1.44
   2  14  -5    2.68    1.45
   2 -14  -5    3.16    1.63
   2  14  -5    4.40    1.70
  -2 -14   5    0.73    1.80
   2 -14  -5    3.58    1.21
   2 -14  -5    0.99    2.19
   2  14  -5    0.90    2.13
   2  14  -4    1.44    1.24
   2 -14  -4    1.57    1.25
  -2  14   4   -0.49    1.13
   2  14  -4    2.65    2.24
  -2  14   4   -0.42    2.04
   2 -14  -4   -2.33    2.20
  -2 -14   4   -0.15    1.86
   2  14  -4    4.83    1.32
   2 -14  -4    0.84    1.38
   2  14  -3    1.52    1.12
   2 -14  -3    0.15    1.08
   2  14  -3    0.44    2.15
  -2  14   3    5.00    2.14
  -2  14   3    0.10    1.20
  -2  14   2    4.94    0.99
  -2 -14   2    6.54    1.06
  -2  14   2    7.97    2.30
   2  14  -2    8.55    2.30
   2  14  -2    5.78    1.03
   2 -14  -2    4.45    1.00
  -2  14   2    7.82    1.54
  -2 -14   1   18.57    2.56
   2  14  -1   17.97    2.63
  -2  14   1   21.36    2.89
  -2  14   1   20.76    1.67
  -2  14   1   19.85    1.21
  -2 -14   1   19.90    1.29
   2 -14  -1   20.93    1.60
   2 -14  -1   22.94    1.50
   2  14  -1   18.20    1.43
  -2 -14   0   13.78    1.03
  -2  14   0   12.23    0.96
   2  14   0   12.04    2.43
   2  14   0   12.34    0.77
   2 -14   0   12.03    1.39
   2 -14   0   14.18    0.99
   2  14   0   11.42    0.95
   2 -14   1   11.83    1.08
   2  14   1   11.82    1.06
  -2 -14  -1   11.80    2.40
   2  14   1   15.27    2.50
  -2  14  -1   11.75    2.56
   2  14   1   11.80    1.05
  -2 -14  -1   10.31    1.19
  -2  14  -1   13.26    1.21
   2 -14   1   16.07    1.56
  -2  14  -2    0.92    1.35
  -2 -14  -2   -0.84    1.29
  -2 -14  -2    2.15    1.48
   2  14   2   -0.84    0.93
   2 -14   2    0.15    1.02
  -2 -14  -2    3.76    2.41
  -2 -14  -3   13.90    1.66
  -2  14  -3    9.17    1.65
  -2 -14  -3   12.04    1.84
  -2 -14  -3   16.13    3.11
  -2  14  -3   12.26    1.84
   2 -14   3    9.59    1.45
   2  14   3   11.90    1.47
   2 -14   4   40.05    2.65
  -2 -14  -4   41.57    2.75
  -2  14  -4   40.24    2.74
  -2 -14  -4   40.75    2.78
  -2 -14  -4   40.33    4.02
  -2  14  -4   48.14    3.16
  -2  14  -5    0.43    1.82
  -2 -14  -5    0.28    1.85
  -2  14  -5    2.53    2.18
   2 -14   5    1.34    2.23
  -2 -14  -5   -1.70    3.04
  -2 -14  -5    3.47    2.02
  -2 -14  -6   41.86    3.10
  -2  14  -6   46.43    3.32
   2 -14   6   41.68    3.62
   2 -14   6   47.81    3.87
  -2 -14  -6   44.11    3.48
   2 -14   7   33.90    3.60
  -2  14  -7   26.58    3.39
   2 -14   7   30.69    3.58
  -2 -14  -7   25.12    2.79
  -2 -14  -8   27.76    4.02
  -2  14  -8   25.67    3.69
   2 -14   8   21.35    3.68
   2 -14   8   18.20    3.85
  -2 -14  -9   18.87    4.18
  -2  14  -9   14.58    3.81
   2 -14   9   15.23    3.64
   2 -14   9   21.03    4.09
   2 -15  -9  114.47    6.36
   2  15  -9   98.83    5.92
   2  15  -9  102.93    6.22
   2  15  -8   17.44    3.02
   2 -15  -8   21.29    3.37
   2  15  -8   22.02    3.59
   2 -15  -7   98.55    4.50
   2 -15  -7  112.83    5.15
   2  15  -7  101.96    5.91
   2  15  -7   98.87    4.91
   2 -15  -7   95.58    5.60
   2 -15  -7  101.89    5.39
   2  15  -7   91.67    5.12
  -2 -15   7   98.97    5.66
   2 -15  -6  393.69   13.75
   2 -15  -6  405.48   15.03
   2  15  -6  397.51   14.92
   2 -15  -6  372.71   13.85
   2  15  -6  417.22   15.80
   2  15  -6  427.68   14.77
   2 -15  -6  420.69   14.81
   2 -15  -6  414.75   15.56
  -2 -15   6  407.05   15.34
  -2 -15   6  401.51   15.04
   2 -15  -6  427.81   14.38
  -2 -15   5   12.49    2.41
   2 -15  -5   14.78    1.40
   2 -15  -5   13.00    1.95
   2  15  -5   15.92    1.99
   2  15  -5   13.11    1.74
   2 -15  -5   15.15    1.80
   2 -15  -5   12.05    2.65
   2  15  -5   12.24    2.69
   2 -15  -5   13.65    1.47
  -2  15   4  159.88    6.34
   2  15  -4  165.00    6.42
   2 -15  -4  170.55    6.49
   2 -15  -4  164.79    7.57
   2  15  -4  170.08    7.76
  -2 -15   4  168.05    7.14
   2 -15  -4  169.58    6.56
   2  15  -4  161.53    6.52
  -2  15   4  159.31    7.65
  -2  15   3  561.65   19.72
   2  15  -3  567.41   20.95
  -2  15   3  543.10   20.89
   2  15  -3  559.13   19.42
   2 -15  -3  555.15   19.49
   2  15  -3  558.69   19.52
  -2  15   2  286.20   10.10
   2 -15  -2  274.82    9.58
   2  15  -2  258.01    9.57
   2 -15  -2  263.60    9.71
  -2  15   2  240.52   11.03
   2  15  -2  264.72   11.11
   2 -15  -1  167.83    5.96
   2  15  -1  165.10    5.99
   2  15  -1  164.33    5.92
  -2  15   1  170.47    7.82
  -2 -15   1  153.90    7.40
  -2  15   1  166.37    6.35
   2  15  -1  171.58    7.70
  -2 -15   1  166.18    5.93
  -2  15   1  148.64    5.84
   2 -15  -1  164.93    6.25
   2  15   0  655.70   23.27
  -2 -15   0  610.44   21.43
  -2  15   0  607.20   21.39
   2 -15   0  619.98   21.90
   2  15   0  644.88   21.27
   2 -15   0  612.96   21.41
   2  15   0  631.42   21.37
  -2 -15  -1  326.80   11.89
  -2  15  -1  348.99   11.87
  -2 -15  -1  358.10   13.63
   2  15   1  333.84   11.77
   2 -15   1  333.98   11.81
  -2  15  -1  317.35   13.59
   2  15   1  337.62   11.82
   2  15   1  344.71   13.54
   2 -15   1  333.34   12.31
  -2 -15  -2    4.42    1.60
  -2 -15  -2    4.96    2.49
  -2 -15  -2    1.70    1.39
  -2  15  -2    4.29    1.60
   2  15   2    2.38    1.00
   2 -15   2    1.76    1.01
  -2 -15  -3  324.55   13.02
   2 -15   3  313.48   11.48
   2  15   3  308.61   11.44
  -2  15  -3  319.69   11.79
  -2 -15  -3  321.60   11.74
  -2  15  -3  313.14   11.91
  -2 -15  -3  313.88   11.84
  -2 -15  -4  267.14   11.28
  -2 -15  -4  256.38    9.96
  -2  15  -4  263.07   10.14
  -2 -15  -4  246.63    9.86
  -2  15  -4  263.37    9.94
  -2 -15  -5    2.68    2.08
   2 -15   5   -0.39    2.15
  -2  15  -5    1.76    1.87
  -2 -15  -5    2.46    1.84
   2 -15   6   75.79    4.82
   2 -15   6   63.66    4.79
  -2  15  -6   77.08    4.30
  -2 -15  -6   74.51    4.22
  -2 -15  -6   78.61    4.55
  -2 -15  -7  134.30    7.02
  -2  15  -7  133.76    6.81
   2 -15   7  151.71    7.09
   2 -15   7  134.92    6.98
  -2 -15  -7  126.88    6.20
   2 -15   8    3.70    3.28
  -2 -15  -8   -0.88    3.56
  -2  15  -8    2.67    3.08
   2 -15   8    4.87    3.60
   2  16  -9   -0.27    3.33
   2 -16  -9    5.41    3.36
   2  16  -9    4.48    2.89
   2  16  -8    2.70    3.24
   2  16  -8   -3.14    2.66
   2 -16  -8    1.36    2.87
   2 -16  -7   11.94    3.03
   2  16  -7   10.59    3.33
  -2 -16   7   11.25    3.30
   2  16  -7    8.92    2.36
   2 -16  -7    9.01    2.72
   2  16  -7    9.38    2.21
   2 -16  -7    9.83    2.29
   2 -16  -6   78.77    3.19
   2 -16  -6   82.26    4.38
   2  16  -6   77.90    4.28
   2 -16  -6   81.88    3.31
   2  16  -6   77.00    3.98
   2 -16  -6   83.72    4.15
   2  16  -6   70.56    5.10
   2 -16  -6   87.64    5.17
  -2 -16   6   81.18    4.87
   2 -16  -6   80.63    3.66
   2 -16  -5    0.76    1.16
   2  16  -5    3.14    1.70
   2 -16  -5    1.28    1.65
   2 -16  -5    1.13    2.47
   2  16  -5    0.26    2.54
   2  16  -5    1.30    1.46
   2 -16  -5    1.77    1.59
  -2 -16   5    2.56    2.29
  -2 -16   4   24.97    2.62
  -2  16   4   19.83    3.03
   2  16  -4   24.72    3.11
  -2  16   4   18.85    1.72
   2  16  -4   28.30    1.87
   2 -16  -4   28.65    1.87
   2  16  -4   21.38    1.91
   2 -16  -4   22.67    1.90
   2 -16  -3   47.67    2.29
   2  16  -3   44.10    3.93
   2  16  -3   44.17    2.20
  -2  16   3   44.72    3.79
   2  16  -3   48.55    2.39
   2 -16  -3   44.23    2.34
  -2  16   3   44.20    2.65
   2 -16  -2    1.36    1.33
   2 -16  -2    2.81    1.12
   2  16  -2    2.43    1.23
   2  16  -2    3.43    1.15
  -2  16   2    3.01    1.45
  -2  16   2    1.28    2.58
   2  16  -2    4.02    2.35
   2  16  -2    2.99    0.76
   2  16  -1   -0.83    0.87
   2 -16  -1   -1.46    1.14
  -2  16   1   -0.83    1.37
   2  16  -1   -0.50    2.38
  -2 -16   1    3.92    2.38
  -2  16   1   -0.26    2.54
  -2 -16   1    0.32    0.72
   2 -16  -1    0.48    0.64
   2  16  -1    0.32    0.59
  -2  16   0   18.38    0.98
  -2 -16   0   17.56    1.07
   2  16   0   17.78    2.85
   2 -16   0   20.39    1.05
   2  16   0   17.78    0.94
   2 -16   0   17.14    1.67
   2 -16   1    0.67    1.38
   2  16   1    0.43    0.84
   2 -16   1   -0.81    0.77
   2  16   1   -0.24    0.67
  -2 -16  -1    0.05    0.88
  -2  16  -1    0.28    0.80
   2  16   1    0.25    2.35
  -2 -16  -1    2.25    2.34
  -2  16  -1    1.36    2.51
   2 -16   2   -0.07    0.94
   2  16   2   -1.23    1.02
  -2  16  -2    1.01    1.53
  -2 -16  -2    0.13    1.41
  -2 -16  -2    0.38    1.15
  -2 -16  -2    0.28    1.76
  -2  16  -2   -1.03    1.19
  -2 -16  -2    2.61    2.57
  -2  16  -2   -1.68    2.30
  -2  16  -3   25.13    2.26
  -2 -16  -3   25.06    2.15
  -2 -16  -3   26.10    3.35
  -2 -16  -3   24.08    2.45
  -2 -16  -4  104.12    6.47
  -2 -16  -4  120.66    5.22
  -2  16  -4  112.89    5.21
  -2  16  -4  121.55    5.52
   2 -16   4  114.11    5.66
  -2 -16  -4  119.46    5.35
   2 -16   5   35.50    3.27
  -2 -16  -5   41.38    3.10
  -2 -16  -5   43.02    2.93
  -2  16  -5   32.07    2.76
  -2  16  -6    9.16    2.32
  -2 -16  -6   15.79    2.46
  -2 -16  -6   14.76    2.71
  -2  16  -6   14.02    2.68
   2 -16   6   16.99    2.90
   2 -16   6   10.57    3.10
  -2 -16  -6   10.20    2.57
  -2 -16  -7  123.48    6.60
  -2  16  -7  122.17    6.40
   2 -16   7  138.10    6.79
   2 -16   7  110.87    6.46
  -2 -16  -7  116.09    5.90
   2 -16   8   29.16    3.98
   2 -16   8   19.95    4.16
  -2 -16  -8   28.07    4.22
  -2  16  -8   31.07    3.95
   2  17  -9   17.61    3.86
   2  17  -9   11.75    3.27
   2 -17  -9   17.17    3.66
   2  17  -8   46.45    4.35
   2 -17  -8   38.26    3.91
   2  17  -8   44.17    3.77
   2  17  -7   22.04    2.58
   2 -17  -7   22.12    2.72
  -2 -17   7   22.10    3.60
   2  17  -7   26.15    2.87
   2 -17  -7   20.35    2.92
   2 -17  -7   31.58    3.69
   2  17  -7   20.52    3.71
   2  17  -6    2.08    1.98
   2 -17  -6    3.27    2.05
   2  17  -6    2.20    1.75
   2 -17  -6    2.27    1.83
   2 -17  -6    0.65    1.11
   2 -17  -6    1.25    1.37
   2 -17  -6    1.16    1.19
  -2 -17   6   -2.08    2.73
   2 -17  -6    1.70    2.91
   2  17  -6    1.37    3.04
   2 -17  -5   41.72    3.87
   2 -17  -5   50.94    2.74
   2  17  -5   45.00    2.63
   2 -17  -5   45.87    2.28
   2 -17  -5   39.54    2.77
  -2 -17   5   39.60    3.54
  -2  17   4   21.83    1.78
   2 -17  -4   24.93    1.93
   2  17  -4   25.15    1.99
  -2  17   4   28.63    3.52
   2  17  -4   19.61    3.33
   2 -17  -4   23.69    1.86
   2  17  -4   24.35    1.80
   2  17  -3   12.25    1.19
   2 -17  -3   12.20    1.23
  -2  17   3    9.78    1.65
   2  17  -3    9.82    1.61
   2 -17  -3   12.29    1.43
  -2  17   3   11.25    2.96
   2  17  -3   11.28    3.07
   2  17  -3   12.32    1.35
   2 -17  -3   12.35    1.34
   2  17  -2   14.70    1.49
  -2  17   2   16.28    1.94
   2  17  -2   14.55    1.02
   2 -17  -2   14.79    1.06
   2 -17  -2   17.25    1.55
   2  17  -2   15.46    1.50
  -2  17   2   10.41    3.06
   2  17  -2   16.07    3.18
   2 -17  -2   16.75    1.46
  -2  17   1    0.58    1.44
  -2  17   1    3.36    2.68
   2  17  -1   -1.88    2.72
  -2 -17   1    4.41    2.61
   2  17  -1    1.85    0.87
   2 -17  -1    0.82    1.17
   2 -17  -1    2.07    0.47
   2  17   0    1.87    2.78
   2 -17   0   -0.10    1.29
   2 -17   0    1.83    0.41
  -2 -17   0    1.32    0.49
  -2 -17  -1   17.53    3.12
  -2  17  -1   15.70    3.14
   2  17   1   13.86    1.23
  -2  17  -1   13.87    1.00
  -2 -17  -1   13.59    1.08
   2 -17   1   14.23    1.03
  -2  17  -2   28.72    1.90
  -2 -17  -2   30.50    1.89
  -2  17  -2   23.62    3.43
  -2 -17  -2   26.29    3.33
  -2 -17  -2   31.24    2.69
  -2 -17  -3   14.79    2.15
  -2  17  -3    9.85    3.15
  -2 -17  -3   13.48    3.38
  -2  17  -3   13.56    2.05
  -2 -17  -3   13.92    1.91
  -2 -17  -4   29.23    2.81
  -2  17  -4   31.74    2.94
   2 -17   4   33.23    3.04
  -2  17  -4   37.56    2.71
  -2 -17  -4   35.14    2.63
   2 -17   5   33.33    3.25
  -2  17  -5   29.82    2.82
  -2 -17  -5   39.53    3.08
  -2  17  -5   38.44    2.92
  -2 -17  -5   39.15    2.95
  -2 -17  -6   48.44    3.87
   2 -17   6   65.97    4.33
  -2  17  -6   58.16    3.67
  -2 -17  -6   54.73    3.63
   2 -17   6   41.79    4.25
  -2  17  -6   46.04    3.64
  -2 -17  -6   53.64    4.07
   2 -17   7    2.73    3.09
  -2 -17  -7    2.48    2.83
  -2  17  -7    2.72    2.69
   2 -17   7    2.75    3.51
  -2 -17  -7    7.46    2.76
   2 -17   8   72.33    5.65
  -2 -17  -8   81.02    5.56
  -2  17  -8   75.64    5.26
   2 -17   8   68.51    5.25
   2 -18  -8  147.29    7.07
   2  18  -8  132.62    6.79
  -2 -18   8  146.45    7.71
   2  18  -8  151.20    7.85
   2 -18  -7   87.86    4.77
   2  18  -7   70.55    4.43
  -2 -18   7   81.43    5.29
   2  18  -7   84.57    5.73
   2  18  -7   86.65    4.37
   2 -18  -6    3.67    1.32
   2  18  -6    3.02    1.77
   2 -18  -6    4.45    1.86
   2 -18  -6    6.74    2.13
   2  18  -6    2.85    1.89
  -2 -18   6   -1.29    2.83
   2  18  -6    2.02    3.11
   2 -18  -6    2.31    2.92
   2  18  -5  273.67   10.37
  -2  18   5  242.32   11.42
   2  18  -5  266.80    9.97
   2 -18  -5  294.48   10.10
  -2 -18   5  245.25   10.76
   2 -18  -5  269.32    9.66
   2 -18  -5  263.19   10.13
   2 -18  -5  259.57   11.41
   2  18  -5  253.82   11.54
   2  18  -4  473.08   16.48
   2 -18  -4  480.06   16.12
   2  18  -4  424.80   17.72
  -2  18   4  430.81   16.00
   2 -18  -4  449.64   15.87
   2  18  -4  463.51   16.05
   2  18  -4  453.91   16.14
   2 -18  -4  453.49   16.11
  -2  18   4  439.99   17.76
   2 -18  -3    0.45    0.90
   2  18  -3   -0.54    0.91
  -2  18   3    0.21    1.47
   2  18  -3    0.30    1.46
   2 -18  -3    0.49    1.11
   2 -18  -3    0.07    1.11
   2  18  -3    1.06    1.12
  -2  18   3    3.99    2.76
   2  18  -3    2.28    2.97
  -2  18   2  346.09   12.49
  -2  18   2  378.17   14.22
   2  18  -2  335.61   13.85
   2 -18  -2  345.93   11.53
   2  18  -2  325.25   11.48
   2 -18  -2  337.43   11.96
   2  18  -2  340.54   12.00
   2 -18  -2  337.89   11.67
   2  18  -2  317.34   11.59
   2  18  -1  496.62   20.07
  -2  18   1  526.34   18.55
  -2 -18   1  528.17   20.02
  -2  18   1  513.85   20.16
   2  18  -1  526.63   18.07
   2 -18  -1  516.67   18.35
   2 -18   0   29.44    2.10
   2  18   0   24.61    3.64
   2  18   1  306.70   11.64
  -2 -18  -1  292.87   11.37
  -2  18  -1  314.11   11.88
  -2 -18  -1  257.89    8.88
   2  18   1  298.46    9.24
  -2 -18  -2  457.52   15.98
  -2  18  -2  430.92   15.01
  -2 -18  -2  431.01   15.03
  -2  18  -2  428.17   17.22
  -2 -18  -2  458.44   17.19
  -2  18  -2  407.93   14.96
  -2  18  -3   29.05    2.12
  -2  18  -3   35.80    4.01
  -2  18  -3   38.93    2.87
  -2 -18  -3   32.90    2.62
  -2 -18  -3   36.63    2.88
  -2  18  -4  159.75    8.50
  -2 -18  -4  163.87    6.81
  -2  18  -4  169.68    6.95
   2 -18   4  169.60    7.37
  -2  18  -4  161.38    7.12
  -2 -18  -4  149.26    6.86
  -2 -18  -5  268.80   10.59
  -2  18  -5  246.98   10.33
   2 -18   5  266.93   10.90
  -2 -18  -5  274.46   10.39
  -2  18  -5  265.20   10.39
  -2 -18  -5  268.59   10.49
  -2  18  -6   16.67    2.60
   2 -18   6   19.72    3.27
  -2 -18  -6   15.75    2.83
  -2  18  -6   19.09    2.75
   2 -18   6   19.10    3.59
  -2 -18  -6   16.04    2.82
   2 -18   7   44.64    4.46
  -2 -18  -7   50.60    4.22
  -2  18  -7   45.96    4.01
   2 -18   7   49.36    4.39
   2 -18   8   62.29    5.29
  -2 -18  -8   69.20    5.24
  -2  18  -8   63.91    4.85
   2 -18   8   64.69    5.26
  -2 -19   8   64.73    5.32
   2  19  -8   71.29    5.62
   2 -19  -8   74.70    4.79
   2  19  -8   73.32    4.58
   2  19  -7    1.48    2.24
   2 -19  -7   -0.53    2.43
   2  19  -7    0.29    1.99
  -2 -19   7   -2.66    3.23
   2  19  -7    5.48    3.53
   2 -19  -6    5.78    1.48
   2  19  -6    6.92    2.08
   2 -19  -6    6.76    2.12
   2  19  -6    5.13    3.20
   2  19  -6    9.61    1.99
  -2 -19   6   12.39    3.10
   2  19  -5   16.29    1.79
   2 -19  -5   17.04    1.95
   2  19  -5   18.68    2.34
  -2 -19   5   14.29    2.86
   2 -19  -5   16.69    1.49
   2 -19  -5   14.36    1.91
   2  19  -5   22.26    3.86
  -2  19   5   13.76    3.66
   2  19  -4    9.01    1.92
   2 -19  -4    6.92    1.31
  -2  19   4    7.76    1.39
   2  19  -4   10.68    1.36
   2 -19  -4   10.13    1.44
   2 -19  -4    8.33    1.18
   2 -19  -4   10.38    1.52
   2  19  -4    8.96    1.44
  -2  19   4    5.51    3.20
   2  19  -4    7.52    3.29
  -2  19   3    4.16    1.68
   2  19  -3    3.26    0.92
   2 -19  -3    3.35    0.92
   2  19  -3    1.12    1.10
   2 -19  -3    5.68    1.21
   2 -19  -3    1.70    1.38
   2  19  -3    2.40    1.40
   2 -19  -3    1.29    1.10
   2  19  -3    3.42    1.50
  -2  19   3    5.72    3.35
   2  19  -3    4.22    3.26
  -2  19   2    0.31    3.01
   2  19  -2   -1.21    3.06
   2 -19  -2    0.43    1.18
   2  19  -2    2.85    1.29
  -2  19   2    0.13    1.79
  -2  19   1    9.75    3.12
   2  19  -1    4.81    3.27
   2  19  -1    6.82    1.08
   2 -19  -1    5.53    1.35
  -2  19   1    9.40    1.80
   2  19   0    1.49    2.98
   2  19   1    3.02    2.85
  -2  19  -1    1.99    3.24
   2  19   1    4.33    1.10
  -2 -19  -2   66.69    2.88
  -2  19  -2   60.18    2.72
  -2  19  -2   73.71    5.34
  -2 -19  -2   73.59    4.00
  -2 -19  -2   65.44    2.82
  -2  19  -2   67.66    2.77
  -2 -19  -3    2.02    1.65
  -2  19  -3    3.83    1.98
  -2 -19  -3    1.26    1.43
  -2  19  -3    1.37    1.28
   2 -19   3   -0.66    2.16
  -2  19  -3    2.03    1.49
  -2 -19  -3    1.08    1.42
  -2 -19  -3    3.13    2.12
  -2  19  -3    1.34    3.19
  -2  19  -4   18.89    2.43
  -2 -19  -4   22.23    2.36
  -2 -19  -4   16.77    2.18
   2 -19   4   18.10    2.83
  -2 -19  -4   24.09    2.56
  -2  19  -4   21.02    4.01
  -2  19  -5   32.47    2.93
  -2 -19  -5   37.40    3.10
  -2  19  -5   36.11    2.92
   2 -19   5   40.01    3.67
  -2 -19  -5   39.11    3.23
  -2 -19  -6   12.49    2.69
  -2  19  -6   15.33    2.72
   2 -19   6   12.29    3.14
  -2  19  -6   20.85    2.83
  -2 -19  -6   16.60    2.98
   2 -19   6   21.44    3.84
   2 -19   7    5.35    3.11
   2 -19   7    7.28    3.68
  -2 -19  -7   11.21    3.23
  -2  19  -7    3.18    2.50
  -2 -20   8    1.63    3.62
   2  20  -8    7.33    3.92
   2  20  -8    6.41    2.62
  -2 -20   7   21.12    3.82
   2 -20  -7   26.72    2.99
   2  20  -7   22.28    2.82
   2  20  -7   21.57    4.08
  -2 -20   6    6.16    3.12
   2 -20  -6   10.23    2.24
   2  20  -6    8.62    2.08
   2  20  -6   11.30    2.13
   2  20  -6   14.55    3.63
   2 -20  -5    0.55    1.21
   2  20  -5    1.87    2.08
   2  20  -5    1.77    1.50
  -2 -20   5   -0.21    2.70
   2 -20  -5    3.43    1.60
   2  20  -5    5.05    3.43
  -2  20   5    0.30    3.47
  -2  20   4    3.37    3.33
   2  20  -4   -0.32    3.26
   2 -20  -4    0.45    1.08
   2  20  -4   -1.11    1.89
  -2  20   4   -0.22    1.25
   2  20  -4    1.92    1.18
   2 -20  -4    1.10    1.15
   2 -20  -4    2.36    1.33
   2  20  -4    1.28    1.33
   2 -20  -4   -0.05    1.01
   2  20  -3   -1.81    1.55
   2 -20  -3    0.38    1.30
   2 -20  -3   -0.91    1.10
   2  20  -3    1.04    1.25
   2 -20  -3   -0.38    0.81
   2  20  -3   -0.67    0.76
  -2  20   3    1.91    3.44
   2  20  -3   -1.27    3.20
  -2  20   3   -0.21    1.63
  -2  20   2    2.61    3.25
   2  20  -2   -0.96    3.09
  -2  20   2    3.04    2.00
   2  20  -2    2.43    1.30
   2 -20  -2    2.86    1.22
  -2  20   1   12.61    3.64
   2  20  -1   13.61    3.60
  -2  20   1   15.22    2.03
   2  20  -1   13.08    1.26
   2  20   0    7.57    3.19
   2  20   1    4.20    1.14
   2  20   1    7.01    3.37
  -2  20  -1    4.50    3.44
  -2  20  -2    0.35    0.59
  -2 -20  -2    0.03    0.83
  -2  20  -2   -1.05    3.20
  -2 -20  -2    0.63    0.86
  -2  20  -2   -0.24    0.56
   2 -20   3    8.87    2.14
  -2  20  -3    7.78    3.36
  -2  20  -3    8.47    1.49
  -2 -20  -3    9.68    1.49
  -2 -20  -3   15.99    2.46
  -2  20  -3    9.16    1.39
  -2 -20  -3   10.06    1.53
  -2  20  -4   22.51    2.64
  -2  20  -4   17.82    4.08
   2 -20   4   24.64    3.00
  -2 -20  -4   23.65    2.70
  -2 -20  -4   20.73    2.35
  -2  20  -5    3.51    2.17
  -2  20  -5   -1.14    1.99
  -2 -20  -5   -0.48    2.18
   2 -20   5    0.21    2.68
  -2  20  -5    6.05    3.70
  -2 -20  -5    1.33    2.20
  -2 -20  -6   24.44    3.17
  -2  20  -6   23.15    2.88
   2 -20   6   24.12    3.66
   2 -20   6   25.21    3.86
  -2  20  -6   30.22    5.13
  -2 -20  -6   24.87    3.14
   2 -20   7    7.47    3.08
   2 -20   7   -0.84    3.66
  -2  20  -7    6.62    2.76
  -2  20  -7    6.92    4.55
  -2 -21   7   46.72    4.67
   2  21  -7   44.59    3.27
   2  21  -7   44.95    4.89
  -2 -21   6  206.68    9.31
   2  21  -6  202.51    8.11
  -2 -21   5   19.75    3.31
   2 -21  -5   17.92    1.99
   2  21  -5   19.71    2.64
   2  21  -5   18.19    1.81
  -2  21   5   21.24    4.20
   2  21  -5   15.89    3.89
  -2  21   4   80.55    3.68
   2  21  -4   93.52    4.33
   2 -21  -4   83.67    3.47
   2  21  -4   90.23    3.68
   2 -21  -4   89.25    3.70
   2  21  -4   86.26    3.55
   2  21  -4   94.82    6.13
  -2  21   4   85.76    6.17
   2  21  -3  265.26   11.81
  -2  21   3  251.74   11.79
   2  21  -3  276.11    9.71
   2 -21  -3  246.65    9.19
  -2  21   3  256.05    9.70
  -2  21   2  121.15    5.54
   2 -21  -2  116.59    4.84
   2  21  -2  127.41    4.99
  -2  21   2  125.22    7.35
   2  21  -2  137.49    7.56
  -2  21   1   29.33    4.37
   2  21  -1   22.90    4.14
  -2  21   1   29.19    2.40
   2  21   0  258.23   11.83
   2  21   1  188.55    9.32
   2  21   1  179.27    6.69
   2 -21   2   15.42    2.37
  -2  21  -2   10.01    3.65
  -2 -21  -3  132.16    5.21
  -2  21  -3  123.59    5.05
   2 -21   3  142.56    6.24
  -2  21  -3  137.06    5.15
  -2  21  -3  138.92    8.07
  -2 -21  -3  147.11    6.37
  -2  21  -4  114.76    5.56
  -2 -21  -4  116.46    4.96
  -2  21  -4  101.03    4.66
   2 -21   4  115.59    5.76
  -2 -21  -4  112.72    5.49
  -2  21  -4  116.31    7.35
  -2  21  -5    2.34    4.09
  -2  21  -5    1.04    2.17
   2 -21   5    3.64    3.00
  -2 -21  -5    3.98    2.13
  -2  21  -5    4.93    1.90
  -2 -21  -5    4.91    2.49
   2 -21   6   68.47    4.83
  -2  21  -6   64.38    3.93
  -2 -21  -6   67.55    4.44
  -2  21  -6   55.48    6.00
   2  22  -7    7.71    2.29
   2  22  -7    3.10    4.01
  -2 -22   7    0.52    3.41
   2  22  -6   33.29    2.58
   2  22  -6   32.04    4.75
  -2 -22   6   35.55    4.00
   2  22  -5    0.54    1.40
  -2 -22   5   -4.31    2.88
   2  22  -5    3.47    3.81
   2  22  -5    2.16    1.52
  -2  22   4    9.24    1.44
   2  22  -4   11.18    2.15
   2  22  -4   10.76    1.70
   2  22  -4   10.69    1.14
  -2  22   4    5.41    3.94
   2  22  -4   12.90    4.11
   2  22  -3   15.82    1.92
  -2  22   3   12.67    1.99
  -2  22   3   17.52    4.17
   2  22  -3    7.68    3.63
   2  22  -2    3.49    1.45
  -2  22   2    2.79    2.12
   2  22  -2    6.99    3.78
  -2  22   2    5.41    3.82
  -2  22   1    1.61    1.88
  -2  22   1   -1.10    3.71
   2  22  -1    0.35    3.43
   2  22   0    4.87    3.44
   2  22   1    4.57    1.19
   2  22   1    2.10    3.57
  -2  22  -2    1.16    3.79
  -2 -22  -2    0.74    2.35
   2 -22   2    4.46    2.14
  -2  22  -3   14.12    4.28
  -2  22  -3    7.95    0.87
  -2  22  -3    9.47    0.99
  -2 -22  -3    7.20    2.44
   2 -22   3   10.92    2.51
  -2  22  -4   53.24    5.73
  -2  22  -4   55.72    2.95
   2 -22   4   52.85    3.94
  -2  22  -4   49.41    2.70
  -2 -22  -4   47.62    3.60
   2 -22   5   17.01    3.14
  -2  22  -5   22.36    2.25
  -2  22  -5   18.24    4.75
  -2 -22  -5   15.99    2.81
   2 -22   6    6.21    3.23
  -2  22  -6   10.25    2.24
  -2  22  -6   10.81    4.56
   2  23  -6    7.56    4.09
   2  23  -6    5.59    1.86
  -2 -23   6    4.97    3.31
   2  23  -5   37.66    5.03
  -2 -23   5   45.69    4.22
   2  23  -5   41.50    2.38
  -2  23   4   15.29    1.53
  -2  23   4   19.12    4.38
   2  23  -4   18.19    4.33
   2  23  -4   20.58    2.45
  -2  23   3   -0.10    1.73
  -2  23   3    5.11    3.94
   2  23  -3    0.37    3.71
   2  23  -3    0.52    1.68
  -2  23   2    0.85    2.19
   2  23  -2    0.37    3.60
  -2  23   2   -0.76    3.85
   2  23  -2    0.16    1.52
  -2  23   1    8.31    2.22
  -2  23   1    8.47    3.98
   2  23  -1   12.73    4.25
  -2  23   0    3.82    2.09
   2  23   0    3.28    3.77
   2  23   1   15.99    1.49
   2 -23   1   12.64    2.08
   2  23   1   15.71    4.46
  -2 -23  -2   22.92    3.20
   2 -23   2   14.20    2.42
  -2  23  -2   18.07    4.24
  -2 -23  -3   -0.91    2.45
  -2  23  -3   -0.41    3.82
   2 -23   3    2.07    2.34
   2 -23   4    7.00    2.72
  -2 -23  -4    1.39    2.55
  -2  23  -4    4.60    1.32
  -2  23  -4    4.15    4.20
   2 -23   5   30.18    3.65
  -2 -23  -5   33.56    3.31
  -2  23  -5   38.07    5.54
   2  24  -6    4.49    4.08
  -2 -24   6    4.36    3.39
  -2 -24   5  103.23    6.11
   2  24  -5   99.88    7.24
   2  24  -4  207.75    7.41
  -2  24   4  199.09    9.88
   2  24  -4  195.81    9.69
   2  24  -3    1.17    1.80
  -2  24   3    3.43    4.04
   2  24  -3    1.90    4.12
  -2  24   3   -0.50    1.69
  -2  24   2  221.56    8.88
  -2  24   2  221.33   11.11
   2  24  -2  211.53   10.94
  -2  24   1  220.94    8.87
  -2  24   1  223.98   11.25
   2 -24  -1  217.92    8.26
   2  24  -1  228.33   11.10
   2 -24   0    1.37    1.67
  -2  24   0    3.97    2.16
   2 -24   1   95.77    4.58
   2  24   1   88.43    6.80
   2  24   1   91.90    3.77
   2 -24   2  204.93    8.53
  -2 -24  -2  216.23    9.04
  -2  24  -2  201.95   10.84
  -2 -24  -3   29.22    3.37
   2 -24   3   30.82    3.11
  -2  24  -3   34.88    5.17
   2 -24   4  107.45    5.49
  -2  24  -4   93.19    7.33
  -2 -24  -4   95.45    5.25
   2 -24   5  114.55    6.23
  -2 -24  -5  109.07    5.68
  -2  24  -5  124.18    8.25
  -2 -25   5    2.99    3.46
   2  25  -5   12.11    4.50
  -2  25   4    6.56    4.26
   2  25  -4    5.90    4.32
   2  25  -3    6.71    4.43
  -2  25   3    1.59    4.30
  -2  25   3    2.21    1.78
  -2  25   2   -1.24    4.13
   2  25  -2   -1.18    4.22
  -2  25   2    1.59    2.34
  -2  25   1    3.35    4.36
   2  25  -1    1.57    4.30
  -2  25   1   -1.16    2.33
  -2  25   0    1.37    2.25
   2  25   0   -7.92    4.16
   2 -25   1    3.57    2.03
   2  25   1   -4.36    4.53
   2 -25   2   10.37    2.46
  -2 -25  -2   11.96    2.93
  -2  25  -2    8.63    4.56
   2 -25   3    7.76    2.63
  -2 -25  -3    8.09    2.86
  -2  25  -3    7.90    4.81
   2 -25   4   17.60    3.20
  -2 -25  -4   21.73    3.08
  -2  25  -4   21.14    5.25
  -2  26   4    3.61    4.67
   2  26  -4   -0.82    4.57
   2  26  -3    4.50    4.36
  -2  26   3    2.47    4.66
  -2  26   2   -1.01    2.33
   2  26  -2    0.41    4.26
  -2  26   2    2.13    4.20
  -2  26   1    4.15    2.58
   2  26  -1    2.45    4.07
  -2  26   1    6.52    4.48
  -2  26   0    6.70    2.54
   2  26   0    4.52    4.56
   2  26   1   -1.65    4.62
  -2 -26  -2    2.13    2.93
  -2  26  -2    0.45    4.43
   2 -26   3   18.61    2.95
  -2 -26  -3   13.06    3.17
  -2  26  -3   13.12    5.03
   2  27  -3   84.12    7.21
  -2  27   3   99.67    7.40
   2  27  -2   46.42    6.02
  -2  27   2   60.91    6.45
   2  27  -1    3.38    4.48
  -2  27   1    2.25    4.86
  -2  27   1    7.39    2.82
   2  27   0  122.84    8.36
  -2  27   0  117.15    5.75
   2  27   1   63.67    6.50
  -2 -27  -2    9.83    3.15
  -2  27  -2    6.90    4.74
   3   0 -11   14.08    4.05
   3   0 -10  163.49    8.65
   3   0  -9   75.18    5.30
  -3   0   9   76.87    2.94
  -3   0   9   74.08    2.88
   3   0  -9   79.08    3.44
   3   0  -8  199.26    8.23
   3   0  -8  190.75    8.66
   3   0  -8  200.39    8.02
  -3   0   8  185.75    6.70
  -3   0   8  185.70    6.64
   3   0  -8  176.33    6.83
   3   0  -7  370.26   13.17
   3   0  -7  396.61   14.50
   3   0  -7  404.50   14.29
  -3   0   7  371.00   13.17
   3   0  -7  387.56   14.88
   3   0  -7  400.14   14.38
   3   0  -6  416.40   15.08
  -3   0   6  394.01   13.98
   3   0  -6  416.59   14.83
  -3   0   6  386.49   15.19
   3   0  -6  417.78   15.38
   3   0  -6  403.25   14.93
   3   0  -5   10.82    1.79
   3   0  -5   15.41    1.66
   3   0  -5   13.68    1.87
  -3   0   5   14.22    1.07
  -3   0   5   12.81    1.86
  -3   0   4 1187.63   40.73
  -3   0   4 1215.14   41.48
   3   0  -4 1190.49   41.31
  -3   0   3  638.92   22.12
  -3   0   3  657.12   22.57
   3   0  -3  626.44   22.43
   3   0  -2   20.38    1.40
  -3   0   2   23.45    1.50
  -3   0   2   23.78    1.60
  -3   0   2   23.64    1.69
   3   0  -1 1887.69   64.77
  -3   0   1 1909.51   64.94
  -3   0   1 1905.33   64.88
  -3   0   0  399.35   13.97
  -3   0   0  387.00   14.00
   3   0   0  394.54   13.98
  -3   0   0  378.10   14.05
  -3   0  -1    0.55    1.14
   3   0   1    2.21    0.93
  -3   0  -1    2.70    0.82
   3   0   2 1323.22   45.33
  -3   0  -2 1357.75   45.75
  -3   0  -2 1392.40   46.25
  -3   0  -2 1333.35   46.20
  -3   0  -3 1662.13   56.99
   3   0   3 1612.23   56.87
  -3   0  -3 1702.41   57.03
  -3   0  -4    1.56    1.50
   3   0   4    3.42    1.52
  -3   0  -4    2.96    1.34
  -3   0  -4    2.81    1.55
   3   0   5  370.55   13.96
  -3   0  -5  396.17   14.22
  -3   0  -5  381.38   13.88
   3   0   5  352.01   14.20
  -3   0  -5  384.89   14.11
  -3   0  -6  601.28   22.40
  -3   0  -6  627.63   22.57
   3   0   6  614.25   22.50
   3   0   6  621.92   22.37
   3   0   6  609.02   22.72
  -3   0  -6  653.20   22.31
   3   0   7   30.50    2.77
   3   0   7   27.17    3.01
  -3   0  -7   29.57    2.70
   3   0   7   27.07    3.12
   3   0   8   56.33    3.73
   3   0   8   56.61    4.30
   3   0   8   54.24    4.06
   3   0   9   33.89    3.78
   3   0   9   31.83    3.29
   3   0  10   15.18    3.58
   3   1 -11   48.20    5.08
   3  -1 -11   39.27    5.03
   3   1 -10   97.50    6.23
  -3  -1  10   88.36    3.49
  -3  -1  10   95.97    3.64
   3   1  -9   27.47    3.51
   3  -1  -9   21.24    3.61
  -3  -1   9   22.75    1.57
   3  -1  -9   20.33    1.82
   3   1  -9   20.23    1.78
  -3  -1   9   19.04    1.42
  -3  -1   8  102.43    4.03
   3  -1  -8   93.16    4.01
   3  -1  -8  101.01    5.23
   3   1  -8   95.35    5.30
   3  -1  -8  104.14    5.09
   3  -1  -8  109.76    5.85
   3   1  -8   99.45    5.70
  -3  -1   8   99.43    3.92
  -3   1   7   17.24    1.06
  -3  -1   7   15.09    1.30
  -3   1   7   15.34    1.06
   3  -1  -7   17.07    1.24
   3   1  -7   20.04    2.47
   3  -1  -7   14.43    2.20
   3  -1  -7   23.85    2.84
   3   1  -7   18.10    2.64
   3  -1  -7   19.67    2.50
   3   1  -7   21.59    2.56
   3  -1  -7   16.88    2.14
   3   1  -7   18.56    2.30
  -3   1   6   16.68    2.34
  -3  -1   6   17.43    2.32
   3   1  -6   24.01    2.14
   3  -1  -6   25.79    2.16
   3   1  -6   18.02    1.03
   3  -1  -6   18.72    2.18
   3   1  -6   25.57    2.42
  -3  -1   6   18.61    1.33
  -3   1   6   20.59    1.22
   3   1  -6   25.08    2.36
   3  -1  -6   20.51    2.36
   3  -1  -6   21.27    2.53
   3   1  -6   15.83    2.38
  -3   1   5   -0.16    1.57
  -3  -1   5   -1.15    1.54
   3   1  -5    0.59    1.26
   3  -1  -5    1.50    1.31
   3   1  -5   -1.30    1.62
   3  -1  -5   -0.53    1.46
  -3   1   5    0.88    0.69
  -3  -1   5    0.67    0.80
   3   1  -5    1.01    1.55
  -3   1   4  106.89    4.88
  -3  -1   4  105.49    4.87
  -3   1   4  108.60    4.19
  -3  -1   4  112.63    4.22
   3   1  -4  109.36    4.71
   3  -1  -4  105.23    4.69
   3  -1  -3    8.62    1.18
  -3  -1   3    7.78    0.87
  -3   1   3    7.96    0.95
  -3  -1   3    8.04    1.33
  -3   1   3    5.06    1.21
  -3   1   2    4.94    1.06
   3  -1  -2    4.20    0.94
  -3  -1   2    5.32    1.02
   3   1  -2    4.90    0.88
   3  -1  -2    4.60    0.90
  -3   1   2    6.40    0.97
  -3  -1   2    4.08    0.83
   3  -1  -2    7.56    1.02
  -3   1   2    5.79    1.03
  -3  -1   2    3.33    0.95
  -3  -1   1    0.99    0.87
  -3   1   1    0.10    0.87
   3   1  -1    0.73    0.83
   3  -1  -1    1.31    0.74
   3   1  -1   -0.16    0.80
   3  -1  -1    0.50    0.86
  -3  -1   1   -0.18    0.90
  -3   1   1    0.18    0.90
   3  -1   0   12.74    1.20
  -3   1   0   11.96    1.19
  -3  -1   0   12.03    1.25
  -3  -1   0   13.75    1.32
  -3   1   0   11.83    1.24
   3  -1   0   15.67    1.30
  -3   1   0   12.39    1.28
   3   1   0   14.01    1.27
   3  -1   1    8.09    1.12
   3   1   1    6.60    1.19
  -3  -1  -1    7.72    1.09
  -3  -1  -1    7.05    1.39
  -3   1  -1    9.17    1.41
  -3  -1  -1    8.18    1.04
  -3   1  -1    8.99    0.98
  -3  -1  -2  111.24    4.77
  -3   1  -2  114.34    4.80
  -3  -1  -2  105.14    4.26
  -3  -1  -2  109.29    4.77
  -3   1  -2  112.35    4.72
   3   1   2  101.62    4.42
   3  -1   3  115.98    4.97
  -3   1  -3  110.65    4.99
  -3  -1  -3  122.31    5.15
   3  -1   3  110.12    4.34
  -3   1  -3  114.87    4.84
   3   1   3  119.25    4.79
  -3  -1  -3  125.84    5.18
  -3   1  -3  112.64    5.10
   3   1   3  120.14    5.06
   3   1   4   32.37    2.35
   3  -1   4   26.86    2.27
  -3  -1  -4   31.97    2.44
  -3   1  -4   25.53    2.30
   3   1   4   27.78    2.28
  -3   1  -4   26.62    2.30
   3  -1   4   28.57    2.21
  -3  -1  -4   32.39    2.40
  -3  -1  -4   25.79    2.07
  -3   1  -4   31.19    2.20
  -3  -1  -5   79.47    4.13
   3  -1   5   78.42    3.97
  -3   1  -5   76.93    4.10
  -3  -1  -5   77.88    3.82
  -3   1  -5   77.53    3.94
   3   1   5   73.02    3.95
  -3   1  -5   75.79    4.11
  -3  -1  -5   82.32    4.18
   3  -1   5   76.42    4.24
   3   1   5   76.48    4.21
  -3  -1  -6  204.82    8.32
   3   1   6  202.69    8.20
   3  -1   6  210.72    8.24
  -3  -1  -6  187.15    8.32
  -3   1  -6  191.46    8.34
   3  -1   6  197.49    8.34
   3   1   6  186.88    8.18
   3  -1   6  196.51    8.55
   3   1   6  191.41    8.53
  -3  -1  -6  219.67    8.15
  -3   1  -6  200.79    8.12
   3  -1   7   37.38    3.21
   3   1   7   29.50    2.99
   3   1   7   30.43    3.39
   3  -1   7   28.84    3.20
   3  -1   7   33.53    2.92
   3   1   7   32.47    2.90
  -3  -1  -7   34.30    2.86
  -3   1  -7   36.39    2.87
   3  -1   8   -1.08    2.55
   3   1   8   -1.24    2.68
   3  -1   8   -0.25    2.47
   3   1   8    7.77    2.84
   3   1   8    0.33    2.25
   3  -1   8    2.46    2.32
   3   1   9   82.43    4.49
   3  -1   9   72.36    4.99
   3   1   9   74.21    4.82
   3  -1  10   50.22    4.51
   3   1  10   50.80    4.50
   3  -2 -11   30.04    4.59
  -3  -2  10    6.63    1.53
   3  -2 -10   10.86    3.58
  -3  -2  10    7.79    1.32
   3  -2  -9   22.58    2.95
   3  -2  -9   18.35    3.52
   3  -2  -9   23.02    1.92
  -3  -2   9   20.70    1.74
   3  -2  -8   73.05    4.81
   3  -2  -8   73.99    4.10
   3  -2  -8   60.89    3.00
   3  -2  -8   73.07    4.25
   3   2  -8   72.88    4.49
   3  -2  -7    6.83    1.07
   3  -2  -7    6.48    2.00
   3   2  -7    7.35    2.26
   3  -2  -7    5.59    2.16
   3   2  -7    6.07    2.11
   3  -2  -7    5.91    1.83
   3   2  -7    5.73    1.85
   3  -2  -7    5.22    2.04
   3  -2  -6   98.98    3.82
   3   2  -6   99.80    3.92
   3  -2  -6  108.04    4.95
   3   2  -6  108.68    5.16
   3   2  -6  120.19    5.10
   3   2  -6  113.45    4.93
   3  -2  -6  109.38    4.84
  -3  -2   6  108.71    5.23
   3  -2  -6  111.76    5.34
  -3   2   6  103.70    3.81
  -3  -2   5    0.99    1.59
   3  -2  -5    1.25    1.29
   3   2  -5    3.71    1.38
   3   2  -5    2.56    1.59
   3  -2  -5    0.13    1.37
   3  -2  -5    1.76    1.57
   3   2  -5    0.16    1.60
  -3   2   5    0.44    0.70
   3   2  -5    1.51    1.50
  -3  -2   4    0.13    1.25
   3   2  -4    1.12    1.06
  -3   2   4    0.11    0.73
   3  -2  -4   -0.76    1.25
  -3  -2   4    0.13    0.77
   3  -2  -3    1.23    1.06
  -3   2   3    0.96    0.76
  -3  -2   3   -0.13    0.78
   3  -2  -3    0.59    0.63
   3  -2  -3    0.84    0.88
   3   2  -3    0.53    0.95
  -3  -2   3   -0.11    1.02
   3  -2  -2   39.10    2.06
   3   2  -2   32.72    1.98
  -3   2   2   37.73    1.92
   3  -2  -2   35.60    2.09
  -3  -2   2   36.46    2.20
   3   2  -2   38.82    1.93
  -3  -2   2   36.61    1.82
  -3  -2   2   33.91    2.04
   3  -2  -2   35.38    1.91
   3   2  -1   10.27    1.09
   3  -2  -1   10.12    1.07
  -3  -2   1   11.75    1.24
  -3   2   1   10.83    1.23
   3   2  -1   11.97    1.12
  -3  -2   1   11.74    1.30
   3   2  -1   10.28    0.90
   3  -2  -1   11.05    1.18
  -3   2   0    0.53    0.84
  -3  -2   0    0.92    0.87
  -3  -2   0    0.19    0.93
   3   2   0   -0.09    0.81
   3   2   0    0.64    0.39
   3  -2   0    1.03    1.11
   3  -2   0    0.83    0.86
  -3  -2  -1   66.24    2.95
  -3   2  -1   66.48    2.90
  -3  -2  -1   69.03    3.35
   3   2   1   72.03    3.22
   3  -2   1   66.92    3.34
  -3  -2  -1   68.16    3.44
   3  -2   1   62.26    3.00
   3  -2   1   62.27    3.08
  -3  -2  -2   21.89    1.95
   3   2   2   21.94    1.55
  -3  -2  -2   21.49    1.44
  -3  -2  -2   20.75    1.77
  -3  -2  -3    1.04    1.26
  -3  -2  -3    0.82    1.17
   3   2   3    1.46    1.32
   3  -2   3    1.34    0.78
  -3   2  -3    0.84    1.17
   3   2   3    0.95    1.09
  -3   2  -3    1.16    1.26
   3   2   4  114.50    4.99
   3  -2   4  112.14    4.41
  -3  -2  -4  110.02    4.70
  -3   2  -4  118.42    4.86
  -3  -2  -4  105.12    4.99
   3  -2   4  107.30    4.82
  -3   2  -4  103.42    4.95
  -3  -2  -4  103.74    4.94
   3  -2   4  101.97    4.96
  -3  -2  -5  142.52    6.36
   3  -2   5  147.88    6.25
  -3   2  -5  131.87    6.25
  -3  -2  -5  154.34    6.45
   3   2   5  153.54    6.32
  -3  -2  -5  145.70    6.06
  -3   2  -5  157.94    6.24
   3  -2   5  134.23    6.45
  -3  -2  -6    8.65    2.08
  -3  -2  -6   16.33    2.37
   3   2   6   11.39    1.97
  -3  -2  -6   16.23    2.16
  -3   2  -6   13.57    2.16
   3  -2   6   18.77    2.38
   3   2   6   14.13    2.24
   3  -2   6   11.20    2.31
   3  -2   7   54.35    4.07
   3   2   7   64.44    3.75
  -3  -2  -7   57.99    3.55
   3  -2   7   56.09    3.91
   3   2   7   57.98    3.76
   3  -2   7   59.67    3.77
   3  -2   8  164.45    8.25
   3  -2   8  181.48    7.74
   3  -2   8  173.26    8.05
   3   2   8  163.36    7.84
   3   2   9   13.60    2.77
   3   2   9   13.79    3.01
   3  -2   9   12.21    3.27
   3  -2  10    4.76    3.43
   3   2  10    9.21    3.16
   3  -3 -11   79.13    6.11
  -3  -3  10    3.58    1.61
   3  -3 -10    4.14    3.46
   3  -3  -9  105.14    5.29
   3  -3  -9   98.71    6.11
  -3  -3   9   96.68    4.19
   3  -3  -9   89.32    4.12
   3  -3  -8  334.12   13.40
   3  -3  -8  344.77   12.65
   3  -3  -8  355.67   12.74
   3  -3  -8  305.89   11.67
   3  -3  -7   23.94    3.03
   3  -3  -7   26.43    2.66
   3   3  -7   26.47    1.70
   3  -3  -7   23.16    1.59
   3   3  -7   27.13    2.70
   3   3  -7   29.25    2.59
   3  -3  -7   28.20    2.58
  -3  -3   6  857.42   31.18
   3  -3  -6  922.27   31.35
   3   3  -6  930.08   30.87
   3  -3  -6  889.57   30.73
   3  -3  -6  915.92   30.83
   3   3  -6  882.14   31.14
   3   3  -6  889.10   30.85
   3   3  -6  887.49   30.02
   3  -3  -6  824.78   29.90
  -3   3   5 1011.97   34.94
   3   3  -5 1043.70   36.16
   3  -3  -5 1016.38   35.83
  -3  -3   5 1042.85   36.22
   3  -3  -5  995.20   36.11
   3   3  -5 1044.81   35.85
   3  -3  -5 1054.83   35.78
   3   3  -5 1017.08   35.86
   3   3  -5 1063.59   35.11
   3   3  -4  232.99    7.98
   3   3  -4  218.02    8.57
  -3  -3   4  223.30    8.86
   3  -3  -4  221.41    8.76
  -3   3   4  226.99    8.04
   3  -3  -4  229.12    8.66
   3  -3  -3  446.44   15.87
  -3  -3   3  455.34   15.67
   3  -3  -3  451.61   15.49
   3  -3  -3  434.09   15.92
  -3  -3   3  440.65   15.99
  -3   3   3  436.74   15.35
  -3   3   3  451.40   15.50
  -3   3   2 2306.45   78.67
   3  -3  -2 2294.45   78.91
  -3  -3   2 2271.19   79.02
   3  -3  -2 2236.96   78.85
  -3  -3   2 2260.06   78.88
   3   3  -2 2352.59   78.68
   3  -3  -2 2407.07   78.73
  -3  -3   2 2347.72   78.62
   3  -3  -1  707.33   24.34
   3   3  -1  700.09   24.35
   3   3  -1  679.58   24.08
   3  -3  -1  723.10   24.48
  -3  -3   1  691.22   24.50
  -3   3   1  721.20   24.60
  -3  -3   1  701.83   24.52
   3  -3  -1  716.27   24.51
   3  -3   0  113.27    4.56
  -3   3   0  110.65    4.59
   3   3   0  115.56    4.60
  -3  -3   0  115.62    4.67
   3   3   0  115.54    4.66
  -3  -3   0  117.61    4.75
   3  -3   0  114.92    5.29
  -3  -3  -1 1251.42   42.04
  -3   3  -1 1221.06   41.93
   3   3   1 1153.50   41.85
  -3  -3  -1 1325.74   42.64
   3  -3   1 1223.69   42.39
   3  -3   1 1233.19   42.08
  -3  -3  -1 1239.58   42.36
   3  -3   2  140.18    5.93
   3   3   2  147.57    5.66
  -3  -3  -2  144.53    6.04
  -3  -3  -2  150.88    6.17
  -3  -3  -3    9.91    1.66
   3   3   3    9.32    1.58
  -3   3  -3    8.22    1.45
  -3  -3  -3    8.58    1.60
   3  -3   3    9.45    1.15
  -3  -3  -3    8.74    1.10
   3  -3   3   12.42    1.53
  -3   3  -3   10.23    1.52
   3   3   3   10.52    1.28
   3  -3   4  504.81   18.56
  -3  -3  -4  511.87   18.54
  -3   3  -4  480.59   18.48
  -3   3  -4  513.33   18.34
   3  -3   4  502.05   17.97
  -3  -3  -4  530.86   18.19
   3   3   4  555.05   18.52
  -3  -3  -4  471.25   18.49
   3  -3   4  530.59   18.38
   3   3   5  213.72    8.22
  -3  -3  -5  206.83    8.35
   3  -3   5  191.98    7.79
  -3  -3  -5  199.93    7.94
  -3   3  -5  211.39    8.19
   3  -3   5  200.58    8.44
  -3  -3  -5  197.13    8.28
   3  -3   5  219.88    8.25
   3   3   6    6.42    1.94
   3  -3   6    7.48    2.00
  -3  -3  -6    5.94    2.13
  -3  -3  -6    3.33    2.00
   3  -3   6    4.92    2.18
   3   3   6    8.25    2.01
  -3  -3  -6    6.70    1.82
  -3   3  -6    3.26    1.81
  -3  -3  -7   94.64    4.75
   3   3   7  102.64    4.93
   3  -3   7   87.02    5.01
   3  -3   7   86.47    4.67
   3   3   7   90.52    4.66
   3  -3   7   86.93    5.20
  -3  -3  -7   86.57    4.48
   3  -3   8  159.34    7.08
   3   3   8  155.71    6.76
   3  -3   8  152.34    7.52
   3  -3   8  148.42    7.31
   3   3   8  147.55    7.03
   3   3   9    5.43    2.37
   3   3   9    2.16    2.65
   3  -3   9    1.74    3.01
   3  -3  10   38.82    4.16
   3   3  10   32.40    4.01
   3  -4 -11   23.14    4.60
   3   4 -11   30.16    4.59
  -3  -4  10   11.14    1.94
   3  -4 -10   14.01    3.62
   3  -4  -9   46.96    3.43
  -3  -4   9   41.27    2.67
   3  -4  -9   38.69    2.53
   3  -4  -9   39.97    4.25
   3  -4  -8   58.54    4.55
   3  -4  -8   64.83    3.81
   3   4  -8   58.11    2.94
   3  -4  -8   54.99    2.87
   3  -4  -8   58.78    3.67
   3   4  -7   12.33    1.48
   3  -4  -7   12.27    1.38
   3  -4  -7   13.00    2.13
   3   4  -7   12.47    2.31
   3  -4  -7   15.51    2.67
   3  -4  -7   14.54    2.10
   3   4  -7   15.58    2.23
   3  -4  -6   81.65    3.95
  -3   4   6   77.35    4.33
  -3  -4   6   75.88    4.34
   3  -4  -6   77.97    4.38
   3   4  -6   75.77    4.01
   3  -4  -6   77.02    3.84
   3   4  -6   84.79    4.12
   3  -4  -6   73.98    3.19
   3   4  -6   77.28    3.33
   3   4  -5   16.74    2.04
   3  -4  -5   17.53    1.78
  -3   4   5   16.67    2.28
  -3  -4   5   15.64    2.07
   3  -4  -5   19.32    1.71
   3   4  -5   15.20    1.25
   3  -4  -5   18.53    1.99
   3  -4  -4    6.11    1.28
  -3  -4   4    5.41    1.41
   3  -4  -4    4.83    1.39
  -3   4   4    5.24    0.63
   3   4  -4    5.13    0.84
   3  -4  -3    0.47    0.77
  -3   4   3    0.20    0.62
  -3   4   3    0.11    1.12
   3  -4  -3    0.39    1.06
  -3  -4   3   -0.76    0.91
   3  -4  -3   -0.31    1.02
  -3  -4   3   -0.56    1.07
  -3   4   3   -0.55    0.71
  -3  -4   3   -0.53    0.72
   3  -4  -2    5.54    0.94
   3  -4  -2    7.25    1.21
  -3   4   2    7.34    0.89
   3   4  -2    6.36    0.99
  -3  -4   2    6.18    1.10
   3  -4  -2    7.82    1.09
  -3  -4   2    6.51    0.98
  -3  -4   1   17.85    1.46
   3  -4  -1   15.56    1.38
  -3  -4   1   17.77    1.47
   3  -4  -1   17.31    1.31
  -3   4   1   16.44    1.32
  -3  -4   1   18.19    1.49
   3  -4  -1   17.26    1.39
   3   4   0    1.14    0.82
  -3   4   0    1.47    0.92
  -3  -4   0    1.76    0.89
   3  -4   0    1.18    1.28
  -3  -4   0   -0.10    0.92
   3   4   0    1.92    0.89
   3  -4   0    1.32    0.90
  -3  -4  -1    6.04    1.39
   3  -4   1    6.35    1.16
   3   4   1    5.68    0.94
  -3  -4  -1    6.06    1.07
   3  -4   1    5.96    1.07
  -3  -4  -1    8.50    1.20
   3  -4   2  104.23    4.45
  -3  -4  -2   98.11    4.15
   3   4   2  102.60    4.48
  -3  -4  -2  112.55    4.83
   3  -4   2  108.70    4.58
  -3  -4  -2  106.01    4.64
   3   4   2  100.22    4.18
  -3  -4  -3    0.51    0.43
   3   4   3    2.24    1.38
  -3  -4  -3    1.02    1.53
  -3   4  -3   -0.27    1.20
  -3   4  -3    0.11    1.21
   3   4   3    0.09    0.99
  -3  -4  -3    0.19    0.88
  -3  -4  -3   -0.92    1.41
   3  -4   3   -0.13    1.13
   3  -4   4   66.14    3.63
  -3  -4  -4   63.04    3.55
   3  -4   4   71.99    3.56
  -3  -4  -4   57.29    3.53
   3   4   4   63.25    3.46
   3  -4   4   70.93    3.19
  -3  -4  -4   65.35    3.18
  -3   4  -4   66.90    3.49
  -3  -4  -4   66.90    2.61
   3  -4   5  112.41    5.35
  -3   4  -5  109.51    5.22
  -3  -4  -5  104.16    5.13
   3  -4   5  114.14    5.08
  -3  -4  -5  103.62    5.12
   3   4   5  117.04    5.05
  -3  -4  -5  102.04    4.71
  -3   4  -5  113.52    5.09
  -3  -4  -5  110.46    4.22
   3  -4   6   41.94    3.26
  -3  -4  -6   34.99    3.05
  -3   4  -6   33.92    2.98
   3  -4   6   41.69    3.05
  -3  -4  -6   38.07    3.08
  -3  -4  -6   34.26    2.64
  -3   4  -6   35.69    2.86
   3   4   6   38.36    2.84
   3   4   6   35.01    2.71
   3  -4   7  109.42    5.77
   3   4   7  106.64    5.32
   3  -4   7  102.83    5.74
   3  -4   7  115.40    5.44
  -3  -4  -7  109.03    5.36
   3   4   7  114.89    5.22
  -3  -4  -7  107.58    5.14
   3  -4   8  147.46    7.37
   3  -4   8  144.55    6.70
   3  -4   8  148.88    7.18
   3   4   8  133.59    6.65
   3   4   8  150.02    6.49
   3   4   9    5.87    2.93
   3  -4   9   14.22    3.31
   3   4   9    8.58    2.42
   3  -4  10    0.55    3.45
   3   4  10    0.46    3.01
   3  -5 -11   42.08    4.99
   3   5 -11   38.20    4.75
   3  -5 -10   94.76    6.41
   3   5 -10   93.00    6.13
  -3  -5  10   92.75    4.43
   3   5  -9    6.51    1.84
   3  -5  -9    7.48    2.45
   3   5  -9    7.23    3.16
   3  -5  -9   10.65    3.07
   3  -5  -8   32.57    2.77
   3  -5  -8   34.01    2.80
   3   5  -8   26.71    2.13
   3  -5  -8   27.67    2.14
   3  -5  -8   31.76    3.48
   3   5  -8   26.92    3.43
   3  -5  -7   38.87    3.39
   3   5  -7   39.40    2.99
   3  -5  -7   37.56    2.78
   3   5  -7   38.39    3.06
   3  -5  -7   37.89    2.85
   3   5  -7   37.01    3.39
   3  -5  -7   38.32    2.25
   3   5  -7   37.71    2.34
   3   5  -6   31.99    2.05
   3  -5  -6   29.09    1.88
   3  -5  -6   36.96    2.53
   3   5  -6   31.91    2.87
  -3  -5   6   31.71    2.90
   3  -5  -6   31.77    2.47
   3  -5  -6   27.88    2.74
   3   5  -6   35.10    2.68
   3  -5  -5    7.84    1.49
   3  -5  -5   10.73    1.57
  -3   5   5    7.73    1.73
  -3  -5   5    8.38    1.69
   3   5  -5    8.23    1.19
   3   5  -5    8.80    1.72
   3  -5  -5   11.62    1.95
   3  -5  -4   49.93    2.73
  -3   5   4   50.15    2.88
  -3   5   4   52.35    2.97
  -3  -5   4   52.68    2.98
   3  -5  -4   49.92    2.87
   3   5  -4   48.63    2.38
   3  -5  -4   49.61    2.00
  -3  -5   3    1.53    1.08
   3   5  -3    0.18    1.07
  -3   5   3    0.50    0.62
  -3   5   3    0.34    1.03
   3  -5  -3    0.61    1.15
   3  -5  -3   -0.42    0.82
   3  -5  -3    1.14    1.02
  -3   5   3    0.66    1.15
  -3  -5   3    1.23    1.14
  -3   5   3    0.07    0.82
  -3  -5   3    0.52    0.85
   3   5  -3    0.07    0.83
   3  -5  -2    6.32    0.89
  -3   5   2    5.18    0.86
   3  -5  -2    6.63    1.23
  -3  -5   2    6.14    0.98
  -3  -5   2    6.09    1.07
  -3  -5   2    5.24    1.07
  -3   5   2    6.14    1.12
   3  -5  -2    6.45    1.08
  -3   5   1    1.14    0.93
  -3  -5   1   -0.09    1.02
  -3  -5   1    2.61    0.90
   3  -5  -1    0.64    0.90
   3  -5  -1    0.97    0.83
  -3   5   1    1.03    0.80
  -3  -5   1    1.00    0.91
   3   5  -1    0.80    0.89
  -3  -5   1    0.10    0.98
   3  -5  -1    0.76    0.94
  -3  -5   1    0.50    0.62
  -3   5   0    0.40    0.87
  -3  -5   0    1.29    0.88
   3   5   0    1.16    0.77
   3  -5   0    1.55    0.93
   3   5   0    0.63    1.16
   3  -5   0    0.66    1.20
  -3  -5   0    0.94    0.49
  -3   5   0    1.43    0.87
  -3  -5   0    1.36    1.00
   3  -5   1    0.56    1.03
   3   5   1    1.31    0.84
  -3  -5  -1    2.84    0.96
  -3  -5  -1    0.92    0.34
  -3   5  -1    3.19    1.33
  -3  -5  -1    1.92    1.22
  -3  -5  -1    0.43    0.93
   3  -5   1    2.07    1.13
   3   5   1    0.12    1.14
   3  -5   2   44.63    2.45
   3  -5   2   38.44    2.37
   3   5   2   38.30    2.40
  -3  -5  -2   40.50    2.11
   3   5   2   40.68    2.11
  -3  -5  -2   39.53    2.56
   3   5   2   43.64    2.42
  -3   5  -2   44.03    2.62
  -3  -5  -2   38.59    2.57
  -3  -5  -3  262.91   10.59
  -3  -5  -3  273.02    9.87
   3  -5   3  269.44   10.42
  -3  -5  -3  274.03    9.48
   3   5   3  273.75   10.00
  -3   5  -3  287.15   10.39
  -3   5  -3  270.56   10.48
  -3  -5  -3  280.72   10.50
   3   5   3  286.84   10.37
   3   5   4   10.73    1.79
  -3  -5  -4    7.34    1.78
   3  -5   4    9.18    1.72
  -3  -5  -4    7.48    1.72
  -3   5  -4   10.88    1.79
  -3  -5  -4    9.52    0.87
   3  -5   4    6.54    1.43
  -3  -5  -4    8.05    1.16
  -3   5  -4   10.96    1.74
   3  -5   4   10.61    1.76
   3   5   4    5.53    1.70
  -3   5  -5   41.41    2.95
  -3  -5  -5   37.78    2.83
  -3  -5  -5   37.74    2.94
   3  -5   5   43.42    2.85
  -3  -5  -5   34.52    1.85
  -3  -5  -5   37.68    2.47
  -3   5  -5   40.29    2.80
   3   5   5   37.78    2.70
   3  -5   5   41.48    3.04
   3   5   5   34.88    2.87
   3   5   6  110.52    5.83
   3  -5   6  113.10    5.84
  -3   5  -6  118.49    5.79
  -3  -5  -6  109.00    5.69
   3   5   6  119.31    5.47
   3   5   6  115.05    5.40
   3  -5   6  123.32    5.63
  -3  -5  -6  113.52    5.67
  -3  -5  -6  135.98    4.81
   3  -5   6  123.91    5.48
  -3   5  -6  122.29    5.67
  -3  -5  -6  121.51    5.32
  -3  -5  -7   86.68    4.31
   3  -5   7   86.29    4.65
  -3  -5  -7   83.65    4.59
   3   5   7   85.04    4.28
   3  -5   7   78.78    4.87
   3   5   7   81.81    4.94
   3   5   7   78.56    4.38
   3   5   8    2.15    2.13
   3  -5   8    0.50    2.76
   3   5   8   -0.55    2.37
   3  -5   8    1.66    2.80
   3  -5   9   53.52    4.46
   3   5   9   49.65    4.08
   3   5   9   54.25    3.52
   3  -5  10   37.23    4.16
   3   5  10   31.94    3.75
   3   6 -11   38.83    4.74
   3  -6 -11   35.08    4.80
   3  -6 -10  107.39    7.01
   3   6 -10  122.59    6.98
  -3  -6  10  127.38    5.52
   3  -6  -9   84.82    4.45
   3   6  -9   71.67    3.85
   3  -6  -9   75.74    5.32
   3   6  -9   81.12    5.31
   3  -6  -8  147.02    6.46
   3  -6  -8  142.23    5.91
   3   6  -8  142.39    5.98
   3  -6  -8  146.55    7.34
   3   6  -8  146.98    7.23
   3  -6  -8  150.00    6.51
   3  -6  -7  362.07   13.59
   3   6  -7  368.85   13.29
   3  -6  -7  349.21   13.15
   3  -6  -7  390.61   14.47
   3   6  -7  354.46   14.21
   3  -6  -7  377.82   13.66
   3  -6  -6  276.21   10.51
   3   6  -6  289.10   10.77
   3  -6  -6  272.86   10.50
   3   6  -6  274.93   10.27
   3  -6  -6  273.49   10.14
   3  -6  -6  283.35   11.09
   3   6  -6  278.01   11.06
   3  -6  -5    0.34    1.25
   3   6  -5    0.73    1.14
  -3   6   5    0.82    1.68
  -3  -6   5    2.62    1.71
   3   6  -5    1.24    1.60
   3  -6  -5    2.02    1.47
   3  -6  -4 1308.62   45.65
   3  -6  -4 1338.74   46.27
  -3   6   4 1367.73   46.45
  -3   6   4 1351.30   46.01
   3   6  -4 1347.48   46.10
   3   6  -4 1304.71   46.25
  -3  -6   4 1380.76   46.36
   3  -6  -4 1378.78   46.47
  -3   6   4 1395.35   46.57
  -3  -6   4 1363.72   46.54
   3  -6  -3  479.81   16.48
   3   6  -3  459.99   16.73
  -3   6   3  468.05   16.99
   3  -6  -3  453.88   16.92
   3  -6  -3  490.00   16.92
  -3   6   3  485.02   16.98
  -3  -6   3  470.47   16.97
   3   6  -3  477.07   16.91
  -3  -6   3  471.16   16.77
  -3   6   3  460.03   16.74
   3   6  -3  486.78   16.80
  -3  -6   3  481.04   16.80
   3   6  -2   14.85    1.36
  -3  -6   2   14.10    1.42
   3  -6  -2   13.03    1.35
  -3   6   2   13.50    1.36
   3  -6  -2   13.48    1.51
  -3   6   2   13.52    1.52
  -3  -6   2   13.13    1.43
   3  -6  -2   14.92    1.15
  -3  -6   2   14.12    1.20
  -3   6   2   14.05    1.41
   3  -6  -1  591.39   20.16
  -3  -6   1  612.18   20.55
  -3  -6   1  560.87   19.96
  -3   6   1  607.98   20.29
   3   6  -1  561.56   20.27
  -3  -6   1  564.00   20.27
   3  -6  -1  570.33   20.31
   3   6  -1  575.41   20.22
  -3   6   1  574.77   20.23
   3  -6   0 1100.46   35.99
   3   6   0 1010.14   35.82
  -3  -6   0 1029.94   35.96
  -3  -6   0 1046.57   36.08
  -3   6   0 1064.80   36.07
  -3  -6   0 1062.88   35.55
   3   6   0 1024.33   36.53
   3  -6   0  961.34   36.51
   3  -6   1    3.97    1.09
   3   6   1    3.79    0.95
  -3  -6  -1    4.95    1.03
  -3  -6  -1    4.64    0.99
   3   6   1    8.20    1.26
   3  -6   1    4.72    1.25
  -3  -6  -1    3.52    1.26
  -3   6  -1    4.75    1.40
  -3  -6  -2 1430.30   48.07
  -3  -6  -2 1394.26   48.53
   3   6   2 1471.15   48.37
   3   6   2 1423.61   48.00
   3  -6   2 1425.16   48.39
   3  -6   2 1378.42   48.40
   3   6   2 1408.24   48.42
  -3   6  -2 1347.55   48.55
  -3  -6  -2 1331.34   48.50
  -3  -6  -3  867.33   29.78
   3   6   3  883.01   29.45
  -3  -6  -3  892.15   29.65
  -3   6  -3  850.75   29.58
   3   6   3  808.21   29.05
  -3   6  -3  854.75   29.47
   3  -6   3  834.13   29.51
  -3  -6  -3  807.09   28.98
  -3   6  -4   12.73    1.91
  -3  -6  -4   12.81    2.16
  -3  -6  -4   16.09    1.33
   3  -6   4   12.88    1.92
   3   6   4   17.51    1.98
  -3  -6  -4   18.16    1.11
   3  -6   4   14.77    1.97
   3   6   4   19.26    1.95
  -3  -6  -4   20.72    2.17
  -3   6  -4   18.87    2.01
   3  -6   5  323.30   11.61
  -3  -6  -5  267.90   11.49
  -3  -6  -5  284.85   11.51
  -3   6  -5  308.03   11.62
  -3  -6  -5  299.05   10.75
  -3  -6  -5  292.29   10.59
  -3  -6  -5  304.42   11.08
  -3   6  -5  323.31   11.55
   3  -6   5  301.66   11.70
   3   6   5  301.46   11.71
   3   6   5  305.37   11.31
   3   6   6  612.17   21.94
  -3   6  -6  636.08   22.40
  -3  -6  -6  613.00   22.32
   3   6   6  624.79   21.96
   3  -6   6  612.24   22.49
   3   6   6  558.53   22.35
  -3  -6  -6  589.94   22.15
   3  -6   6  651.57   22.27
  -3  -6  -6  631.07   21.32
   3  -6   6  613.52   22.01
  -3  -6  -6  582.10   21.74
  -3   6  -6  632.01   22.21
   3   6   7   11.29    2.19
  -3  -6  -7   12.06    2.42
  -3  -6  -7   14.88    1.63
   3   6   7   12.04    2.19
   3  -6   7    9.79    2.64
   3   6   7   13.97    2.77
   3  -6   7   14.66    2.56
  -3  -6  -7   11.36    2.12
   3   6   8   45.46    3.47
   3   6   8   48.41    3.17
  -3  -6  -8   47.39    3.50
  -3  -6  -8   41.43    3.26
   3   6   9   34.31    3.42
   3  -6   9   34.20    3.95
   3  -7 -11   74.65    5.91
   3   7 -11   66.07    5.62
  -3  -7  10   70.00    4.05
   3  -7 -10   72.56    5.72
   3   7 -10   69.43    5.19
   3  -7  -9   17.50    2.65
   3  -7  -9   20.45    3.47
   3   7  -9   24.72    3.59
   3   7  -9   18.62    2.33
   3  -7  -8   76.34    4.04
   3   7  -8   67.27    3.71
   3  -7  -8   69.04    3.66
   3  -7  -8   76.06    4.95
   3   7  -8   64.92    4.68
   3  -7  -8   72.50    4.02
   3  -7  -7   68.14    3.62
   3  -7  -7   63.56    3.65
   3  -7  -7   61.36    4.25
   3   7  -7   60.66    4.15
   3  -7  -7   64.87    3.31
   3   7  -7   60.54    3.37
   3  -7  -6   10.56    1.81
   3  -7  -6    7.59    1.59
   3  -7  -6   10.47    2.21
   3   7  -6   10.31    2.00
   3  -7  -6    5.85    1.48
   3   7  -6    9.94    1.66
   3   7  -5   -0.64    1.23
   3  -7  -5    0.11    1.27
  -3   7   5    1.31    1.62
  -3  -7   5    1.47    1.84
   3   7  -5    1.29    1.51
  -3  -7   5    1.53    1.49
   3   7  -5    0.46    1.59
   3  -7  -5    1.85    1.63
   3  -7  -4   14.10    1.74
  -3   7   4   17.16    1.59
   3   7  -4   16.61    1.66
  -3   7   4   16.84    1.75
   3  -7  -4   17.12    1.79
  -3   7   4   18.32    1.95
  -3  -7   4   16.11    1.85
   3   7  -4   19.15    1.70
  -3  -7   4   19.97    1.85
   3  -7  -4   17.37    1.17
   3  -7  -3    0.16    0.74
   3   7  -3   -0.11    1.19
   3  -7  -3    0.52    1.07
  -3   7   3    2.23    1.20
   3  -7  -3    0.88    1.14
  -3   7   3   -0.44    1.24
  -3  -7   3    2.90    1.23
  -3   7   3    0.41    1.08
  -3  -7   3   -0.21    1.09
   3   7  -3    0.21    1.13
   3   7  -3    0.36    1.06
  -3  -7   3    1.06    1.03
   3  -7  -2   -0.09    1.09
  -3   7   2    1.20    1.21
   3   7  -2    0.32    1.13
  -3  -7   2    0.46    0.94
  -3   7   2   -0.79    1.12
   3   7  -2   -1.08    1.12
  -3  -7   2   -0.46    1.16
   3  -7  -2    0.39    0.86
   3   7  -2   -0.64    0.98
  -3   7   2    0.09    0.99
   3  -7  -2    0.72    0.95
  -3  -7   2   -0.76    1.14
   3   7  -1    5.99    1.42
   3  -7  -1    7.49    1.49
   3  -7  -1    8.81    1.11
   3   7  -1    6.49    1.10
   3   7  -1    8.95    1.22
   3  -7  -1    6.13    1.16
  -3  -7   1    7.09    1.43
  -3  -7   1    7.82    0.92
  -3  -7   1    6.08    1.16
  -3   7   1    8.93    1.13
  -3  -7   0   40.59    2.15
   3   7   0   35.44    1.96
  -3  -7   0   35.99    2.22
  -3   7   0   37.87    2.21
   3  -7   0   45.38    2.26
   3   7   0   38.09    2.57
   3  -7   0   39.25    2.64
  -3  -7  -1    0.83    0.80
   3   7   1    1.55    0.90
   3  -7   1    1.02    1.11
   3   7   1    0.90    1.17
   3  -7   1    2.14    1.20
   3  -7   1    0.99    1.11
  -3   7  -1    1.80    1.28
  -3  -7  -1    0.47    1.29
  -3  -7  -1    0.74    0.98
   3  -7   2   48.85    2.75
  -3  -7  -2   50.65    2.39
   3  -7   2   49.39    2.75
   3   7   2   48.11    2.73
  -3  -7  -2   50.30    2.82
   3   7   2   48.48    2.73
  -3   7  -2   55.99    3.05
  -3  -7  -2   45.16    2.82
   3   7   2   49.51    2.29
  -3  -7  -3   91.65    3.76
   3   7   3   99.40    4.25
  -3  -7  -3   85.87    4.46
   3  -7   3   92.16    4.28
  -3   7  -3   95.98    4.40
   3   7   3   89.71    3.79
  -3  -7  -3  100.21    4.41
  -3   7  -3   88.55    4.27
   3  -7   3   83.59    4.19
  -3  -7  -4    5.27    1.87
   3  -7   4    4.04    1.60
  -3  -7  -4    4.71    1.06
   3  -7   4    6.42    1.76
   3   7   4    5.37    1.60
  -3  -7  -4    5.86    1.75
  -3   7  -4    6.36    1.68
   3   7   4    3.79    1.61
  -3   7  -4    3.23    1.69
   3  -7   5   94.44    4.53
  -3  -7  -5   81.51    4.50
   3  -7   5   84.93    4.21
  -3  -7  -5   83.85    3.47
  -3   7  -5   93.20    4.49
  -3  -7  -5   84.71    3.58
  -3  -7  -5   87.28    4.42
  -3   7  -5   86.79    4.52
   3  -7   5   77.07    4.47
   3   7   5   82.93    4.55
   3   7   5   86.65    4.19
   3  -7   6  126.77    5.76
  -3  -7  -6  112.29    5.66
  -3  -7  -6  115.22    4.70
   3  -7   6  117.54    5.58
  -3  -7  -6  116.44    5.13
  -3   7  -6  117.61    5.65
  -3  -7  -6  121.89    4.78
   3   7   6  119.14    5.28
   3  -7   6  113.78    5.85
   3   7   6  117.34    5.84
  -3  -7  -6  117.33    5.70
  -3   7  -6  122.57    5.77
   3   7   6  125.31    5.37
   3   7   7   36.06    2.86
   3   7   7   37.22    2.76
   3  -7   7   38.95    3.36
  -3  -7  -7   39.33    2.79
  -3  -7  -7   36.21    2.24
  -3  -7  -7   35.80    3.19
   3  -7   7   42.33    3.47
   3  -7   7   35.52    3.43
   3   7   7   36.48    3.44
  -3  -7  -8    1.28    2.13
   3   7   8    1.36    2.19
   3   7   8    1.62    2.07
  -3  -7  -8    2.69    2.23
   3  -7   9  101.48    6.35
   3   7   9  111.35    5.73
   3  -8 -11   13.97    4.17
   3  -8 -10   -2.81    3.47
   3   8 -10    1.18    3.35
  -3  -8  10    0.31    2.23
   3   8  -9   39.21    3.08
   3  -8  -9   40.61    3.13
   3   8  -9   42.92    3.99
   3  -8  -9   47.12    4.37
   3  -8  -8   50.42    3.34
   3  -8  -8   57.25    3.58
   3  -8  -8   48.84    4.16
   3   8  -8   51.58    4.15
   3   8  -8   51.69    3.33
   3  -8  -8   52.07    3.18
   3  -8  -7    7.54    1.91
   3  -8  -7    7.83    2.56
   3   8  -7    8.01    2.35
   3  -8  -7    7.27    1.77
   3  -8  -7    6.65    1.74
   3   8  -7    9.83    1.87
   3  -8  -6    8.94    1.79
   3  -8  -6    7.43    1.63
   3   8  -6    8.79    1.74
   3   8  -6   10.00    2.13
   3  -8  -6    7.57    1.99
   3  -8  -6    8.30    1.74
   3   8  -6    8.45    1.89
   3   8  -5    6.20    1.73
   3  -8  -5    6.67    1.71
   3  -8  -5    4.33    1.55
   3   8  -5    4.94    1.57
   3   8  -5    5.77    1.59
  -3   8   5    5.02    1.80
  -3  -8   5    3.73    1.80
  -3  -8   5    4.68    1.77
   3  -8  -4    0.67    0.73
   3  -8  -4    3.32    1.27
   3  -8  -4    1.74    1.39
  -3   8   4    1.45    1.26
   3   8  -4    1.56    1.35
  -3  -8   4    3.00    1.38
  -3  -8   4    1.09    1.44
  -3   8   4    0.55    1.38
  -3   8   4    0.67    1.28
   3   8  -4    1.57    1.34
   3  -8  -3   72.31    3.35
   3   8  -3   64.88    3.32
  -3  -8   3   72.46    3.38
   3  -8  -3   67.93    2.92
   3  -8  -3   70.06    3.38
  -3   8   3   69.18    3.50
  -3   8   3   72.14    3.44
  -3  -8   3   74.86    3.44
   3   8  -3   67.93    3.44
   3   8  -3   68.04    3.25
  -3  -8   3   68.80    3.44
  -3   8   3   76.14    3.53
   3  -8  -2    3.20    0.97
   3   8  -2    2.22    1.19
  -3   8   2    6.41    1.40
  -3  -8   2    4.86    1.01
  -3   8   2    3.34    1.34
   3   8  -2    2.70    1.32
  -3  -8   2    3.33    1.44
   3  -8  -2    3.84    1.17
   3   8  -2    3.22    1.01
  -3   8   2    3.81    1.05
  -3  -8   2    2.94    1.08
   3   8  -2    3.29    1.03
   3  -8  -2    2.79    1.05
   3   8  -1    6.87    1.19
   3  -8  -1    3.56    1.11
   3   8  -1    5.03    1.45
   3  -8  -1    4.08    1.54
   3  -8  -1    5.64    1.04
  -3   8   1    5.89    1.23
   3   8  -1    2.44    0.93
  -3  -8   1    6.27    1.47
  -3   8   1    6.64    1.11
  -3  -8   1    3.36    1.06
  -3  -8   1    4.89    0.97
   3   8   0   -0.07    0.86
   3  -8   0   -0.58    1.33
   3   8   0    0.42    1.28
  -3  -8   0    0.29    1.08
  -3   8   0    0.09    1.02
   3  -8   0    2.01    1.07
  -3  -8  -1   96.45    4.20
   3  -8   1   96.23    4.25
  -3  -8  -1   94.84    3.89
   3   8   1   95.25    3.83
   3  -8   1   96.22    4.19
   3  -8   1   91.00    4.16
   3   8   1   97.92    4.21
  -3  -8  -1   91.21    4.62
  -3   8  -1   83.78    4.57
  -3  -8  -2    0.12    1.29
   3  -8   2    3.13    1.37
  -3  -8  -2    0.92    0.88
  -3  -8  -2    1.15    1.73
   3   8   2    1.11    0.79
   3  -8   2    0.59    1.13
   3  -8   2    1.23    1.21
   3   8   2    0.79    1.10
  -3   8  -2    1.98    1.37
  -3  -8  -2    1.37    1.22
   3  -8   3   13.42    1.76
  -3  -8  -3    9.65    1.86
  -3   8  -3   10.33    1.74
  -3  -8  -3   12.83    1.87
  -3  -8  -3   14.26    1.25
   3  -8   3   11.49    1.70
   3   8   4   42.86    2.71
  -3  -8  -4   43.14    3.14
   3  -8   4   44.03    3.04
   3   8   4   45.07    2.91
   3  -8   4   45.39    2.93
  -3  -8  -4   43.37    3.00
  -3   8  -4   46.51    2.96
  -3  -8  -4   44.47    2.20
   3  -8   5  199.22    8.16
  -3   8  -5  211.97    8.34
   3   8   5  213.18    8.07
  -3  -8  -5  184.64    8.40
   3  -8   5  220.89    8.48
  -3  -8  -5  199.67    7.47
  -3  -8  -5  188.55    8.31
   3  -8   5  209.79    8.50
   3   8   5  200.12    8.44
  -3   8  -5  206.63    8.40
   3   8   6    4.87    1.75
  -3  -8  -6    3.26    1.61
  -3  -8  -6    2.81    2.23
   3  -8   6    2.38    2.06
  -3  -8  -6    2.16    1.21
  -3  -8  -6    0.56    1.22
   3  -8   6    2.21    1.89
  -3   8  -6    2.70    2.07
  -3  -8  -6    1.41    1.98
   3   8   6    1.36    1.64
   3   8   6    1.37    2.18
   3  -8   6    3.74    2.27
   3  -8   7   73.70    4.80
   3   8   7   75.26    4.84
  -3  -8  -7   78.53    3.54
   3  -8   7   73.40    4.83
   3   8   7   76.41    4.10
  -3  -8  -7   81.48    3.61
   3  -8   7   85.12    4.68
  -3  -8  -7   76.78    3.99
  -3  -8  -7   74.09    4.39
   3   8   7   81.31    4.06
   3   8   8   80.53    4.41
  -3  -8  -8   78.62    3.64
  -3  -8  -8   76.03    4.47
  -3  -8  -8   71.39    4.10
   3   8   9   19.54    2.90
   3  -9 -10    1.55    3.45
   3   9 -10   -5.25    3.42
   3   9  -9  112.86    5.52
   3   9  -9  102.30    6.32
   3  -9  -9  115.68    5.48
   3  -9  -8  235.33    9.06
   3  -9  -8  221.52    8.86
   3   9  -8  223.68    9.03
   3  -9  -8  233.79    9.93
   3   9  -8  216.20    9.71
   3  -9  -8  211.48    8.84
   3   9  -7   38.55    3.18
   3  -9  -7   39.44    2.85
   3   9  -7   41.06    2.99
   3  -9  -7   43.68    2.85
   3  -9  -7   43.96    3.66
   3   9  -7   46.03    3.49
   3  -9  -7   39.43    2.82
   3  -9  -6  607.58   22.81
   3   9  -6  609.44   22.76
   3   9  -6  635.92   22.57
   3  -9  -6  624.49   22.24
  -3  -9   6  623.83   22.70
   3   9  -6  645.61   22.50
   3  -9  -6  636.50   22.31
   3  -9  -6  627.85   22.29
  -3   9   5  686.46   23.65
  -3  -9   5  634.92   23.55
   3  -9  -5  630.90   23.44
   3   9  -5  643.70   23.46
   3   9  -5  668.84   23.37
  -3  -9   5  662.31   23.45
   3   9  -5  671.20   23.41
   3  -9  -5  653.51   23.23
  -3  -9   4  121.07    5.12
   3  -9  -4  117.38    4.33
  -3   9   4  110.34    4.98
   3  -9  -4  106.65    4.94
  -3   9   4  116.16    5.15
  -3  -9   4  122.39    5.22
   3  -9  -4  115.82    5.02
   3   9  -4  118.00    4.93
  -3   9   4  109.01    5.03
   3   9  -4  108.26    5.08
   3   9  -3  226.57    8.54
   3  -9  -3  242.12    8.56
  -3  -9   3  221.86    8.53
   3  -9  -3  229.44    8.16
  -3   9   3  226.88    8.69
   3  -9  -3  198.83    8.39
   3   9  -3  228.42    8.80
   3   9  -3  220.83    8.43
  -3   9   3  232.20    8.63
  -3  -9   3  234.10    8.63
  -3   9   3  211.64    8.74
  -3  -9   2 1875.63   66.54
   3  -9  -2 1954.42   66.49
   3   9  -2 1891.53   66.82
  -3   9   2 2047.44   66.95
   3   9  -2 1957.27   67.03
   3   9  -2 1945.72   66.47
  -3   9   2 2053.32   66.68
  -3  -9   2 1895.90   66.64
  -3   9   2 1952.87   67.11
  -3  -9   2 1971.74   67.09
   3   9  -2 1912.20   66.60
   3  -9  -2 2002.65   66.61
  -3   9   1  288.63   10.41
   3   9  -1  270.59   10.24
   3   9  -1  279.17   10.33
   3  -9  -1  311.28   10.44
   3  -9  -1  289.37   10.26
  -3   9   1  279.63   10.18
  -3  -9   1  265.11   10.20
  -3  -9   1  281.30   10.78
   3   9  -1  255.25   10.79
   3  -9  -1  267.81   10.93
   3  -9   0  255.83    9.26
   3   9   0  239.15    8.91
  -3   9   0  249.70    9.11
  -3  -9   0  249.33    9.16
   3  -9   0  248.67    9.29
   3   9   0  222.75    9.33
   3  -9   0  252.77    9.49
  -3  -9   0  240.31    9.73
  -3  -9  -1  580.47   20.79
   3  -9   1  606.60   20.86
   3   9   1  594.30   20.39
  -3  -9  -1  582.97   20.65
  -3   9  -1  600.06   20.71
   3  -9   1  555.93   20.74
   3   9   1  596.64   20.73
   3  -9   1  591.28   20.72
  -3  -9  -1  553.11   21.19
  -3   9  -1  596.87   21.35
   3  -9   2  345.51   12.32
  -3  -9  -2  308.59   11.66
  -3  -9  -2  326.13   12.97
  -3  -9  -2  338.30   12.26
   3   9   2  332.69   11.57
   3  -9   2  325.27   12.20
   3  -9   2  323.87   12.10
   3   9   2  340.59   12.13
  -3  -9  -2  344.56   12.44
  -3   9  -2  331.25   12.44
  -3  -9  -3   15.93    1.99
  -3  -9  -3   16.74    1.31
  -3  -9  -3   21.29    2.81
  -3   9  -3   17.38    2.00
  -3  -9  -3   20.41    2.03
   3  -9   3   17.25    1.81
   3  -9   3   18.14    2.03
  -3   9  -4  449.08   16.28
  -3  -9  -4  448.38   16.23
  -3  -9  -4  433.91   15.40
  -3  -9  -4  454.52   17.10
   3   9   4  420.45   15.56
   3  -9   4  443.47   16.21
   3   9   4  450.90   16.22
  -3  -9  -4  463.29   16.50
  -3  -9  -5  126.31    5.93
   3  -9   5  131.50    5.85
  -3  -9  -5  121.67    4.77
   3  -9   5  117.62    5.60
  -3  -9  -5  125.50    5.72
  -3   9  -5  118.04    5.71
   3  -9   5  116.46    5.72
   3   9   5  130.51    5.82
  -3  -9  -6   -1.79    2.27
   3  -9   6    1.23    2.15
  -3  -9  -6    1.85    1.19
   3   9   6   -0.23    1.53
  -3  -9  -6    0.18    2.02
  -3   9  -6    0.18    1.98
  -3  -9  -6   -0.15    1.27
   3  -9   6    2.32    2.31
   3  -9   6    0.59    2.10
   3   9   6   -0.58    2.15
  -3  -9  -7   79.16    4.56
  -3  -9  -7   86.49    3.77
   3  -9   7   86.87    4.92
  -3  -9  -7   79.28    4.05
   3  -9   7   83.69    5.09
   3   9   7   73.98    4.14
  -3  -9  -7   81.74    3.59
   3  -9   7   93.54    5.04
   3   9   7   78.82    4.79
   3  -9   8   96.96    5.41
  -3  -9  -8   81.19    4.78
   3  -9   8   86.54    5.56
   3   9   8   92.51    4.68
   3   9   9    2.25    2.50
   3 -10 -10    9.51    3.61
   3  10 -10   10.34    3.61
   3  10  -9   46.06    4.30
   3 -10  -9   46.21    4.43
   3  10  -9   52.84    3.63
   3  10  -8   38.09    3.19
   3 -10  -8   39.94    3.10
   3 -10  -8   38.36    2.91
   3  10  -8   40.07    3.86
   3 -10  -8   43.43    3.91
   3 -10  -8   36.88    2.95
   3 -10  -7   22.84    2.30
   3 -10  -7   20.37    2.35
   3  10  -7   21.93    2.53
   3 -10  -7   18.75    2.87
   3  10  -7   17.21    2.71
   3  10  -7   18.66    2.41
   3 -10  -7   18.54    2.42
   3 -10  -7   25.01    2.35
   3 -10  -6   44.34    3.09
   3  10  -6   51.60    3.28
   3 -10  -6   51.83    2.96
   3  10  -6   44.67    3.22
   3 -10  -6   51.67    3.15
   3 -10  -6   52.90    3.56
   3  10  -6   45.02    3.31
  -3 -10   6   52.22    3.55
   3 -10  -5   28.87    1.38
   3 -10  -5   32.30    2.47
   3  10  -5   29.24    2.46
  -3  10   5   34.84    2.71
  -3 -10   5   31.54    2.64
   3 -10  -5   30.01    2.42
   3  10  -5   36.45    2.52
   3  10  -5   30.48    2.65
  -3 -10   5   37.32    2.73
   3 -10  -4    4.78    0.93
   3 -10  -4    5.66    1.40
  -3  10   4    7.56    1.52
   3 -10  -4    5.63    1.45
  -3 -10   4    4.37    1.53
   3  10  -4    5.65    1.50
  -3  10   4    7.02    1.62
  -3 -10   4    6.76    1.77
  -3  10   4    4.64    1.65
   3  10  -4    6.43    1.82
   3  10  -3    2.27    1.50
  -3  10   3    1.82    1.57
   3 -10  -3    4.11    1.02
  -3  10   3    3.74    1.48
  -3 -10   3    0.98    1.32
   3 -10  -3    2.24    1.29
   3  10  -3    0.77    1.12
  -3  10   3    2.24    1.25
  -3 -10   3    1.80    1.27
   3 -10  -3    3.94    1.24
   3  10  -3    2.49    1.22
   3  10  -2    6.54    1.61
  -3  10   2    5.03    1.61
  -3 -10   2    8.94    1.84
   3 -10  -2    7.86    1.22
  -3  10   2    7.28    1.47
  -3 -10   2    7.26    1.33
   3  10  -2    6.87    1.27
  -3 -10   2    6.98    1.25
  -3  10   2    7.20    1.23
   3 -10  -2    7.01    1.24
   3  10  -2    6.66    1.11
   3  10  -1   19.27    2.06
   3 -10  -1   14.11    1.98
   3 -10  -1   17.53    1.57
   3  10  -1   15.76    1.53
  -3  10   1   14.16    1.57
   3  10  -1   16.68    1.23
  -3  10   1   15.86    1.42
  -3 -10   1   17.24    1.45
   3  10  -1   14.11    1.82
  -3 -10   1   13.44    2.03
  -3 -10   0    2.81    1.16
   3 -10   0    1.49    1.19
   3 -10   0    2.42    1.30
   3  10   0    1.84    0.94
   3 -10   0    1.38    1.22
   3  10   0    2.54    1.19
  -3  10   0    1.55    1.06
  -3 -10   0    2.48    1.09
  -3  10   0   -0.09    1.14
  -3 -10   0    6.07    1.79
   3 -10   1   24.81    2.04
   3  10   1   22.06    1.45
  -3  10  -1   24.30    1.86
  -3 -10  -1   24.84    1.82
  -3 -10  -1   24.24    2.02
   3  10   1   22.80    1.72
   3 -10   1   21.59    1.74
  -3 -10  -1   20.43    2.23
  -3  10  -1   22.11    2.27
   3 -10   1   17.75    1.81
  -3 -10  -2   31.95    2.43
  -3  10  -2   39.69    2.70
   3  10   2   39.04    2.31
   3 -10   2   41.89    2.36
  -3 -10  -2   36.09    2.47
   3 -10   2   36.95    2.45
   3  10   2   36.00    1.70
  -3 -10  -2   36.13    3.12
   3 -10   2   35.08    2.55
  -3 -10  -3   17.02    2.04
   3 -10   3   14.90    2.15
  -3 -10  -3   16.88    1.18
  -3 -10  -3   19.68    2.09
  -3  10  -3   17.49    2.11
   3 -10   3   17.71    2.06
  -3 -10  -3   16.92    2.66
   3 -10   3   16.08    1.80
  -3 -10  -4   37.93    1.93
  -3 -10  -4   43.33    3.15
   3 -10   4   43.35    2.91
   3  10   4   43.78    2.91
   3  10   4   43.39    2.22
  -3 -10  -4   50.41    3.09
  -3  10  -4   41.58    2.94
  -3 -10  -4   37.99    3.67
  -3 -10  -5  121.65    6.59
  -3 -10  -5  117.92    5.72
   3 -10   5  124.41    5.71
  -3 -10  -5  115.91    4.53
   3 -10   5  118.11    5.57
   3  10   5  116.33    4.87
  -3  10  -5  118.37    5.62
  -3 -10  -5  123.58    5.63
   3 -10   5  125.66    5.69
   3  10   5  114.13    5.53
   3  10   6    7.17    2.28
   3 -10   6    5.07    2.34
  -3 -10  -6    7.27    1.23
   3 -10   6    7.66    2.44
  -3 -10  -6    3.27    2.28
   3 -10   6    9.17    2.37
  -3 -10  -6    9.64    2.29
  -3  10  -6    7.16    2.32
  -3 -10  -7   66.90    4.15
  -3 -10  -7   60.20    2.97
   3 -10   7   67.48    4.47
  -3 -10  -7   66.00    3.21
   3 -10   7   71.32    4.42
   3  10   7   60.18    4.24
   3 -10   7   71.87    4.70
   3  10   7   60.66    3.55
   3 -10   8  110.65    6.18
   3  10   8   96.41    4.99
   3 -10   8  103.97    5.87
  -3 -10  -8  108.20    5.37
   3  10   9   13.34    2.73
   3 -10   9   17.68    3.84
   3 -11 -10   80.26    5.94
   3  11 -10   74.92    5.59
   3 -11  -9    1.92    3.19
   3  11  -9    3.34    3.02
   3  11  -9   -0.18    2.52
   3 -11  -8   10.77    2.36
   3 -11  -8    7.05    2.89
   3  11  -8    9.41    2.84
   3 -11  -8    8.07    2.26
   3 -11  -8    6.69    2.22
   3  11  -8   10.51    2.57
   3 -11  -7   32.29    2.88
   3  11  -7   33.94    3.11
   3 -11  -7   30.71    2.81
   3  11  -7   34.15    3.01
   3 -11  -7   33.75    2.60
   3 -11  -7   39.39    2.85
  -3 -11   7   27.77    3.18
   3 -11  -7   33.01    3.22
   3  11  -7   33.46    3.14
   3 -11  -6   62.68    3.53
   3 -11  -6   58.29    3.87
   3  11  -6   60.46    3.84
   3 -11  -6   65.85    3.34
   3  11  -6   64.72    3.80
  -3 -11   6   63.16    3.95
   3 -11  -6   65.69    3.71
   3  11  -6   59.58    3.86
   3  11  -5   19.48    2.47
  -3 -11   5   21.34    2.27
   3  11  -5   19.86    2.16
   3 -11  -5   15.66    1.95
   3 -11  -5   22.78    2.25
   3  11  -5   15.30    2.14
  -3 -11   5   21.67    2.48
   3 -11  -5   15.48    1.13
   3  11  -4   14.25    2.16
   3 -11  -4   13.39    1.20
  -3  11   4   12.43    1.71
  -3 -11   4   13.24    1.96
   3 -11  -4   12.55    1.66
   3  11  -4   13.78    1.66
  -3  11   4   14.77    1.95
  -3 -11   4   14.37    1.89
   3 -11  -4   14.10    1.77
   3  11  -3    5.54    1.87
   3 -11  -3    2.75    1.07
  -3  11   3    5.24    1.54
   3  11  -3    2.34    1.27
   3  11  -3    2.38    1.29
   3 -11  -3    2.81    1.23
  -3  11   3    2.67    1.33
  -3 -11   3    2.80    1.32
  -3 -11   3    1.04    1.36
  -3  11   2   21.22    2.00
   3 -11  -2   17.87    1.63
  -3 -11   2   19.50    1.59
  -3  11   2   19.28    1.61
  -3 -11   2   19.89    2.30
   3  11  -2   21.46    2.25
   3  11  -2   18.49    1.63
   3 -11  -2   22.20    1.66
  -3 -11   2   20.42    1.76
   3  11  -2   21.32    1.54
   3 -11  -1    1.22    1.49
   3  11  -1    0.65    1.41
   3 -11  -1    1.47    1.19
   3  11  -1    0.10    1.15
  -3  11   1    0.32    1.18
  -3 -11   1    1.06    1.75
   3  11  -1    1.90    1.69
   3  11  -1    0.24    0.81
  -3 -11   1    0.76    1.07
  -3  11   1    1.76    0.96
  -3 -11   0    0.62    1.22
   3 -11   0   -2.08    1.22
   3 -11   0    0.35    1.41
   3  11   0   -0.30    0.99
  -3 -11   0   -2.48    1.90
   3 -11   0   -0.69    1.20
   3  11   0   -0.56    1.17
  -3  11   0    2.14    1.13
  -3 -11   0    0.75    1.14
  -3  11   0   -0.29    1.14
   3 -11   1    2.23    1.48
   3  11   1    1.65    0.90
  -3  11  -1    2.28    1.30
  -3 -11  -1    0.39    1.20
  -3 -11  -1    0.50    1.31
   3 -11   1    2.24    1.11
   3  11   1    2.34    1.14
   3  11   1    3.07    0.76
   3 -11   1    3.32    1.36
   3 -11   2   15.98    1.80
   3 -11   2   16.41    1.99
  -3  11  -2   14.35    2.05
  -3 -11  -2   15.62    2.02
  -3 -11  -2   14.21    1.85
   3  11   2   13.05    0.95
   3 -11   2   12.99    1.56
   3  11   2   13.08    1.57
  -3 -11  -2   12.50    2.41
   3 -11   3  185.12    7.58
  -3  11  -3  184.55    7.56
  -3 -11  -3  192.16    7.56
   3 -11   3  175.68    7.29
  -3 -11  -3  187.78    8.33
  -3 -11  -3  168.33    7.44
   3 -11   3  189.21    7.67
  -3  11  -4   14.98    2.09
  -3  11  -4    9.74    1.98
  -3 -11  -4    9.19    2.05
  -3 -11  -4   16.12    3.02
   3  11   4    9.46    1.18
  -3 -11  -4    9.48    2.10
   3 -11   4    7.37    1.74
   3  11   4   10.20    2.02
  -3 -11  -5   22.04    1.21
   3 -11   5   28.31    2.78
  -3  11  -5   30.65    2.83
  -3 -11  -5   27.36    2.59
   3 -11   5   33.65    2.80
   3  11   5   32.01    2.74
  -3 -11  -5   29.88    2.91
  -3 -11  -5   24.12    3.57
   3  11   5   24.43    1.81
  -3 -11  -6   61.50    4.20
   3 -11   6   71.53    4.26
   3  11   6   80.24    4.29
   3 -11   6   67.12    4.26
   3 -11   6   64.17    4.29
  -3 -11  -6   62.00    2.67
  -3 -11  -6   70.38    4.17
  -3  11  -6   73.01    4.25
  -3 -11  -7   63.84    2.79
  -3 -11  -7   59.01    4.17
   3 -11   7   63.39    4.51
   3 -11   7   71.28    4.50
   3 -11   7   64.05    4.63
   3  11   7   66.14    3.52
  -3 -11  -8    2.76    2.53
   3  11   8   -0.82    2.09
   3 -11   8    3.95    3.20
   3 -11   8   -0.44    3.23
   3  11   9   34.33    3.18
   3 -11   9   38.73    4.41
   3 -12 -10   97.37    6.35
   3  12 -10   91.17    6.14
   3  12  -9   50.01    4.37
   3  12  -9   51.19    4.01
   3 -12  -9   56.63    4.72
   3 -12  -8   99.07    4.61
   3 -12  -8   79.92    4.42
   3 -12  -8   94.85    5.46
   3  12  -8   84.54    5.24
   3  12  -8   89.96    4.98
   3 -12  -8   89.84    4.82
   3  12  -7  278.52   11.00
   3  12  -7  285.73   10.78
   3 -12  -7  257.45   10.69
   3 -12  -7  265.42   10.68
   3 -12  -7  281.47   10.43
   3 -12  -7  267.33   10.46
  -3 -12   7  264.22   11.14
   3 -12  -7  279.31   11.19
   3  12  -7  268.01   11.01
   3  12  -6  188.30    7.93
   3 -12  -6  186.97    7.31
   3  12  -6  174.92    7.58
   3 -12  -6  181.04    7.18
   3 -12  -6  183.31    7.76
   3  12  -6  169.48    7.62
  -3 -12   6  177.66    7.79
   3 -12  -5    5.03    0.86
   3  12  -5    2.00    1.69
   3 -12  -5    4.58    1.74
   3 -12  -5    4.20    1.56
  -3 -12   5    7.64    2.06
   3  12  -5    2.37    1.78
   3  12  -5    5.23    2.15
  -3  12   4  781.26   27.83
  -3 -12   4  842.78   28.07
   3  12  -4  796.81   27.85
   3 -12  -4  800.71   27.34
  -3  12   4  801.35   27.97
  -3 -12   4  791.27   27.98
   3 -12  -4  770.92   27.80
   3  12  -4  753.31   28.38
   3 -12  -3  344.33   12.13
   3  12  -3  326.96   12.11
   3  12  -3  325.22   12.85
   3 -12  -3  331.98   11.95
  -3  12   3  335.66   12.38
   3  12  -3  332.82   12.09
  -3 -12   3  324.64   12.27
  -3  12   3  338.26   12.20
  -3 -12   3  320.23   12.21
   3 -12  -2    2.65    1.25
  -3  12   2    6.55    1.54
   3  12  -2    4.31    1.12
   3  12  -2    4.12    1.20
   3 -12  -2    5.14    1.28
  -3 -12   2    5.25    1.78
   3  12  -2    2.57    1.89
  -3 -12   2    3.89    1.18
  -3  12   2    7.10    1.23
  -3 -12   1  580.12   21.35
  -3  12   1  603.12   21.44
   3 -12  -1  591.00   20.67
  -3  12   1  581.36   20.60
   3  12  -1  567.86   20.54
   3  12  -1  571.19   21.26
   3  12  -1  575.60   20.16
  -3  12   1  614.29   20.38
  -3 -12   1  548.00   20.34
   3 -12  -1  588.10   21.07
   3  12  -1  602.47   21.02
  -3 -12   0  626.39   22.52
  -3 -12   0  608.48   21.52
  -3  12   0  637.89   21.51
  -3 -12   0  543.12   21.76
   3 -12   0  656.31   21.93
   3  12   0  611.90   21.40
  -3  12   0  625.59   21.61
   3  12   0  623.96   21.08
   3 -12   0  608.15   21.63
   3  12   0  586.23   21.59
   3 -12   0  614.90   21.72
   3  12   1    0.84    0.85
   3  12   1    0.47    1.10
   3 -12   1   -0.94    1.17
   3  12   1   -0.10    0.59
   3 -12   1    0.72    1.34
  -3  12  -1   -0.10    1.18
  -3 -12  -1    0.52    1.56
  -3 -12  -1   -0.49    1.32
   3 -12   1   -0.14    1.49
   3 -12   2  597.37   20.42
  -3  12  -2  574.70   20.54
  -3 -12  -2  540.47   20.37
   3 -12   2  567.98   19.92
   3  12   2  546.13   19.89
   3 -12   2  556.19   20.15
  -3 -12  -2  551.01   20.18
  -3 -12  -2  586.41   21.15
   3 -12   3  717.76   23.45
  -3  12  -3  658.09   23.22
  -3 -12  -3  641.73   23.16
   3 -12   3  638.68   23.16
   3 -12   3  644.84   22.93
  -3 -12  -3  657.16   24.11
  -3 -12  -3  658.62   23.16
   3  12   3  629.29   22.12
  -3  12  -4   14.63    2.18
  -3  12  -4   12.50    2.14
  -3 -12  -4   13.43    2.18
  -3 -12  -4   14.85    3.14
   3  12   4   12.74    1.18
  -3 -12  -4   14.87    2.32
   3 -12   4   14.77    2.08
   3  12   4   13.25    2.04
  -3 -12  -5  199.74    9.91
   3 -12   5  229.75    9.00
   3  12   5  214.89    8.90
  -3 -12  -5  231.36    9.25
   3  12   5  214.30    8.04
  -3 -12  -5  220.47    8.97
  -3  12  -5  216.80    8.96
   3 -12   6  286.38   11.27
   3  12   6  276.51   11.15
  -3 -12  -6  275.48   11.21
  -3 -12  -6  288.39   11.21
  -3  12  -6  287.31   11.23
   3 -12   6  283.12   11.53
   3 -12   6  254.52   11.12
   3 -12   7   12.06    3.12
   3  12   7   12.33    1.94
   3 -12   7   14.21    3.03
  -3 -12  -7    7.93    2.65
   3 -12   8   43.84    4.17
  -3 -12  -8   41.42    3.48
   3  12   8   36.32    2.95
   3 -12   8   36.15    4.07
  -3  12  -9   38.44    4.75
   3 -12   9   40.42    4.57
   3  13 -10   62.13    5.02
   3 -13 -10   54.54    5.20
   3 -13  -9    8.82    3.32
   3  13  -9    9.43    3.11
   3  13  -9   18.07    3.21
   3 -13  -8   80.64    4.00
   3  13  -8   67.64    4.48
   3 -13  -8   71.94    4.83
   3  13  -8   64.33    4.59
   3  13  -7   41.38    3.21
   3 -13  -7   41.67    3.13
   3  13  -7   45.34    3.60
   3 -13  -7   40.86    2.86
   3 -13  -7   38.71    3.52
   3  13  -7   40.69    3.38
   3 -13  -7   41.95    2.81
   3 -13  -7   35.91    3.25
  -3 -13   7   49.24    3.79
   3  13  -6    3.28    1.91
   3 -13  -6    2.54    1.65
   3  13  -6    7.14    2.47
   3 -13  -6    2.56    2.11
   3  13  -6    3.33    2.08
   3 -13  -6    3.16    1.48
   3  13  -6    1.45    2.07
  -3 -13   6    1.12    2.19
   3 -13  -5    1.09    0.89
   3  13  -5    2.03    2.20
  -3  13   5    1.13    2.20
  -3  13   5    2.60    1.61
   3  13  -5    3.09    1.70
   3 -13  -5    1.69    1.74
   3 -13  -5    0.72    1.46
   3  13  -5   -1.41    1.68
  -3 -13   5    2.46    2.02
  -3 -13   4   25.42    2.46
   3 -13  -4   22.02    1.66
  -3  13   4   24.45    2.09
   3 -13  -4   21.37    2.05
   3  13  -4   23.11    2.12
  -3 -13   4   22.78    2.19
  -3  13   4   18.26    2.04
  -3  13   4   25.06    2.74
   3  13  -4   21.21    2.75
   3  13  -3   -0.40    2.00
  -3  13   3    0.40    2.02
   3 -13  -3   -0.36    1.17
  -3  13   3   -0.81    1.50
  -3 -13   3   -0.64    1.54
   3  13  -3   -0.61    1.21
  -3  13   3    0.22    1.38
  -3 -13   3   -0.67    1.39
   3 -13  -3    0.10    1.23
   3  13  -3    1.32    1.34
  -3 -13   2    6.38    2.12
   3  13  -2    9.57    2.12
  -3  13   2    8.49    2.25
   3 -13  -2    8.56    1.58
  -3  13   2   10.44    1.83
   3  13  -2   10.47    1.27
  -3 -13   2    9.43    1.33
  -3  13   2    9.47    1.39
   3 -13  -2   10.49    1.44
   3  13  -2    9.97    1.40
   3 -13  -1    0.58    1.31
   3 -13  -1    4.05    1.55
  -3  13   1    3.05    1.40
   3  13  -1    4.17    1.37
  -3  13   1    3.94    2.09
  -3 -13   1    2.87    2.02
   3  13  -1    4.26    2.01
   3 -13  -1    1.94    1.56
   3  13  -1    2.67    1.50
  -3 -13   1    3.67    1.14
  -3  13   1    3.12    1.11
   3  13  -1    1.94    0.91
   3 -13   0   23.37    1.94
   3  13   0   23.35    1.80
   3 -13   0   24.61    1.80
   3 -13   0   24.48    2.24
   3  13   0   25.06    1.66
  -3  13   0   22.83    1.95
  -3 -13   0   20.82    2.77
  -3  13   0   21.07    1.67
  -3 -13   0   23.62    1.74
   3  13   0   21.80    1.25
   3  13   1    5.18    0.60
   3 -13   1    5.51    1.50
   3 -13   1    5.89    1.78
   3 -13   1    4.10    1.19
   3  13   1    4.05    1.24
   3  13   1    5.09    0.57
   3  13   1    5.84    0.99
  -3  13  -1    4.69    1.41
  -3 -13  -1    6.93    1.42
  -3 -13  -1    6.06    1.73
   3 -13   2   30.06    2.72
  -3 -13  -2   25.85    2.54
  -3  13  -2   26.40    2.66
   3  13   2   30.96    2.10
   3 -13   2   30.35    2.12
   3 -13   2   30.15    2.40
  -3 -13  -2   30.87    2.47
  -3 -13  -2   32.49    3.35
  -3 -13  -3   59.05    3.41
  -3  13  -3   57.79    3.45
   3 -13   3   52.07    3.11
  -3 -13  -3   64.04    4.42
   3  13   3   50.84    2.04
  -3 -13  -3   57.41    3.31
   3 -13   3   57.78    3.59
  -3  13  -4    0.79    2.01
  -3 -13  -4    0.16    1.86
  -3  13  -4    3.11    1.92
   3  13   4    0.21    0.82
   3 -13   4    0.72    1.65
   3  13   4   -0.14    1.66
  -3 -13  -4    1.98    2.74
  -3 -13  -4    1.18    2.11
  -3  13  -5   26.06    2.85
  -3 -13  -5   24.39    2.77
   3 -13   5   35.41    2.90
   3  13   5   29.59    2.70
  -3 -13  -5   28.71    3.10
   3  13   5   27.31    1.74
  -3 -13  -6  111.69    5.34
  -3  13  -6  101.14    5.17
   3 -13   6   98.66    5.08
   3  13   6   96.25    5.12
  -3 -13  -6   90.92    5.24
   3 -13   6   80.18    5.23
   3  13   6   94.60    4.07
   3 -13   6   92.46    5.46
  -3 -13  -7   24.78    3.19
   3 -13   7   22.20    3.40
   3 -13   7   22.88    3.49
   3 -13   8    3.80    3.16
   3 -13   8    3.05    3.41
   3  14  -9   12.55    3.12
   3  14  -9    7.28    3.06
   3 -14  -9    7.61    3.38
   3 -14  -8   71.23    4.70
   3  14  -8   56.34    4.23
   3 -14  -8   59.40    3.57
  -3 -14   8   57.20    4.74
   3  14  -8   60.47    4.49
   3 -14  -7    1.94    2.03
   3  14  -7    1.77    2.10
   3 -14  -7    5.83    2.53
   3  14  -7    0.44    2.59
   3 -14  -7    2.84    1.71
   3 -14  -7    2.17    1.73
   3  14  -7    0.76    2.36
   3 -14  -7    0.99    2.50
  -3 -14   7    4.25    2.57
   3  14  -6   29.81    3.32
   3 -14  -6   29.53    2.22
   3 -14  -6   35.40    2.93
   3  14  -6   32.77    2.84
   3 -14  -6   25.67    2.20
   3 -14  -6   28.02    2.58
   3  14  -6   28.07    2.55
  -3 -14   6   31.06    3.22
  -3  14   5    4.07    2.29
   3  14  -5    2.41    2.39
   3 -14  -5    4.98    1.05
  -3  14   5    5.61    1.69
   3 -14  -5    6.06    1.86
   3  14  -5    5.53    1.78
  -3 -14   5    7.65    2.13
   3  14  -5    7.57    1.88
  -3  14   4    7.16    2.40
   3  14  -4   11.34    2.64
   3 -14  -4    8.16    1.36
  -3  14   4    5.84    1.60
   3 -14  -4    6.70    1.55
   3  14  -4    5.77    1.66
  -3 -14   4    3.47    1.85
  -3  14   4    6.66    1.67
  -3 -14   4    6.36    1.64
   3  14  -3   12.13    2.45
  -3  14   3    9.39    2.38
   3 -14  -3   12.02    1.56
  -3  14   3   10.21    1.85
   3 -14  -3   10.95    1.50
   3  14  -3   10.51    1.55
   3  14  -3   11.86    1.63
  -3 -14   3   10.96    1.66
  -3  14   3   13.37    1.67
  -3 -14   3   11.60    1.96
   3 -14  -2    2.71    1.31
   3  14  -2    2.95    1.35
   3 -14  -2    1.22    1.66
   3  14  -2    1.16    1.59
   3 -14  -2    5.69    1.46
  -3  14   2    3.84    1.73
   3  14  -2    2.86    1.14
  -3 -14   2    4.33    2.28
   3  14  -2    2.58    2.25
  -3  14   2    4.12    2.23
  -3  14   2    2.73    1.17
  -3 -14   2    2.17    1.17
   3 -14  -1   10.61    1.61
   3 -14  -1   15.12    1.96
   3  14  -1   11.66    1.42
  -3  14   1   11.86    1.69
  -3  14   1   12.56    2.64
   3  14  -1   11.99    2.61
  -3 -14   1   10.82    2.39
   3  14  -1   12.97    1.73
   3 -14  -1   12.91    1.82
  -3  14   1   14.95    1.38
  -3 -14   1   11.83    1.40
   3  14  -1   14.10    1.20
   3 -14   0    3.24    1.37
   3 -14   0    6.20    1.80
   3  14   0    3.54    1.12
  -3 -14   0    4.56    2.29
  -3  14   0    6.11    2.43
  -3  14   0    2.45    1.52
   3  14   0    4.59    0.72
   3 -14   0    2.16    1.14
   3  14   0    1.87    1.08
  -3 -14   0    3.56    1.18
  -3  14   0    2.95    1.17
   3  14   1   42.46    2.02
   3 -14   1   36.26    2.79
   3 -14   1   37.55    2.22
   3  14   1   38.87    2.27
  -3 -14  -1   44.02    2.91
   3 -14   1   40.10    2.61
  -3 -14  -1   42.36    2.42
  -3  14  -1   38.75    2.37
  -3  14  -2    2.66    1.97
  -3 -14  -2    0.35    1.67
   3 -14   2    2.13    1.66
   3 -14   2    4.66    2.12
   3 -14   2    2.52    1.34
   3  14   2    1.38    1.31
  -3 -14  -2    2.04    1.72
  -3 -14  -2    3.71    1.44
  -3 -14  -2    2.86    2.60
  -3 -14  -3    4.69    1.88
  -3  14  -3    7.00    1.89
   3 -14   3    5.80    1.59
   3 -14   3    8.60    2.23
  -3 -14  -3    7.22    2.78
  -3 -14  -3    9.60    2.10
  -3 -14  -4   61.01    3.80
  -3  14  -4   57.70    3.70
  -3 -14  -4   66.45    3.85
   3  14   4   62.43    3.51
   3 -14   4   61.11    3.54
  -3 -14  -4   62.71    4.78
  -3 -14  -5   76.12    4.53
   3 -14   5   74.25    4.17
   3  14   5   71.39    4.08
  -3  14  -5   74.83    4.29
  -3 -14  -5   74.59    4.28
  -3 -14  -6    0.99    2.78
   3 -14   6    1.14    2.27
   3 -14   6   -1.46    2.88
  -3  14  -6    4.00    2.52
  -3 -14  -6    1.50    2.25
   3 -14   6    1.16    2.61
   3 -14   7   34.03    3.85
  -3 -14  -7   29.54    3.45
   3 -14   7   31.79    3.90
   3 -14   8   67.84    5.20
   3 -14   8   79.45    5.47
   3  15  -9   63.86    4.77
   3 -15  -9   67.70    5.06
   3  15  -9   57.43    4.57
   3 -15  -8  158.33    7.45
   3  15  -8  138.81    7.11
  -3 -15   8  159.13    7.75
   3  15  -8  159.79    7.50
   3 -15  -7   29.60    2.86
   3  15  -7   27.46    2.79
   3  15  -7   27.61    3.55
  -3 -15   7   18.93    3.21
   3  15  -7   24.32    2.92
   3 -15  -7   31.79    3.07
   3 -15  -7   25.56    2.28
   3  15  -6  281.83   10.93
   3  15  -6  292.18   10.03
   3 -15  -6  279.98   10.03
   3 -15  -6  294.27   10.28
   3  15  -6  257.73   10.09
   3 -15  -6  273.38    9.61
  -3 -15   6  281.26   10.58
   3 -15  -6  233.10    8.82
   3 -15  -6  248.30    8.79
  -3  15   5  398.94   15.13
   3 -15  -5  433.56   15.33
   3  15  -5  410.86   15.27
   3  15  -5  420.67   16.21
  -3  15   5  415.75   16.07
  -3 -15   5  394.82   15.62
   3 -15  -5  427.97   14.65
  -3 -15   4   67.03    3.88
   3 -15  -4   62.80    3.15
  -3  15   4   68.19    3.50
   3 -15  -4   64.60    3.40
  -3  15   4   62.06    4.34
   3  15  -4   67.60    4.40
  -3  15   3  211.98    8.32
  -3  15   3  202.62    7.91
  -3 -15   3  214.65    8.01
  -3 -15   3  206.33    8.27
   3  15  -3  197.48    7.87
   3  15  -3  200.95    7.83
   3 -15  -3  210.66    7.84
   3  15  -3  199.80    9.02
  -3  15   3  195.49    8.98
   3 -15  -3  210.23    7.98
   3 -15  -2  757.98   25.26
  -3  15   2  740.95   25.36
  -3  15   2  697.17   24.80
  -3 -15   2  682.14   24.81
   3  15  -2  729.10   24.78
   3  15  -2  673.11   25.45
   3 -15  -2  714.22   25.62
   3  15  -2  681.50   26.04
  -3  15   2  750.52   26.36
  -3 -15   2  725.75   26.08
   3  15  -1  169.74    8.38
   3 -15  -1  183.09    7.41
   3 -15  -1  188.69    7.37
   3  15  -1  180.29    7.31
  -3  15   1  185.54    7.49
   3 -15  -1  203.91    7.80
   3  15  -1  195.73    6.93
  -3  15   1  190.01    7.05
  -3 -15   1  184.66    7.07
  -3 -15   1  189.98    8.45
  -3  15   1  196.35    8.78
  -3 -15   0   76.38    4.71
  -3  15   0   74.82    4.93
   3  15   0   72.09    3.38
   3 -15   0   83.94    4.24
  -3  15   0   76.76    3.75
   3 -15   0   75.61    3.34
   3  15   0   73.49    3.33
   3  15   0   72.96    4.79
   3 -15   0   76.27    3.72
  -3 -15   0   71.18    3.34
  -3  15   0   80.56    3.33
   3  15   1  675.11   24.07
   3 -15   1  691.17   24.10
  -3  15  -1  711.21   24.20
  -3 -15  -1  685.13   24.20
  -3 -15  -1  719.14   24.83
   3 -15   1  673.89   24.50
   3 -15   1  772.56   25.09
   3  15   1  674.92   23.87
  -3 -15  -2  136.36    5.98
   3 -15   2  151.73    6.39
   3 -15   2  124.03    5.41
   3  15   2  130.77    5.45
  -3 -15  -2  127.38    6.09
   3 -15   2  125.86    5.85
  -3  15  -2  143.87    6.34
  -3 -15  -2  133.54    6.94
  -3  15  -2  141.70    5.64
  -3 -15  -2  137.76    5.55
  -3 -15  -3   16.27    2.22
  -3  15  -3   14.05    2.30
   3 -15   3   14.34    1.89
   3 -15   3   18.53    2.75
  -3 -15  -3   16.75    3.12
  -3 -15  -3   19.44    2.42
   3 -15   4  181.88    7.62
   3  15   4  190.70    7.63
  -3 -15  -4  186.35    7.99
  -3 -15  -4  195.32    8.00
  -3  15  -4  185.41    8.00
   3 -15   5  141.67    6.42
   3  15   5  140.54    6.40
  -3 -15  -5  148.32    6.80
  -3 -15  -5  148.86    6.66
  -3  15  -5  143.17    6.66
  -3  15  -6   -0.39    2.39
  -3 -15  -6    1.91    2.31
   3 -15   6    4.81    3.17
  -3 -15  -6    2.23    2.64
   3 -15   6   -1.89    2.60
   3 -15   7   56.23    4.59
   3 -15   7   54.28    4.67
  -3 -15  -7   55.08    4.24
   3 -15   8   42.87    4.44
  -3  15  -8   38.77    4.27
   3 -15   8   38.81    4.57
   3  16  -9   18.11    3.56
   3  16  -9   24.01    3.59
   3 -16  -9   17.29    3.51
  -3 -16   8   35.77    4.24
   3  16  -8   39.21    3.73
   3 -16  -8   42.64    3.88
   3  16  -8   36.32    4.00
   3  16  -7   19.51    2.56
   3 -16  -7   17.47    2.59
   3  16  -7   21.36    3.35
  -3 -16   7   19.43    3.39
   3 -16  -7   24.93    2.16
   3  16  -7   16.26    2.65
   3 -16  -7   16.96    2.90
   3 -16  -6   38.87    1.83
   3 -16  -6   38.88    1.86
   3  16  -6   44.27    2.86
   3 -16  -6   42.84    2.96
   3  16  -6   32.34    3.70
   3 -16  -6   39.00    2.50
   3  16  -6   37.47    3.10
   3 -16  -6   41.22    3.16
  -3 -16   6   37.73    3.59
   3  16  -5   24.69    2.14
   3 -16  -5   31.64    2.27
  -3  16   5   24.20    2.20
   3  16  -5   26.25    3.44
  -3  16   5   28.04    3.31
   3  16  -5   27.56    2.43
   3 -16  -5   21.62    2.36
  -3 -16   5   25.95    2.95
   3 -16  -5   23.03    1.78
  -3  16   4    0.98    1.71
  -3 -16   4    0.66    2.11
  -3  16   4   -1.46    2.67
   3  16  -4   -0.75    2.60
   3 -16  -4    0.22    1.48
   3 -16  -4    1.82    1.43
  -3  16   3    9.65    2.08
   3 -16  -3    8.61    1.66
   3  16  -3    9.21    1.52
   3 -16  -3    7.95    1.47
  -3  16   3   10.72    1.53
  -3 -16   3   13.56    1.67
   3  16  -3    8.46    2.87
  -3  16   3    6.32    2.60
   3 -16  -2    8.02    1.97
   3  16  -2    6.15    1.79
   3 -16  -2    6.29    1.63
  -3  16   2    6.64    1.90
   3 -16  -2    2.99    1.78
  -3  16   2    5.16    1.25
  -3 -16   2    4.43    1.23
  -3  16   2    7.35    2.65
  -3 -16   2    6.09    2.47
   3  16  -2    5.93    2.75
   3 -16  -1   -0.67    1.48
   3 -16  -1   -0.61    1.88
  -3  16   1    1.20    1.69
   3 -16  -1    0.36    1.24
   3  16  -1   -0.44    1.18
   3  16  -1    0.25    2.45
  -3 -16   1   -0.49    2.58
  -3  16   1    0.55    2.76
  -3 -16   1   -0.73    1.02
  -3  16   1   -1.38    1.06
   3 -16   0    3.80    1.55
   3 -16   0    3.53    2.09
   3  16   0    4.88    1.28
   3  16   0    1.52    2.49
  -3  16   0   -0.28    2.72
  -3 -16   0    2.30    2.34
   3  16   0    2.65    1.08
   3 -16   0    3.86    1.09
  -3 -16   0    3.01    1.17
  -3  16   0    4.13    1.07
  -3  16   0    4.37    1.68
   3 -16   1   14.83    1.98
   3 -16   1   14.97    2.39
   3  16   1   13.95    1.24
  -3 -16  -1   14.32    2.15
   3 -16   1   16.59    1.49
   3  16   1   13.79    1.40
  -3  16  -1   10.92    1.56
  -3 -16  -1   10.67    1.58
   3 -16   2   42.59    3.08
   3 -16   2   50.34    3.56
   3 -16   2   48.54    2.58
  -3  16  -2   43.75    2.74
  -3 -16  -2   44.39    2.66
  -3 -16  -2   45.87    4.06
   3  16   2   44.30    2.52
  -3 -16  -2   42.94    3.18
   3 -16   3    3.89    1.58
  -3 -16  -3    3.23    1.96
  -3  16  -3    6.88    2.26
  -3 -16  -3    3.90    1.90
  -3 -16  -4   22.94    2.84
  -3 -16  -4   24.68    2.69
  -3  16  -4   23.02    2.68
   3 -16   4   23.68    2.39
   3  16   4   24.20    2.26
   3 -16   5   59.09    3.66
  -3 -16  -5   53.75    3.93
  -3  16  -5   56.33    3.82
  -3 -16  -5   56.31    3.75
  -3  16  -6    4.92    2.44
  -3 -16  -6    5.25    2.48
   3 -16   6    5.27    3.08
  -3 -16  -6    9.94    2.98
   3 -16   6    9.33    3.23
   3 -16   7   36.16    4.21
   3 -16   7   41.02    4.10
  -3 -16  -7   35.37    3.72
   3 -16   8   70.25    5.75
  -3 -16  -8   68.96    5.73
  -3  16  -8   82.01    5.59
   3  17  -9    3.84    2.92
   3 -17  -9    0.98    3.34
  -3 -17   8   27.10    4.07
   3  17  -8   25.54    3.66
   3  17  -8   22.71    3.19
   3 -17  -8   21.83    3.39
   3  17  -7    3.93    3.22
   3 -17  -7    6.26    2.52
   3  17  -7    3.69    2.28
   3 -17  -7    7.01    2.29
   3  17  -7    4.03    2.18
  -3 -17   7    0.46    2.99
  -3 -17   6   68.97    4.53
   3  17  -6   64.46    3.85
   3 -17  -6   69.57    3.92
   3 -17  -6   64.52    3.33
   3 -17  -6   62.96    2.77
   3  17  -6   71.40    3.71
   3 -17  -6   72.20    3.81
   3  17  -6   71.37    5.00
   3 -17  -5   -0.08    1.31
  -3  17   5   -1.38    1.65
   3 -17  -5    1.40    1.79
   3  17  -5    0.51    1.73
   3  17  -5   -1.06    2.95
  -3  17   5    3.01    2.89
   3  17  -5    1.25    1.57
   3 -17  -5   -0.47    1.67
  -3 -17   5   -1.50    2.37
  -3  17   4   37.16    2.65
   3 -17  -4   39.70    2.50
   3 -17  -4   34.10    2.43
  -3  17   4   34.08    3.72
   3  17  -4   34.21    3.71
  -3 -17   4   34.86    3.08
  -3  17   3   -0.29    1.91
   3  17  -3    2.74    1.37
   3 -17  -3   -0.85    1.39
   3  17  -3    0.53    2.59
  -3  17   3   -1.08    2.86
   3 -17  -3    0.75    1.72
   3 -17  -2   23.50    2.35
  -3  17   2   23.58    2.49
   3 -17  -2   23.47    2.05
   3 -17  -2   18.24    2.17
   3  17  -2   21.11    2.14
  -3  17   2   20.10    1.65
  -3 -17   2   19.48    1.68
  -3 -17   2   27.78    3.41
  -3  17   2   14.23    3.11
   3  17  -2   25.80    3.46
   3 -17  -1    2.12    1.55
   3 -17  -1    3.57    2.00
  -3  17   1    4.35    1.84
   3 -17  -1    4.46    1.18
   3  17  -1    4.27    1.17
  -3 -17   1    7.64    2.78
  -3  17   1    4.08    2.70
  -3  17   1    4.43    1.08
  -3 -17   1    4.55    1.12
   3  17   0    0.31    0.42
   3 -17   0    0.36    1.52
   3 -17   0    1.78    2.15
   3  17   0    1.43    1.30
   3  17   0    0.73    0.98
   3 -17   0    2.13    1.05
  -3  17   0    2.51    1.65
  -3  17   0    1.93    0.99
  -3 -17   0    1.84    1.03
  -3  17   0    2.06    2.67
  -3 -17   0    5.67    2.82
   3  17   0    2.15    2.75
   3 -17   1    2.50    2.13
   3  17   1    1.06    0.99
  -3 -17  -1   -1.35    2.01
   3 -17   1    1.56    1.12
   3  17   1    0.14    1.13
   3 -17   1    2.43    1.69
  -3  17  -1    0.47    1.27
  -3 -17  -1    1.18    1.33
  -3 -17  -2   19.49    1.94
  -3  17  -2   19.65    1.97
  -3 -17  -2   16.25    2.42
   3 -17   2   22.82    2.88
   3 -17   2   17.76    1.73
   3  17   2   19.38    1.71
  -3  17  -3   65.34    4.21
  -3 -17  -3   68.42    4.06
  -3 -17  -3   62.12    3.94
   3 -17   3   70.87    3.48
   3 -17   4   12.20    1.98
   3  17   4   11.76    1.97
  -3 -17  -4   12.67    2.39
  -3  17  -4   13.50    2.51
  -3 -17  -4   10.60    2.43
   3 -17   5    5.30    2.62
  -3  17  -5    7.34    2.43
  -3 -17  -5    6.45    2.33
  -3 -17  -5    5.28    2.54
  -3  17  -6   67.24    4.54
  -3 -17  -6   72.40    4.76
   3 -17   6   68.03    5.12
   3 -17   6   74.94    5.01
   3 -17   7   20.26    3.86
   3 -17   7   10.91    3.49
  -3 -17  -7   21.71    3.42
  -3  17  -7   21.63    3.34
   3  18  -8   41.24    4.37
  -3 -18   8   38.61    4.38
   3 -18  -8   43.19    3.97
   3  18  -8   39.51    3.64
   3  18  -7  183.00    8.92
   3  18  -7  192.07    7.80
  -3 -18   7  176.74    8.56
   3  18  -7  180.97    7.93
   3 -18  -7  192.77    8.12
   3  18  -6   84.99    4.23
   3 -18  -6   95.58    4.37
   3  18  -6   85.08    5.66
   3 -18  -6   90.83    4.51
   3  18  -6   85.13    4.44
  -3 -18   6   77.67    5.06
   3 -18  -6   77.04    3.38
   3  18  -5   11.23    3.22
  -3  18   5    6.94    3.18
   3 -18  -5   11.38    1.69
  -3  18   5   10.31    1.87
   3 -18  -5    9.28    1.53
   3  18  -5    7.09    1.94
   3 -18  -5   13.06    2.04
   3  18  -5   13.01    1.82
   3 -18  -5   12.58    1.91
  -3 -18   5   11.65    2.76
  -3  18   4  324.20   12.49
  -3 -18   4  329.88   13.06
   3 -18  -4  333.40   12.31
   3 -18  -4  347.47   12.46
  -3  18   4  332.75   13.92
   3  18  -4  318.53   13.83
   3  18  -4  340.33   12.21
   3 -18  -4  350.38   12.30
   3  18  -3  225.81    8.55
   3 -18  -3  233.74    8.59
   3 -18  -3  228.32    8.72
   3  18  -3  209.42    9.05
   3 -18  -3  210.34    9.13
   3 -18  -3  242.95    8.99
  -3  18   3  233.85    9.13
   3  18  -3  226.22   10.27
  -3  18   3  215.73   10.25
   3 -18  -2   12.03    2.15
  -3  18   2    8.98    2.19
   3  18  -2   11.81    1.72
   3 -18  -2    7.69    1.64
   3 -18  -2    7.81    1.67
  -3  18   2    6.31    1.14
  -3 -18   2    8.82    1.32
  -3  18   2    9.18    3.21
   3  18  -2    8.64    3.04
  -3 -18   1  433.65   16.99
  -3  18   1  472.61   17.57
   3 -18  -1  476.19   16.28
  -3  18   1  450.71   15.78
   3  18  -1  441.28   17.12
   3  18  -1  413.58   14.99
   3 -18  -1  431.75   15.05
   3  18  -1  432.81   14.98
   3 -18  -1  422.54   15.53
  -3  18   1  417.98   15.00
  -3 -18   1  430.45   15.09
  -3 -18   0  267.91   11.20
  -3  18   0  258.06   11.43
   3  18   0  260.06    9.45
   3 -18   0  294.38   10.62
  -3  18   0  253.79    9.81
   3  18   0  242.63   11.12
   3 -18   0  254.37    9.10
   3  18   0  243.74    9.03
  -3  18   0  251.71    9.07
  -3 -18   0  262.17    9.17
   3 -18   0  238.60    9.67
   3 -18   1    6.87    2.44
   3  18   1    4.76    1.09
   3 -18   1    3.47    1.91
  -3  18  -1    5.92    1.26
  -3 -18  -1    4.47    1.30
  -3 -18  -1    4.40    2.14
   3 -18   1    3.02    1.12
   3  18   1    4.98    1.09
  -3  18  -2  257.50    9.55
  -3 -18  -2  254.44    9.55
  -3 -18  -2  265.79   10.29
   3 -18   2  258.49    9.43
   3  18   2  248.40    9.35
  -3  18  -2  258.66   11.53
  -3  18  -3  397.24   15.41
  -3 -18  -3  385.53   15.18
  -3 -18  -3  410.56   15.19
   3 -18   3  404.48   14.53
  -3 -18  -3  400.35   14.55
  -3  18  -3  405.87   14.62
   3 -18   4    5.05    1.86
  -3 -18  -4    5.95    2.41
  -3 -18  -4    5.82    2.29
  -3  18  -4    6.23    2.23
  -3 -18  -5   93.93    5.40
   3 -18   5  101.14    5.69
  -3  18  -5  107.97    5.50
  -3 -18  -6  120.58    6.49
   3 -18   6  128.50    6.82
   3 -18   6  129.20    6.98
  -3 -18  -7    1.82    3.25
  -3  18  -7    4.74    3.04
   3 -18   7   -0.27    3.26
   3 -18   7    8.33    3.58
   3 -19  -8   41.04    3.81
   3  19  -8   51.88    3.91
  -3 -19   8   39.88    4.53
   3  19  -8   52.18    4.66
   3  19  -7   20.64    3.81
  -3 -19   7   25.82    3.78
   3  19  -7   31.20    2.79
   3  19  -7   23.68    2.86
   3 -19  -7   23.83    3.02
   3  19  -6    1.76    3.30
   3  19  -6    2.55    1.96
   3 -19  -6    1.73    2.19
  -3 -19   6    0.22    2.84
   3  19  -6    2.44    1.85
   3  19  -5    2.96    1.56
   3 -19  -5    1.46    1.68
   3 -19  -5    0.87    1.52
  -3  19   5   -0.11    1.66
   3  19  -5   -0.24    1.74
   3 -19  -5    0.24    1.77
  -3 -19   5   -0.40    2.56
   3  19  -5   -0.30    3.34
  -3  19   5   -1.13    3.20
   3 -19  -5    1.15    1.35
   3 -19  -4    8.23    1.86
  -3  19   4    8.78    1.90
  -3 -19   4    6.51    2.63
   3 -19  -4    5.15    1.58
   3  19  -4   10.37    1.52
  -3  19   4    9.06    3.30
   3  19  -4    5.64    3.26
   3  19  -4   10.65    1.55
   3 -19  -4    7.17    1.56
   3 -19  -3    1.57    1.57
   3  19  -3    1.54    1.89
   3 -19  -3    0.50    1.92
  -3  19   3   -0.15    2.09
   3 -19  -3    1.58    1.90
   3  19  -3    0.89    3.09
  -3  19   3    3.35    3.22
   3  19  -3    1.88    1.09
   3 -19  -2    6.52    2.24
  -3  19   2    6.57    2.11
  -3  19   2    5.65    3.23
   3  19  -2    4.42    2.91
   3 -19  -2    8.59    1.38
   3  19  -2    6.96    1.34
   3 -19  -2    8.32    1.72
   3  19  -2    9.13    1.38
  -3  19   1    2.02    1.89
   3  19  -1    0.64    1.65
   3  19  -1   -0.30    2.92
  -3  19   1    1.30    3.29
   3 -19  -1   -1.02    0.93
   3  19  -1   -0.39    0.82
  -3  19   1    1.40    0.87
  -3 -19   1    0.17    1.00
   3  19  -1    0.05    0.90
   3 -19  -1   -0.33    1.56
   3  19   0   25.59    1.99
   3 -19   0   31.52    3.21
  -3  19   0   28.86    2.45
  -3  19   0   24.71    1.45
  -3 -19   0   27.00    1.58
   3 -19   0   25.93    1.50
   3  19   0   26.34    1.42
   3 -19   0   25.42    2.30
   3  19   0   21.89    3.64
  -3  19   0   29.92    4.09
   3  19   1   -0.06    1.07
  -3 -19  -1   -2.57    2.53
   3 -19   1   -0.99    1.70
   3 -19   1    0.48    1.02
   3  19   1    0.57    0.93
  -3 -19  -1    1.25    1.12
  -3  19  -1    0.11    1.04
  -3 -19  -2    8.82    2.46
   3 -19   2   13.51    1.53
   3  19   2   11.96    1.42
  -3  19  -2    9.12    1.66
  -3 -19  -2   11.89    1.68
  -3  19  -3   14.63    3.74
  -3 -19  -3   23.58    2.17
  -3 -19  -3   16.60    2.78
  -3  19  -3   25.92    2.20
   3 -19   3   18.63    1.93
  -3 -19  -4    2.02    2.39
  -3  19  -4    1.06    2.29
  -3  19  -5   26.26    3.15
   3 -19   5   28.11    3.49
  -3 -19  -5   22.02    3.15
  -3  19  -6   39.74    3.59
   3 -19   6   46.56    4.32
  -3 -19  -6   33.13    3.82
   3 -19   7   11.39    3.48
   3 -19   7    7.31    3.89
  -3 -19  -7    7.81    3.14
  -3  19  -7    8.78    2.98
   3  20  -8   33.58    4.46
  -3 -20   8   28.72    4.18
   3  20  -8   33.97    3.30
   3  20  -7    0.91    3.68
  -3 -20   7    4.69    3.44
   3 -20  -7    1.99    2.48
   3  20  -7    2.86    2.23
  -3 -20   6   14.25    3.34
   3  20  -6   13.16    2.28
   3 -20  -6   14.42    2.37
   3  20  -6   12.92    3.84
   3  20  -6   14.69    2.15
   3  20  -5    2.34    1.56
  -3  20   5    2.41    1.69
  -3 -20   5    2.08    2.65
   3  20  -5   -0.23    1.80
   3 -20  -5    3.27    1.85
   3  20  -5    3.71    3.45
  -3  20   5    1.79    3.50
   3  20  -5    2.59    2.04
   3 -20  -4    4.36    1.72
   3  20  -4    6.51    1.92
   3 -20  -4    6.33    1.97
  -3  20   4    3.39    1.91
   3 -20  -4    5.66    1.63
   3  20  -4    4.37    1.54
   3  20  -4   11.86    3.70
  -3  20   4    3.69    3.47
  -3 -20   4    5.99    2.68
   3  20  -4    6.83    1.40
   3 -20  -4    6.09    1.53
   3 -20  -3    6.94    1.92
   3  20  -3    4.14    1.78
  -3  20   3    5.75    2.11
   3 -20  -3    3.95    2.07
   3 -20  -3    5.29    1.66
   3  20  -3    7.91    1.74
   3  20  -3    7.73    1.14
   3 -20  -3    5.55    1.20
   3  20  -3    9.97    3.57
  -3  20   3    2.25    3.26
   3  20  -2    1.14    0.94
   3 -20  -2    1.84    1.00
   3 -20  -2    0.52    1.51
   3  20  -2   -0.15    1.22
   3 -20  -2    2.41    2.17
   3  20  -2   -0.31    0.77
  -3  20   2   -3.97    3.61
   3  20  -2    1.55    3.09
  -3  20   2    0.32    2.16
  -3  20   1   11.60    3.61
   3  20  -1    5.31    3.20
   3  20  -1    7.55    1.85
  -3  20   1    2.81    2.12
   3  20  -1    8.69    1.05
   3 -20  -1    6.43    1.72
   3 -20  -1    5.60    0.77
   3  20   0    4.10    3.37
  -3  20   0    4.56    3.37
   3  20   0    6.15    1.39
  -3  20   0    2.40    2.00
   3 -20   0    2.64    0.79
   3 -20   0    0.89    1.80
  -3 -20   0    2.60    0.90
   3  20   1   19.13    1.53
  -3  20  -1   24.12    1.39
  -3 -20  -1   19.82    1.52
   3 -20   1   23.94    1.49
  -3  20  -2   -0.36    3.55
  -3 -20  -2    1.49    2.37
  -3 -20  -2   -0.33    1.40
  -3  20  -2   -0.38    1.35
  -3  20  -3   12.00    1.93
  -3 -20  -3   11.44    2.62
  -3  20  -3   10.36    3.73
  -3 -20  -4   23.49    2.95
  -3  20  -4   25.32    3.20
  -3  20  -4   20.87    4.43
   3 -20   4   24.27    3.14
   3 -20   5   23.59    3.39
  -3  20  -5   33.05    2.94
  -3  20  -5   27.06    3.29
  -3 -20  -5   30.44    3.40
   3 -20   6   -2.03    3.34
  -3 -20  -6   -1.97    3.03
  -3 -20  -6    0.21    2.81
  -3  20  -6   -3.10    2.56
   3  21  -7   13.57    2.50
  -3 -21   7   13.37    3.66
   3  21  -7   11.43    4.03
   3  21  -6   95.18    4.60
  -3 -21   6   84.46    5.56
   3  21  -5  198.30   10.06
   3  21  -5  214.90    7.98
  -3  21   5  199.80   10.05
   3 -21  -5  211.19    8.10
   3 -21  -5  199.54    7.98
  -3 -21   5  210.11    9.15
   3  21  -5  212.36    8.49
   3 -21  -4   30.57    2.72
  -3 -21   4   25.88    3.19
   3 -21  -4   26.20    2.14
  -3  21   4   24.78    2.39
   3  21  -4   24.45    1.79
   3  21  -4   21.75    2.52
   3 -21  -4   21.89    2.69
   3  21  -4   26.48    2.43
   3 -21  -4   20.83    2.10
   3  21  -4   24.30    2.10
   3  21  -4   28.37    4.24
  -3  21   4   34.36    4.44
   3  21  -3   99.49    6.37
   3 -21  -3   92.16    4.03
   3  21  -3   89.77    3.96
   3  21  -3   89.50    3.58
  -3  21   3   89.83    6.22
   3 -21  -3   87.73    4.14
   3  21  -3   93.43    4.20
   3 -21  -3  106.83    4.98
  -3  21   3  100.01    4.83
   3 -21  -2  341.85   10.76
  -3  21   2  308.38   10.51
   3  21  -2  316.41   10.52
   3 -21  -2  240.65    8.82
   3  21  -2  296.00   12.04
  -3  21   2  313.85   12.36
   3  21  -2  298.15    9.43
   3 -21  -2  293.49    9.72
  -3  21   1  105.50    5.03
   3  21  -1   98.36    4.74
   3 -21  -1   94.21    4.58
   3  21  -1  103.11    3.85
   3  21  -1   97.50    6.59
  -3  21   1  101.53    6.75
  -3  21   0   74.69    4.09
   3 -21   0   70.94    3.86
  -3  21   0   83.62    6.04
   3  21   0   80.47    5.67
  -3 -21  -1  318.03   11.49
   3  21   1  302.72    9.95
  -3  21  -2   79.26    3.38
  -3 -21  -2   88.48    4.84
  -3  21  -2   72.62    6.10
  -3  21  -3    2.16    1.47
  -3  21  -3    1.14    1.66
  -3  21  -3   -1.53    3.83
  -3 -21  -3   -1.33    2.46
  -3  21  -4  127.10    6.33
  -3  21  -4  111.85    5.41
  -3 -21  -4  129.48    6.26
  -3  21  -4  126.28    5.49
  -3  21  -4  113.17    7.75
   3 -21   5   73.02    4.86
  -3 -21  -5   65.90    4.49
  -3  21  -5   57.26    3.79
  -3  21  -5   62.39    6.14
  -3  21  -6   -2.17    4.57
   3 -21   6   -1.80    3.38
  -3 -21  -6   -2.63    3.00
  -3  21  -6    1.30    2.45
  -3 -22   7   11.87    3.85
   3  22  -7    6.16    2.31
   3  22  -7    2.97    3.89
  -3 -22   6   16.25    3.37
   3  22  -6   17.57    2.28
   3  22  -6   17.36    4.31
  -3  22   5    9.57    3.99
   3  22  -5   12.88    4.32
  -3 -22   5   10.91    3.26
  -3  22   4    1.28    1.84
   3  22  -4    3.39    1.97
   3 -22  -4    2.85    1.53
   3  22  -4    1.94    1.94
  -3 -22   4    1.87    2.86
   3  22  -4    1.16    1.13
   3  22  -4    9.20    3.92
  -3  22   4    1.02    3.85
   3  22  -3   -0.29    1.52
   3 -22  -3    1.35    1.52
  -3  22   3   -0.76    2.26
   3 -22  -3   -0.84    2.30
   3  22  -3    0.72    0.54
   3  22  -3    0.81    0.48
   3  22  -3   -0.34    3.42
  -3  22   3   -1.07    3.76
   3  22  -2    6.72    2.36
  -3  22   2   -0.17    2.37
   3  22  -2    0.50    1.30
   3 -22  -2    1.41    1.64
   3  22  -2   -0.68    3.48
  -3  22   2    5.14    3.91
   3 -22  -2    4.91    2.60
  -3  22   1    1.23    2.31
   3  22  -1    6.56    1.96
   3 -22  -1    1.83    1.75
  -3  22   1    8.61    3.79
   3  22  -1    0.69    3.55
   3  22   0    2.08    3.60
  -3  22   0    1.92    3.78
  -3  22   0    2.73    2.13
  -3 -22  -1    6.01    2.74
   3  22   1    3.51    1.13
  -3  22  -2   10.71    1.02
  -3  22  -2   11.46    4.34
  -3  22  -2   10.02    1.03
  -3 -22  -3    4.11    2.86
  -3  22  -3    5.44    1.49
  -3  22  -3    5.55    1.59
   3 -22   4   18.26    3.21
  -3 -22  -4   18.43    3.01
  -3  22  -4   23.88    4.76
   3 -22   5   40.16    4.01
  -3  22  -5   37.98    2.99
  -3  22  -5   34.27    5.34
  -3 -22  -5   36.70    3.63
  -3 -23   6   38.77    4.40
   3  23  -6   40.00    4.98
   3  23  -5    6.30    1.70
  -3 -23   5    5.29    3.13
   3  23  -5    2.82    3.89
  -3  23   5   -4.83    4.28
  -3  23   4    0.45    1.87
   3  23  -4    0.84    1.84
   3  23  -4    2.13    3.78
  -3  23   4    0.36    4.06
  -3 -23   4   -1.51    3.07
   3  23  -4    1.97    1.50
   3 -23  -3    4.41    2.39
   3  23  -3    2.91    1.59
   3 -23  -3    1.73    1.56
   3  23  -3    1.77    3.65
  -3  23   3   -4.11    3.87
  -3  23   3    2.11    2.24
   3  23  -2   16.14    1.67
   3 -23  -2   13.81    1.87
   3  23  -2   13.16    3.91
  -3  23   2   15.01    4.38
  -3  23   2   17.84    2.80
   3  23  -2   16.95    2.61
  -3  23   1    2.35    4.24
   3  23  -1    1.44    3.84
  -3  23   1    2.11    2.34
   3  23  -1    0.13    1.88
  -3  23   0   -0.80    4.11
   3  23   0    1.09    3.70
  -3  23   0    1.34    2.26
   3  23   1   -0.70    1.12
  -3 -23  -1    0.43    2.75
  -3 -23  -2   -0.62    2.85
  -3  23  -2    1.67    4.41
   3 -23   3   40.97    3.73
  -3 -23  -3   40.44    3.70
  -3  23  -3   34.52    2.03
  -3  23  -3   44.83    5.38
  -3  23  -4   10.27    4.47
   3 -23   4    2.38    2.95
  -3 -23  -4    7.81    2.87
  -3  23  -5    4.83    4.49
   3 -23   5   13.13    3.44
  -3 -23  -5   11.61    3.17
  -3  24   5   13.64    4.59
   3  24  -5   16.77    4.58
  -3 -24   5    5.69    3.29
  -3 -24   4  149.76    7.63
  -3  24   4  152.17    6.40
   3  24  -4  157.18    8.80
  -3  24   4  173.51    9.11
  -3  24   3   92.82    4.93
  -3  24   3  101.98    7.05
   3  24  -3   94.89    6.92
   3  24  -2    8.89    4.16
  -3  24   2    3.62    4.23
   3  24  -2    8.18    2.35
  -3  24   2    5.06    2.60
  -3  24   1  173.81    7.70
   3  24  -1  185.68    7.37
  -3  24   1  159.52    9.75
   3  24  -1  179.71    9.60
  -3  24   0  146.39    6.62
   3  24   0  141.28    8.66
  -3  24   0  152.88    8.97
  -3 -24  -1    1.56    2.78
  -3  24  -1    4.77    2.60
  -3 -24  -2  141.69    6.97
  -3 -24  -3  143.13    6.85
   3 -24   3  132.78    6.75
  -3  24  -3  138.14    8.83
  -3 -24  -4    6.53    3.05
   3 -24   4    5.22    2.88
  -3  24  -4    1.78    4.35
   3  25  -5    7.55    4.53
  -3  25   5   -2.99    4.38
  -3 -25   5   -1.71    3.51
  -3  25   4    4.63    4.44
   3  25  -4    7.97    4.51
  -3 -25   4    7.15    3.52
  -3  25   3    0.73    2.26
  -3  25   3   -3.65    4.46
   3  25  -3    1.15    4.31
   3  25  -2    0.17    2.38
  -3  25   2    0.88    2.61
   3  25  -2    1.16    4.24
  -3  25   2    0.42    4.46
  -3  25   1    0.18    2.72
   3  25  -1    2.72    4.06
  -3  25   1    2.13    4.63
  -3  25   0    4.19    2.55
  -3  25   0    1.72    4.36
  -3 -25  -1   10.81    3.36
  -3  25  -1    5.92    2.80
  -3 -25  -2   16.70    3.24
   3 -25   2   13.71    2.70
  -3 -25  -3   15.01    3.24
   3 -25   3   16.91    3.07
  -3  25  -3    9.16    4.60
  -3  26   4   14.45    4.80
   3  26  -4    3.13    4.47
  -3 -26   4    5.23    3.35
  -3  26   3    4.24    2.40
  -3  26   3    8.85    4.60
   3  26  -3    8.68    4.60
  -3  26   2   -1.95    2.63
   3  26  -2    0.40    4.19
  -3  26   2   -3.04    5.11
  -3  26   1    0.73    2.82
  -3  26   1    2.65    4.48
   3  26  -1    2.41    4.55
  -3  26   0   -2.68    2.71
  -3  26   0    8.04    4.75
  -3 -26  -1   15.41    3.53
  -3  26  -1   16.35    3.01
  -3 -26  -2   -0.23    3.11
   3 -26   2   -1.40    2.69
  -3  27   2  127.47    8.53
  -3  27   2  125.21    6.28
   3  27  -2  120.68    8.23
  -3  27   1   30.95    3.62
   3  27  -1   24.95    5.40
  -3  27   1   35.32    5.65
  -3  27   0   26.56    3.30
  -3  27   0   27.67    5.58
  -3  27  -1  128.63    6.44
  -3 -27  -1  142.69    7.18
   4   0 -11   -4.19    4.08
   4   0 -10   84.56    6.06
  -4   0   9  226.61    7.91
  -4   0   9  220.07    7.84
   4   0  -8   35.31    3.60
   4   0  -8   40.38    3.35
  -4   0   8   29.09    1.79
  -4   0   7  143.00    5.57
  -4   0   7  141.12    6.95
   4   0  -7  151.26    7.14
   4   0  -7  152.57    6.52
   4   0  -7  147.28    6.69
   4   0  -7  149.14    6.72
   4   0  -6  269.97   10.39
  -4   0   6  264.53    9.71
  -4   0   6  270.02   10.91
   4   0  -6  273.04   10.80
   4   0  -6  271.22   10.57
  -4   0   5  264.91    9.64
  -4   0   5  263.50   10.45
   4   0  -5  262.48   10.36
   4   0  -5  263.03   10.23
  -4   0   4  332.68   12.13
  -4   0   4  338.76   12.68
   4   0  -4  339.07   12.52
  -4   0   3 1439.26   48.36
   4   0  -3 1398.59   48.18
  -4   0   3 1389.04   48.62
  -4   0   3 1398.97   48.81
  -4   0   2   70.11    3.33
   4   0  -2   66.61    3.19
  -4   0   2   64.91    3.36
  -4   0   2   68.32    3.55
   4   0  -1   82.69    3.83
  -4   0   1   85.82    4.01
  -4   0   1   82.11    3.96
   4   0   0  450.42   16.46
  -4   0   0  467.58   16.50
  -4   0   0  455.21   16.52
   4   0   1 2677.42   89.70
  -4   0  -1 2578.68   90.32
  -4   0  -1 2611.17   89.52
  -4   0  -2    0.38    1.10
  -4   0  -2    0.71    1.60
  -4   0  -2    2.10    1.34
   4   0   2    0.13    0.40
  -4   0  -3  703.52   24.14
  -4   0  -3  692.17   23.43
   4   0   3  682.05   23.70
  -4   0  -3  612.26   23.93
   4   0   3  650.71   23.78
   4   0   3  654.86   23.99
   4   0   4  227.89    9.20
  -4   0  -4  218.98    9.16
   4   0   4  223.46    8.83
  -4   0  -4  227.22    9.13
   4   0   4  214.20    8.87
   4   0   5   85.24    4.75
  -4   0  -5   91.34    4.79
   4   0   5   87.74    4.56
  -4   0  -5   89.02    4.89
   4   0   6  173.85    7.40
  -4   0  -6  167.64    7.63
   4   0   6  166.49    7.78
  -4   0  -6  163.98    7.16
   4   0   7   91.23    5.28
   4   0   7   98.93    5.10
   4   0   7   91.29    5.49
   4   0   8    3.24    2.96
   4   0   8    1.36    3.09
   4   0   9   29.58    3.84
   4   0   9   32.98    4.22
   4  -1 -11    5.95    4.04
   4   1 -11    2.78    4.07
   4   1 -10   44.54    4.83
   4  -1 -10   57.80    5.16
   4  -1  -9   53.26    4.76
   4   1  -9   66.75    5.01
  -4  -1   9   58.64    2.68
  -4  -1   9   58.67    2.67
  -4   1   8    0.69    0.78
  -4   1   8    0.34    0.66
   4  -1  -8    1.55    2.26
   4   1  -8    2.08    2.46
  -4  -1   8   -0.57    1.07
   4   1  -8   -0.79    2.57
   4  -1  -8   -1.85    2.53
   4   1  -7   61.10    3.73
   4  -1  -7   54.33    3.58
   4   1  -7   52.67    3.36
   4  -1  -7   55.35    3.38
  -4   1   7   49.65    3.76
  -4  -1   7   50.55    3.75
   4  -1  -7   53.37    3.82
   4   1  -7   53.29    3.95
   4   1  -7   44.26    3.43
   4  -1  -7   48.23    3.61
  -4   1   7   46.42    2.37
  -4  -1   7   46.62    2.45
  -4   1   6   65.04    4.04
  -4  -1   6   62.84    3.97
   4  -1  -6   52.00    3.73
   4   1  -6   67.80    3.90
   4  -1  -6   61.09    3.47
   4   1  -6   57.42    3.44
  -4  -1   6   57.31    2.80
  -4   1   6   61.71    2.82
   4  -1  -6   69.00    3.74
   4   1  -6   63.80    3.77
   4  -1  -5    9.76    1.82
   4   1  -5   10.27    1.83
   4   1  -5   11.10    1.96
   4  -1  -5   10.64    1.83
  -4   1   5   11.07    2.00
  -4  -1   5    8.66    1.91
   4   1  -5   12.69    1.79
  -4   1   5    9.63    1.29
  -4  -1   5   11.23    1.31
  -4   1   4    0.89    1.54
  -4  -1   4    0.89    1.47
   4   1  -4    1.99    1.31
  -4  -1   4    1.87    1.06
  -4   1   4    0.92    1.10
   4  -1  -4    1.27    1.42
  -4  -1   3    2.17    1.32
  -4   1   3    1.02    1.11
  -4  -1   3    1.90    1.06
  -4  -1   3    0.70    0.64
   4  -1  -3    0.57    1.00
  -4  -1   3    0.79    1.38
  -4   1   3   -0.66    1.44
  -4   1   2    0.24    1.20
  -4  -1   2    2.19    1.22
  -4   1   2    2.68    1.23
  -4  -1   2    2.72    1.12
   4  -1  -2    1.17    1.04
   4   1  -2    2.48    1.11
  -4  -1   2    2.11    1.14
  -4   1   2    0.43    1.20
  -4   1   1    0.37    1.26
  -4  -1   1   -0.13    1.36
   4  -1  -1   -0.76    1.25
   4   1  -1    0.11    1.10
  -4  -1   1    0.27    1.28
  -4   1   1    1.06    1.22
   4  -1   0   46.50    2.68
   4   1   0   49.39    2.72
  -4  -1   0   50.27    2.75
  -4   1   0   49.20    2.69
  -4  -1   0   49.73    2.80
  -4   1   0   45.59    2.77
   4   1   1  104.89    4.40
   4  -1   1   89.13    4.27
  -4   1  -1   82.03    4.80
  -4  -1  -1   87.26    4.84
  -4   1  -1   97.95    4.19
  -4  -1  -1   96.27    4.17
  -4  -1  -2   33.80    2.13
  -4   1  -2   31.40    2.09
  -4  -1  -2   34.75    2.68
  -4   1  -2   34.44    2.66
  -4  -1  -2   32.60    2.71
  -4  -1  -3  114.68    5.23
  -4   1  -3  108.21    5.13
  -4  -1  -3  106.89    4.46
  -4   1  -3  113.47    4.58
   4  -1   3   95.52    3.90
   4   1   3  103.72    4.69
   4  -1   3  104.16    4.78
  -4  -1  -3   95.37    5.02
  -4   1  -3  108.07    5.07
   4  -1   3  106.60    4.88
   4   1   3  109.01    4.91
   4  -1   3  118.66    5.17
   4   1   3   97.75    4.98
   4  -1   4   69.27    4.14
   4   1   4   73.19    4.19
  -4   1  -4   78.60    4.34
  -4  -1  -4   70.00    4.20
   4   1   4   78.87    3.97
   4  -1   4   71.61    3.95
   4  -1   4   79.91    4.13
   4   1   4   77.22    4.05
  -4   1  -4   79.46    4.28
  -4  -1  -4   78.98    4.23
   4  -1   5   22.29    2.57
   4   1   5   18.30    2.60
  -4   1  -5   19.18    2.69
  -4  -1  -5   16.47    2.51
  -4   1  -5   17.45    2.57
  -4  -1  -5   20.25    2.62
   4  -1   5   16.97    2.33
   4   1   5   19.67    2.43
   4  -1   6    5.32    2.29
   4   1   6    3.23    2.16
   4  -1   6    3.37    2.53
   4   1   6    1.57    2.36
  -4  -1  -6    4.76    2.44
  -4   1  -6    2.93    2.35
  -4   1  -6    2.68    1.97
  -4  -1  -6    6.16    1.97
   4   1   7  126.63    6.00
   4  -1   7  127.68    6.08
   4  -1   7  120.81    6.24
   4   1   7  120.17    6.10
  -4  -1  -7  115.87    6.23
   4  -1   7  119.83    6.48
   4   1   7  130.38    6.62
   4  -1   8   36.82    4.01
   4   1   8   33.05    3.87
   4  -1   8   34.08    3.78
   4   1   8   32.28    3.62
   4  -1   9    9.29    3.54
   4  -1   9   15.61    3.37
   4   1   9   12.75    3.31
   4  -2 -11   27.67    4.73
   4  -2 -10   24.36    4.03
  -4  -2  10   18.35    1.59
  -4  -2   9    7.29    1.37
   4  -2  -9    5.32    3.22
   4  -2  -8   61.31    3.99
  -4  -2   8   55.32    2.78
   4  -2  -8   62.83    4.53
  -4   2   7   38.91    1.85
   4   2  -7   44.08    3.49
   4  -2  -7   47.14    3.39
  -4  -2   7   44.64    3.69
   4  -2  -7   45.28    3.71
   4   2  -7   42.29    3.16
   4  -2  -7   51.86    3.20
   4   2  -7   41.29    3.34
   4  -2  -7   49.99    3.61
  -4  -2   7   48.42    2.41
   4  -2  -6    4.04    2.05
   4   2  -6    1.40    1.82
   4  -2  -6    2.98    1.73
  -4  -2   6   -1.22    2.07
   4  -2  -6    2.39    1.64
   4   2  -6   -1.17    1.66
  -4   2   6    0.69    0.93
  -4  -2   6    0.08    1.09
   4  -2  -5   12.01    1.81
   4   2  -5   10.57    1.84
   4   2  -5   13.30    1.92
   4  -2  -5   13.09    1.89
   4   2  -5    8.81    1.72
  -4  -2   5   11.96    2.01
  -4   2   5    9.04    1.26
  -4  -2   5    9.37    1.32
   4  -2  -4   38.05    2.55
   4   2  -4   38.56    2.52
   4  -2  -4   37.30    2.54
  -4  -2   4   36.66    2.61
  -4  -2   4   38.38    2.15
  -4   2   4   37.17    2.15
  -4  -2   3    0.47    0.73
  -4  -2   3   -0.78    1.33
   4  -2  -3    1.99    1.10
  -4  -2   3    1.20    0.99
  -4   2   3    0.29    1.05
   4  -2  -3    0.16    1.05
   4   2  -3    0.10    1.19
  -4  -2   3    0.13    1.28
  -4   2   2    2.89    1.35
  -4  -2   2    4.69    1.37
   4   2  -2    1.92    1.07
   4   2  -2    2.19    0.96
  -4   2   2    1.91    1.17
   4  -2  -2    3.25    1.24
  -4  -2   2    3.34    1.13
  -4  -2   2    3.54    1.34
  -4  -2   1   81.89    4.06
   4   2  -1   85.54    3.45
   4   2  -1   88.52    3.94
   4  -2  -1   88.08    3.91
  -4   2   1   87.60    4.14
  -4  -2   1   90.50    4.10
   4   2   0    9.65    0.78
   4   2   0   10.42    1.48
  -4  -2   0   11.54    1.52
   4  -2   0   11.14    1.40
   4   2   0   12.54    1.52
  -4   2   0   13.09    1.52
  -4  -2   0    9.95    1.45
  -4  -2  -1   20.64    1.72
   4  -2   1   16.67    1.72
  -4   2  -1   17.14    1.61
   4   2   1   20.15    1.91
  -4  -2  -1   17.25    2.11
  -4   2  -2   38.43    2.27
  -4  -2  -2   39.57    2.30
  -4  -2  -2   36.54    2.76
  -4  -2  -2   30.58    2.75
  -4  -2  -3   69.36    4.02
  -4   2  -3   75.38    4.11
  -4  -2  -3   73.52    3.44
   4  -2   3   76.66    4.01
   4   2   3   71.97    3.83
   4  -2   3   77.26    3.06
  -4  -2  -3   68.37    4.00
   4  -2   4   -0.45    1.73
   4   2   4    0.15    1.79
  -4   2  -4    0.37    1.90
  -4  -2  -4    1.68    2.04
  -4  -2  -4    0.35    1.80
   4  -2   4   -0.73    1.72
  -4  -2  -4    0.86    1.29
   4  -2   4    0.94    1.04
   4  -2   4    1.23    1.57
   4   2   4    1.35    1.56
   4  -2   5  147.05    7.00
  -4  -2  -5  142.84    6.97
  -4   2  -5  162.15    7.20
   4  -2   5  158.64    6.89
   4   2   5  158.65    6.82
  -4  -2  -5  156.82    7.04
   4  -2   6   65.06    4.10
   4   2   6   65.92    3.97
  -4   2  -6   62.41    3.89
  -4  -2  -6   64.07    4.28
   4  -2   6   65.96    4.40
  -4  -2  -7   -0.86    2.84
   4  -2   7   -1.32    2.62
   4   2   7    0.79    2.39
   4  -2   7    2.47    2.30
   4   2   7    3.46    2.35
   4  -2   7    2.46    2.75
   4  -2   8   55.87    4.69
   4  -2   8   58.21    4.54
   4   2   8   63.72    4.34
   4  -2   9   82.06    5.53
   4   2   9   74.13    5.18
   4  -3 -11   93.79    6.66
   4  -3 -10  135.02    7.33
  -4  -3  10  109.97    4.60
   4  -3  -9   -0.29    3.12
  -4  -3   9    1.31    1.31
   4  -3  -8  258.74    9.99
   4  -3  -8  249.77   10.70
  -4  -3   8  232.55    8.90
   4  -3  -7  764.67   26.86
   4   3  -7  788.10   27.21
   4   3  -7  737.56   26.88
   4   3  -7  749.35   26.86
   4  -3  -7  761.94   26.76
  -4  -3   7  725.45   26.05
  -4  -3   7  762.03   27.35
   4  -3  -7  755.51   27.36
  -4   3   6    9.95    0.93
   4  -3  -6    9.53    2.02
   4   3  -6    9.04    2.12
   4   3  -6   10.22    1.96
   4  -3  -6    7.08    1.72
  -4  -3   6    9.07    1.38
  -4  -3   6   10.18    2.28
   4  -3  -6    8.82    2.05
  -4  -3   5  607.07   21.84
   4  -3  -5  631.41   21.77
   4   3  -5  576.34   21.40
  -4   3   5  592.23   20.79
   4   3  -5  625.76   21.76
   4  -3  -5  604.09   21.49
  -4  -3   5  596.65   21.05
   4  -3  -4  864.51   29.76
  -4  -3   4  854.36   29.84
  -4   3   4  816.67   29.16
   4   3  -4  851.49   29.54
   4  -3  -4  853.28   29.08
  -4  -3   4  837.04   29.30
  -4   3   4  851.39   29.96
   4  -3  -4  857.00   29.65
  -4  -3   3  322.86   11.82
   4  -3  -3  318.63   11.72
  -4   3   3  314.09   11.74
   4  -3  -3  311.00   11.99
  -4  -3   3  324.92   12.16
   4  -3  -3  344.55   12.15
  -4  -3   3  341.44   11.56
   4   3  -3  320.07   11.83
  -4   3   2  596.36   22.32
  -4  -3   2  626.33   22.68
   4  -3  -2  687.60   22.56
  -4  -3   2  651.15   22.28
  -4  -3   2  602.77   22.48
   4   3  -2  661.41   22.15
  -4  -3   2  598.56   22.31
   4  -3  -2  662.83   22.36
   4   3  -1 2728.06   90.74
   4  -3  -1 2567.85   90.67
  -4   3   1 2477.74   90.73
  -4  -3   1 2618.62   90.87
   4  -3  -1 2713.16   90.89
  -4  -3   1 2648.07   90.90
  -4   3   1 2822.69   90.98
   4   3  -1 2766.93   90.26
   4  -3  -1 2472.76   91.59
  -4  -3   0   50.40    2.83
   4  -3   0   48.32    3.42
  -4   3   0   48.81    2.71
  -4  -3   0   47.12    2.76
   4   3   0   55.99    2.72
   4   3   0   47.90    2.80
   4  -3   0   49.54    2.72
  -4  -3  -1  561.94   19.70
  -4   3  -1  556.21   19.61
   4   3   1  577.15   19.88
   4  -3   1  556.82   19.78
  -4  -3  -1  548.36   20.49
   4  -3   1  517.26   20.16
  -4  -3  -2  275.34   10.41
  -4   3  -2  286.40   10.44
   4  -3   2  280.69   10.91
   4  -3   2  282.30   10.67
  -4  -3  -2  289.40   11.03
  -4  -3  -2  279.21   11.06
  -4  -3  -3  312.82   11.80
   4   3   3  343.59   12.34
   4  -3   3  349.80   12.54
  -4  -3  -3  324.54   12.54
  -4   3  -3  332.44   12.52
  -4  -3  -3  299.14   12.45
  -4  -3  -4   96.78    5.04
   4   3   4  102.44    4.70
  -4  -3  -4  105.69    4.43
   4   3   4  112.07    4.99
   4  -3   4   92.39    5.03
   4  -3   4  102.08    4.20
  -4  -3  -4  100.76    5.23
   4  -3   4  104.54    4.92
  -4   3  -4   96.89    5.10
   4  -3   5  354.65   13.09
  -4  -3  -5  298.88   13.16
  -4   3  -5  327.37   13.26
  -4  -3  -5  338.65   12.47
   4  -3   5  346.75   12.35
   4   3   5  371.17   13.10
   4  -3   5  330.64   13.31
  -4  -3  -5  356.45   13.31
   4   3   6   26.65    2.73
   4  -3   6   22.98    2.71
   4  -3   6   21.06    2.88
  -4  -3  -6   20.42    2.88
   4   3   7   13.78    2.47
  -4  -3  -7   10.77    2.76
   4  -3   7    9.11    2.83
   4  -3   7   13.69    2.99
   4   3   7   11.74    2.72
   4  -3   8  149.11    7.60
   4  -3   8  139.35    7.30
   4   3   8  149.84    7.11
   4  -3   9   13.08    3.60
   4   3   9   10.01    3.26
   4   4 -11   32.24    4.82
   4  -4 -11   21.29    4.55
   4  -4 -10   28.72    4.34
   4  -4  -9    2.64    3.22
   4  -4  -8   15.60    3.16
   4  -4  -8   20.41    2.65
   4   4  -7   50.26    3.51
   4  -4  -7   54.46    3.43
   4  -4  -7   60.53    3.58
   4   4  -7   58.07    3.89
  -4   4   7   61.22    4.07
  -4  -4   7   50.58    3.98
   4  -4  -7   55.24    4.03
   4  -4  -6   -1.10    1.57
  -4   4   6    0.82    2.08
  -4  -4   6    0.20    1.92
   4  -4  -6    3.24    1.95
   4  -4  -6   -0.15    1.76
   4   4  -6   -0.37    2.04
   4   4  -5   35.90    2.79
   4  -4  -5   32.25    2.53
   4   4  -5   37.51    2.70
  -4   4   5   36.46    2.80
  -4  -4   5   35.71    2.85
   4  -4  -5   35.03    2.72
  -4  -4   5   34.83    2.08
  -4   4   5   34.75    1.74
  -4   4   4   -0.04    0.68
  -4   4   4   -0.07    0.95
  -4   4   4    0.65    1.39
   4  -4  -4    0.51    1.39
   4  -4  -4   -0.14    1.31
  -4  -4   4    0.60    1.44
   4   4  -4    2.19    1.42
   4  -4  -4    0.63    0.89
  -4  -4   4    1.41    1.12
   4  -4  -3   -0.09    1.13
  -4   4   3    1.17    1.02
   4  -4  -3    1.48    1.21
  -4  -4   3    2.13    0.98
  -4  -4   3   -0.13    1.26
   4  -4  -3    1.89    1.31
   4   4  -3    0.57    1.15
  -4  -4   3    0.38    0.93
   4  -4  -2   13.11    1.44
  -4   4   2   14.20    1.52
  -4  -4   2   16.39    1.81
   4  -4  -2   13.63    1.64
   4  -4  -2   11.26    1.46
  -4  -4   2   13.16    1.69
   4   4  -2   14.11    1.35
  -4  -4   2   13.99    1.45
  -4  -4   1   -0.13    1.31
  -4   4   1    1.35    1.14
  -4   4   1    1.31    1.16
   4   4  -1   -0.20    1.05
  -4  -4   1    0.79    1.20
   4  -4  -1    2.29    1.31
   4   4  -1    1.73    1.25
   4   4  -1    1.56    0.80
   4  -4  -1    1.00    1.11
   4  -4  -1    2.49    1.78
   4   4   0   28.51    2.18
   4  -4   0   29.55    1.99
  -4   4   0   29.13    2.07
   4   4   0   29.01    2.04
  -4  -4   0   31.82    2.20
  -4  -4   0   30.13    2.19
   4  -4   0   27.50    2.59
  -4  -4  -1   16.37    1.57
  -4   4  -1   10.11    1.42
   4   4   1   12.28    1.38
   4  -4   1   11.27    1.86
   4  -4   1   14.10    1.63
  -4  -4  -1   11.93    2.02
  -4  -4  -2   46.27    2.59
  -4   4  -2   46.81    2.62
   4  -4   2   44.08    2.94
  -4  -4  -2   47.48    3.17
   4  -4   2   53.61    2.88
  -4  -4  -2   41.19    2.97
   4   4   2   48.05    2.67
  -4  -4  -3   79.25    3.67
   4   4   3   84.50    4.12
   4  -4   3   80.69    4.27
  -4  -4  -3   81.89    4.35
  -4  -4  -3   82.08    4.37
  -4   4  -3   76.00    4.22
   4  -4   4    3.25    1.68
  -4  -4  -4    2.85    2.07
   4   4   4    2.80    1.81
  -4   4  -4    0.56    1.94
  -4  -4  -4    0.92    1.28
   4  -4   4    2.61    1.25
  -4   4  -4    3.24    1.95
  -4  -4  -4    2.14    1.78
   4  -4   4   -1.08    1.70
   4   4   4    3.77    1.57
  -4   4  -5  163.58    7.28
  -4  -4  -5  158.57    7.25
  -4  -4  -5  157.30    6.41
   4   4   5  170.47    7.02
   4  -4   5  169.91    6.46
   4  -4   5  160.82    7.35
   4  -4   5  169.13    7.11
  -4  -4  -5  140.83    7.21
   4   4   6   49.48    3.42
  -4  -4  -6   43.12    3.76
   4  -4   6   50.72    3.65
   4  -4   6   47.65    3.82
  -4  -4  -6   50.76    2.93
  -4  -4  -7    1.93    2.66
   4   4   7   -0.33    2.34
   4  -4   7    4.13    2.86
   4   4   7    2.43    2.24
   4  -4   7    3.20    2.78
  -4  -4  -8   34.12    3.64
   4  -4   8   34.66    4.00
   4   4   8   31.32    3.98
   4  -4   8   32.44    3.77
   4   4   8   34.36    3.51
   4   4   8   43.49    3.45
   4  -4   9  109.57    6.53
   4   4   9  119.21    6.27
   4  -5 -11   -2.43    3.99
   4   5 -11   -2.35    3.99
  -4  -5  10   39.63    2.65
   4  -5 -10   46.85    4.86
   4   5 -10   47.90    4.62
   4  -5  -9  104.57    6.16
   4   5  -9   89.24    5.96
  -4  -5   9   97.10    4.34
   4  -5  -9   93.76    5.19
   4  -5  -8    2.44    2.18
   4   5  -8    0.95    0.70
   4  -5  -8    0.52    2.56
   4   5  -8   -0.51    2.81
   4  -5  -7   26.20    2.60
   4   5  -7   23.94    3.09
   4  -5  -7   23.74    2.54
   4   5  -7   23.48    1.33
  -4   5   7   26.96    2.92
  -4  -5   7   29.84    3.11
   4  -5  -7   30.03    3.21
   4   5  -7   27.96    3.00
   4  -5  -6   38.17    2.73
   4  -5  -6   40.17    3.14
   4   5  -6   32.27    2.96
  -4   5   6   38.94    3.30
  -4  -5   6   38.90    3.14
   4  -5  -6   40.61    2.88
   4   5  -6   35.80    3.17
  -4   5   5   44.96    2.04
   4  -5  -5   52.20    3.04
   4   5  -5   51.64    3.29
   4   5  -5   47.52    3.04
  -4   5   5   43.43    3.17
  -4  -5   5   44.32    3.22
   4  -5  -5   50.24    3.18
   4   5  -5   46.50    3.08
  -4   5   4    0.89    1.48
  -4  -5   4    0.15    1.37
  -4   5   4    0.70    0.88
   4   5  -4    0.44    1.51
   4  -5  -4    0.13    1.49
  -4   5   4   -0.64    1.58
   4  -5  -4   -0.07    0.91
  -4   5   4    0.49    0.86
   4   5  -4    0.93    1.54
   4   5  -4   -1.13    1.48
   4  -5  -4    0.14    1.50
  -4   5   3    1.37    0.99
  -4   5   3    4.89    1.64
   4  -5  -3    1.02    1.42
   4   5  -3    1.46    1.18
  -4   5   3    2.48    1.02
  -4  -5   3    2.65    1.08
  -4   5   3    1.83    1.27
   4  -5  -3    3.54    1.36
  -4  -5   3    1.20    1.38
   4  -5  -3    2.20    1.14
   4  -5  -2    1.68    1.09
  -4   5   2    0.29    1.07
   4  -5  -2    1.20    1.35
   4  -5  -2    0.12    1.19
  -4  -5   2    1.64    1.20
   4   5  -2    1.57    0.97
  -4  -5   2   -1.34    1.22
  -4   5   2    0.59    1.26
   4  -5  -1    2.60    1.29
   4  -5  -1    0.77    1.02
  -4   5   1    1.00    1.22
  -4  -5   1   -0.79    1.32
   4   5  -1    0.10    1.10
  -4  -5   1    1.06    1.38
  -4  -5   1    0.25    1.31
  -4   5   1   -0.24    1.15
   4   5  -1    5.75    1.61
   4  -5  -1    0.23    1.51
   4   5   0   10.71    1.43
  -4  -5   0   11.15    1.55
  -4   5   0   11.82    1.54
   4  -5   0   17.29    2.26
  -4  -5   0   12.08    1.61
   4   5   0   13.97    1.61
  -4   5   0   10.82    1.62
   4  -5   0   11.47    1.45
  -4  -5  -1  150.64    5.86
   4   5   1  147.37    5.63
  -4   5  -1  134.43    5.70
  -4  -5  -1  139.97    5.87
  -4   5  -1  152.05    5.97
  -4  -5  -1  134.06    6.49
  -4   5  -1  133.11    6.51
   4  -5   1  136.44    6.26
   4  -5   1  138.45    5.85
  -4  -5  -2   16.60    1.64
  -4   5  -2   17.15    2.11
  -4  -5  -2   17.64    2.19
   4  -5   2   21.26    2.17
   4   5   2   14.25    1.97
   4  -5   2   17.98    1.95
  -4  -5  -2   19.48    2.08
   4   5   2   17.76    1.69
   4   5   2   20.99    2.08
  -4  -5  -3   56.67    2.90
  -4   5  -3   62.89    3.62
   4   5   3   56.57    3.33
  -4  -5  -3   54.36    3.64
   4  -5   3   55.36    3.45
   4   5   3   55.37    3.45
   4  -5   3   57.26    3.38
  -4   5  -3   54.80    3.53
  -4  -5  -3   52.12    3.47
   4  -5   4   35.91    2.19
   4   5   4   30.72    2.57
  -4  -5  -4   30.00    2.09
   4  -5   4   29.89    2.66
  -4  -5  -4   28.93    2.90
   4  -5   4   29.58    2.81
   4   5   4   28.52    2.70
   4   5   4   26.83    2.20
  -4   5  -4   32.89    2.74
  -4  -5  -4   31.09    2.84
   4   5   5   32.77    2.81
   4  -5   5   33.42    2.90
  -4  -5  -5   26.66    3.03
  -4  -5  -5   32.87    2.17
   4  -5   5   27.14    2.94
   4   5   5   28.34    2.90
  -4  -5  -5   29.49    2.96
  -4   5  -5   33.08    3.07
   4  -5   6   10.91    2.49
  -4  -5  -6    9.66    2.61
   4   5   6    6.31    2.27
   4  -5   6    9.14    2.02
  -4  -5  -6   10.97    1.75
   4   5   6    7.87    2.14
   4  -5   6    9.35    2.52
   4   5   6    9.64    2.57
  -4  -5  -7  125.73    5.33
  -4  -5  -7  115.17    6.26
   4  -5   7  118.15    6.49
   4   5   7  122.39    6.44
   4  -5   7  110.89    6.30
   4   5   7  115.34    5.84
  -4  -5  -8   20.41    3.26
  -4  -5  -8   19.88    2.40
   4  -5   8   18.97    3.47
   4   5   8   23.76    3.10
   4  -5   8   24.81    3.78
   4   5   8   23.61    3.65
   4   5   8   19.28    2.81
   4   5   9   16.22    3.20
   4  -5   9   11.10    3.61
   4  -6 -11    5.86    3.91
   4   6 -11    6.28    3.97
   4  -6 -10   58.57    5.43
   4   6 -10   68.05    5.22
  -4  -6  10   61.87    3.41
   4  -6  -9  266.61   11.93
   4   6  -9  285.13   12.07
   4  -6  -9  279.32   11.09
   4  -6  -8   17.76    2.53
   4   6  -8   13.61    1.42
   4  -6  -8   13.79    2.91
   4   6  -8   15.20    3.15
  -4   6   7   96.85    5.60
  -4  -6   7  102.24    5.62
   4  -6  -7  108.57    5.68
   4   6  -7  106.85    5.68
   4  -6  -7   99.49    5.00
   4  -6  -7  105.72    5.09
   4   6  -7  111.43    5.66
   4   6  -7  105.73    4.18
   4  -6  -6  351.58   13.36
  -4   6   6  344.65   13.46
  -4  -6   6  362.39   13.54
   4   6  -6  333.40   13.32
   4  -6  -6  339.30   12.86
   4  -6  -6  334.16   12.92
   4   6  -6  341.34   13.40
   4   6  -6  348.76   12.23
   4   6  -5  203.08    8.17
   4   6  -5  192.85    8.06
  -4   6   5  217.43    8.57
  -4  -6   5  199.63    8.44
   4  -6  -5  201.09    8.29
   4   6  -5  197.95    8.32
   4  -6  -5  208.35    8.14
   4   6  -5  213.95    8.54
  -4   6   4  299.84   11.35
  -4   6   4  280.37   10.48
   4  -6  -4  289.61   11.12
  -4   6   4  318.41   11.36
  -4  -6   4  303.48   11.30
   4   6  -4  320.41   11.11
   4   6  -4  298.65   11.02
   4   6  -4  290.55   11.18
   4  -6  -4  298.06   11.17
  -4   6   4  290.95   10.63
   4  -6  -4  279.90   10.54
   4  -6  -3  832.33   28.24
  -4   6   3  791.06   28.16
   4  -6  -3  816.90   28.64
   4  -6  -3  843.37   28.61
  -4  -6   3  814.06   28.36
  -4   6   3  832.32   28.33
  -4   6   3  774.36   28.55
  -4  -6   3  809.72   28.62
  -4   6   2  264.68   10.32
  -4  -6   2  267.68   10.36
   4  -6  -2  282.04   10.39
   4  -6  -2  271.65   10.11
  -4   6   2  271.73   10.18
  -4  -6   2  285.57   10.42
   4  -6  -2  288.76   10.39
   4   6  -1  107.56    4.60
   4   6  -1   95.47    4.33
  -4  -6   1  105.58    4.69
  -4  -6   1  110.28    4.82
  -4   6   1  101.62    4.45
   4  -6  -1  106.89    4.39
   4   6  -1  107.10    5.25
   4  -6  -1  101.12    5.33
  -4   6   1   92.04    4.45
  -4  -6   1   98.39    4.57
  -4  -6   0  597.31   21.94
  -4   6   0  616.36   21.91
   4   6   0  614.94   21.77
  -4  -6   0  617.13   22.00
  -4   6   0  621.77   22.00
   4  -6   0  643.58   22.78
   4  -6   0  638.57   21.89
   4  -6   1 1248.54   41.28
  -4  -6  -1 1208.33   41.19
   4   6   1 1253.64   40.99
  -4   6  -1 1156.22   41.10
  -4  -6  -1 1196.29   41.47
  -4  -6  -1 1182.63   41.23
  -4   6  -1 1180.88   41.25
  -4  -6  -1 1125.76   41.95
  -4   6  -1 1156.44   42.04
   4  -6   1 1141.40   41.61
  -4  -6  -2   24.00    1.89
   4   6   2   23.60    2.16
  -4   6  -2   25.35    2.44
   4   6   2   20.67    2.26
   4  -6   2   23.03    2.15
   4  -6   2   22.35    2.10
  -4  -6  -2   20.70    2.26
   4  -6   2   26.59    2.20
   4   6   2   24.64    1.86
  -4  -6  -2   25.45    2.42
  -4  -6  -3  665.03   22.97
   4   6   3  676.17   23.41
   4   6   3  653.41   23.56
   4  -6   3  621.95   23.51
  -4  -6  -3  675.96   23.79
   4  -6   3  627.72   23.40
  -4   6  -3  665.57   23.77
  -4  -6  -3  654.49   23.73
  -4  -6  -4  279.78   10.71
   4   6   4  299.53   11.24
   4  -6   4  305.80   11.34
  -4  -6  -4  284.64   11.59
   4  -6   4  292.06   11.50
   4   6   4  287.16   11.46
   4  -6   4  287.43   11.38
  -4   6  -4  295.49   11.58
  -4  -6  -4  307.30   11.62
   4  -6   5   27.58    2.77
  -4  -6  -5   18.23    2.78
  -4  -6  -5   25.08    2.06
  -4   6  -5   25.54    2.77
  -4  -6  -5   27.34    2.87
   4   6   5   28.13    2.62
   4  -6   5   28.90    2.97
   4   6   5   26.11    2.81
   4  -6   6  105.30    6.08
   4   6   6  121.94    6.22
  -4  -6  -6  126.46    5.19
   4   6   6  130.13    5.80
   4  -6   6  134.41    5.61
   4   6   6  117.52    5.60
   4  -6   6  136.50    6.08
  -4  -6  -6  103.54    5.95
  -4  -6  -7   87.65    4.22
  -4  -6  -7   84.13    5.18
   4   6   7   94.13    4.81
   4   6   7   91.88    4.88
   4  -6   7   90.91    5.50
   4   6   7   92.09    5.49
  -4  -6  -8    3.94    2.84
   4  -6   8   -1.88    2.97
   4   6   8    4.06    2.97
  -4  -6  -8    0.23    2.03
   4  -6   8    2.87    3.08
   4   6   8   -0.77    2.49
   4   6   8    2.44    2.43
   4   6   9   29.37    3.62
   4  -6   9   28.84    4.05
   4   7 -10   33.51    4.15
   4  -7 -10   28.68    4.45
   4  -7  -9   84.08    5.79
   4   7  -9   89.04    5.65
   4  -7  -9   83.33    4.72
   4  -7  -8    5.42    2.24
   4  -7  -8    0.25    2.78
   4   7  -8    5.15    2.72
   4   7  -8    2.44    1.46
   4   7  -7   67.07    4.32
   4  -7  -7   66.72    3.76
   4  -7  -7   62.67    3.67
  -4  -7   7   57.90    4.12
   4  -7  -7   54.88    4.15
   4   7  -7   64.24    4.26
   4   7  -7   64.89    3.07
   4   7  -6   11.70    2.45
   4  -7  -6   13.74    2.17
   4   7  -6    8.23    1.46
   4   7  -6   13.01    2.13
  -4   7   6    8.92    2.36
  -4  -7   6   12.77    2.53
   4  -7  -6   13.42    2.32
   4   7  -6    8.01    2.17
  -4   7   5   20.17    2.37
  -4  -7   5   19.80    2.40
   4   7  -5   18.23    2.08
   4   7  -5   21.15    1.72
  -4   7   5   23.01    2.42
   4   7  -5   13.02    2.35
   4  -7  -5   17.48    2.11
   4  -7  -5   18.19    1.17
   4  -7  -5   21.52    2.19
   4   7  -5   23.82    2.41
   4  -7  -4   14.10    1.41
  -4   7   4   17.03    2.09
  -4  -7   4   16.69    2.07
   4   7  -4   16.73    1.84
   4  -7  -4   17.29    2.00
  -4   7   4   14.66    2.02
   4  -7  -4   15.68    1.90
   4   7  -4   15.21    1.93
  -4  -7   4   14.05    1.64
  -4   7   4   12.71    1.54
   4  -7  -3   47.73    2.85
   4  -7  -3   54.39    2.62
  -4   7   3   50.98    2.82
  -4  -7   3   51.65    2.89
  -4   7   3   51.40    2.93
  -4  -7   3   52.86    3.01
   4  -7  -3   45.49    3.01
   4   7  -3   52.49    3.04
  -4   7   3   51.53    3.26
  -4  -7   3   52.12    2.76
   4  -7  -2    2.46    1.27
   4  -7  -2    2.09    1.07
  -4   7   2    2.12    1.11
  -4   7   2    3.87    1.62
  -4   7   2    1.40    1.17
  -4  -7   2    2.31    1.40
  -4  -7   2    4.24    1.54
   4  -7  -2   -0.11    1.31
  -4  -7   2    3.86    1.09
   4  -7  -1    1.26    1.17
  -4   7   1    1.29    1.03
   4   7  -1    0.30    1.13
  -4   7   1   -0.24    1.36
  -4  -7   1   -0.37    1.31
  -4  -7   1    0.76    1.50
   4   7  -1    0.88    1.55
   4  -7  -1   -0.92    1.72
  -4  -7   1    0.49    0.84
   4  -7   0   83.02    3.73
   4   7   0   76.84    3.55
  -4  -7   0   75.95    3.74
  -4  -7   0   75.35    3.06
  -4  -7   0   84.45    3.88
  -4   7   0   79.08    3.80
   4  -7   0   78.87    4.33
  -4  -7   0   75.72    4.17
  -4  -7  -1   66.06    3.40
  -4   7  -1   66.33    3.40
  -4  -7  -1   64.77    3.50
  -4  -7  -1   57.99    3.17
   4   7   1   65.85    3.09
  -4   7  -1   61.23    3.29
   4  -7   1   74.52    3.54
  -4  -7  -1   70.71    2.51
   4  -7   1   58.95    3.50
   4  -7   1   55.20    3.58
  -4  -7  -1   61.77    3.99
  -4   7  -1   70.00    4.12
  -4  -7  -2   -0.20    1.22
  -4   7  -2    0.19    1.69
  -4  -7  -2   -0.38    1.62
   4  -7   2    1.69    1.49
   4   7   2    1.85    1.57
   4  -7   2    0.89    1.49
   4   7   2    0.74    1.13
   4   7   2    0.95    1.59
  -4  -7  -2    1.97    1.70
   4  -7   2    2.13    1.57
  -4   7  -3   98.87    5.04
  -4  -7  -3   99.13    5.02
   4  -7   3   93.91    4.72
   4   7   3   93.51    4.78
  -4  -7  -3   97.55    4.22
   4  -7   3   88.99    4.66
   4   7   3   99.52    4.23
  -4  -7  -3   96.36    4.96
   4   7   3  101.89    4.71
  -4  -7  -4   85.51    4.77
   4  -7   4   87.10    4.46
   4   7   4   85.40    4.59
   4  -7   4   84.22    4.48
  -4  -7  -4   85.75    3.82
   4  -7   4   76.49    4.38
  -4   7  -4   84.74    4.65
  -4  -7  -4   80.82    4.57
   4   7   4   88.23    4.40
   4   7   5   74.26    3.92
  -4  -7  -5   56.62    4.09
   4  -7   5   70.40    3.97
  -4  -7  -5   62.20    3.25
   4   7   5   64.43    4.12
   4  -7   5   69.07    4.16
   4  -7   5   58.29    3.48
  -4  -7  -5   65.66    4.05
  -4   7  -5   66.54    4.11
  -4  -7  -6   12.33    2.77
  -4  -7  -6   11.00    1.80
   4  -7   6   10.47    2.28
   4   7   6   13.18    2.16
   4  -7   6   11.25    2.60
   4   7   6   11.74    2.83
   4   7   6    9.69    2.27
  -4  -7  -7  106.61    6.09
  -4  -7  -7  115.23    5.15
   4  -7   7  119.67    6.37
   4   7   7  127.24    6.50
   4   7   7  126.59    5.77
   4  -7   7  124.65    5.79
   4   7   7  116.28    5.70
  -4  -7  -8   14.83    2.26
   4  -7   8   17.13    3.54
   4   7   8   23.48    3.49
   4   7   8   18.38    2.96
   4   7   8   22.38    2.75
  -4  -7  -8   18.57    3.31
   4   7   9    4.47    2.94
   4  -7   9    4.31    3.38
   4   8 -10    2.96    3.59
   4  -8 -10    0.94    3.62
   4  -8  -9    6.50    2.32
   4   8  -9    2.97    3.06
   4  -8  -9    7.03    3.25
   4  -8  -8   22.64    2.67
   4  -8  -8   21.35    3.25
   4   8  -8   21.90    3.29
   4   8  -8   24.63    2.15
   4  -8  -7  100.53    5.02
   4  -8  -7  100.20    4.94
   4   8  -7  113.24    4.68
   4  -8  -7  100.62    5.55
   4   8  -7  101.43    5.62
   4  -8  -6   12.78    2.14
   4   8  -6    9.96    2.44
   4   8  -6   12.03    1.72
   4   8  -6   11.74    2.00
   4  -8  -6    9.94    2.25
   4   8  -6    5.33    1.98
  -4   8   6   15.33    2.56
  -4  -8   6   10.28    2.37
   4  -8  -5   34.15    2.60
  -4   8   5   25.08    2.56
   4   8  -5   28.20    2.15
  -4   8   5   29.76    2.07
   4   8  -5   30.18    2.44
  -4   8   5   30.94    2.75
  -4  -8   5   30.91    2.71
   4  -8  -5   31.22    2.66
   4   8  -5   27.77    2.57
   4  -8  -5   25.92    1.50
   4  -8  -4    1.83    1.05
  -4   8   4    2.85    1.70
  -4  -8   4    0.30    1.64
   4  -8  -4    2.07    1.75
  -4   8   4    2.53    1.62
   4   8  -4    1.19    1.45
  -4   8   4    1.25    1.35
   4   8  -4    1.11    1.38
   4  -8  -4    2.62    1.54
   4   8  -4    1.41    1.57
  -4  -8   4    1.74    1.50
   4  -8  -3   15.61    1.42
   4  -8  -3   17.52    1.88
  -4  -8   3   18.06    1.97
  -4   8   3   14.83    1.81
  -4   8   3   17.56    2.09
   4  -8  -3   15.98    1.92
   4   8  -3   18.34    1.99
   4   8  -3   16.07    1.68
  -4   8   3   14.30    1.83
  -4  -8   3   19.86    1.98
  -4  -8   3   15.83    1.74
  -4  -8   3   13.96    1.67
   4  -8  -2    0.27    1.09
  -4   8   2    2.34    1.32
  -4  -8   2    1.71    1.33
  -4   8   2    4.46    1.51
  -4  -8   2    1.73    1.56
  -4  -8   2    2.02    1.05
   4  -8  -2    4.14    1.39
   4  -8  -2    2.25    1.39
  -4  -8   1   17.98    1.41
   4   8  -1   23.96    1.80
  -4  -8   1   19.65    1.95
  -4   8   1   21.90    2.01
   4  -8  -1   23.49    1.89
  -4  -8   1   26.61    2.41
   4   8  -1   24.15    2.46
   4  -8  -1   23.94    2.64
   4  -8   0   25.01    2.07
   4   8   0   21.50    1.75
  -4  -8   0   24.65    1.92
  -4  -8   0   25.74    1.38
  -4  -8   0   18.98    2.40
  -4  -8   0   21.63    1.98
  -4   8   0   20.74    1.95
   4  -8   0   26.89    2.56
  -4  -8  -1   49.84    3.02
   4  -8   1   51.77    2.95
  -4  -8  -1   50.88    2.73
   4   8   1   50.87    2.54
  -4   8  -1   49.67    2.87
  -4  -8  -1   46.01    2.01
   4  -8   1   48.18    3.06
  -4   8  -1   54.43    2.95
  -4  -8  -1   49.33    2.85
   4  -8   1   48.64    3.08
  -4  -8  -1   43.77    3.33
  -4   8  -1   53.53    3.64
   4  -8   2   25.48    2.23
  -4  -8  -2   23.74    1.86
   4   8   2   21.47    1.72
  -4  -8  -2   25.24    2.41
   4  -8   2   19.55    2.19
  -4   8  -2   21.22    2.49
  -4  -8  -2   23.76    2.56
   4  -8   2   23.94    2.29
   4   8   2   20.81    2.12
  -4  -8  -3  102.61    4.03
  -4  -8  -3   75.32    4.60
   4   8   3   91.24    4.43
   4   8   3   87.73    3.88
   4  -8   3   85.91    4.44
  -4   8  -3   87.13    4.72
  -4  -8  -3   87.47    4.76
   4  -8   3   80.32    4.40
   4   8   3   89.19    4.48
  -4  -8  -4    1.36    2.16
   4  -8   4   -0.89    1.86
  -4  -8  -4    0.63    1.24
   4   8   4   -0.15    1.96
  -4  -8  -4    0.79    0.58
   4  -8   4   -0.70    1.84
   4   8   4    0.71    1.92
  -4   8  -4    0.57    1.88
  -4  -8  -4    2.46    1.98
  -4  -8  -5  168.17    6.20
   4  -8   5  172.76    7.21
  -4  -8  -5  186.99    7.99
   4  -8   5  186.87    7.72
  -4  -8  -5  167.36    6.76
  -4  -8  -5  185.55    7.86
  -4   8  -5  171.77    7.71
   4   8   5  191.00    7.48
   4  -8   5  178.94    7.77
   4   8   5  182.68    7.83
   4  -8   6   19.25    2.98
   4   8   6   14.56    2.86
  -4  -8  -6   18.23    1.96
  -4  -8  -6   13.20    2.85
   4   8   6   25.03    2.64
   4  -8   6   19.37    2.61
   4   8   6   24.01    2.38
   4  -8   7    1.95    2.57
   4   8   7    2.45    2.74
  -4  -8  -7    0.20    1.75
  -4  -8  -7   -0.22    2.70
   4  -8   7    0.49    2.41
   4   8   7    6.24    2.41
   4   8   7    2.70    2.22
  -4  -8  -8   43.46    4.02
   4  -8   8   42.20    4.24
   4   8   8   36.36    4.29
   4   8   8   43.93    3.47
   4   8   8   43.96    3.55
   4  -8   9  110.07    6.54
   4   8   9   98.85    5.60
   4  -9 -10   74.77    5.62
   4   9 -10   67.44    5.37
   4  -9  -9    0.83    3.02
   4   9  -9    5.29    3.03
   4  -9  -9    3.54    2.32
   4  -9  -8  193.19    8.19
   4   9  -8  202.53    7.89
   4  -9  -8  196.82    9.03
   4   9  -8  194.69    8.88
   4  -9  -7  546.56   19.54
   4  -9  -7  549.30   19.47
   4   9  -7  536.44   19.25
   4  -9  -7  519.15   20.00
   4   9  -7  524.93   20.05
   4  -9  -6    6.99    2.03
   4   9  -6    4.34    1.73
   4   9  -6    3.80    1.89
  -4   9   6    3.21    2.30
  -4  -9   6    2.61    2.28
   4  -9  -6    4.18    2.04
   4   9  -6    6.35    2.01
   4   9  -5  413.54   14.76
  -4   9   5  398.39   14.67
   4  -9  -5  385.06   14.05
   4   9  -5  409.15   14.88
   4  -9  -5  415.20   15.00
  -4   9   5  421.61   15.18
   4  -9  -5  392.79   15.01
  -4   9   5  418.09   15.24
  -4  -9   5  414.58   15.28
   4   9  -5  410.28   15.07
   4  -9  -4  880.83   30.59
   4   9  -4  890.86   30.63
   4  -9  -4  854.70   30.00
  -4   9   4  882.30   30.71
  -4  -9   4  860.90   30.65
   4   9  -4  859.01   30.40
   4   9  -4  874.56   30.47
  -4   9   4  844.73   30.47
  -4   9   4  863.57   30.76
   4  -9  -4  899.38   30.59
   4   9  -4  872.26   30.85
  -4  -9   4  871.80   30.49
  -4  -9   3  126.88    5.51
   4  -9  -3  136.39    5.29
   4   9  -3  140.08    5.87
  -4   9   3  139.14    6.03
   4  -9  -3  127.70    5.65
   4   9  -3  130.38    5.45
   4  -9  -3  136.79    5.69
  -4   9   3  123.26    5.63
  -4  -9   3  134.96    5.73
  -4  -9   3  141.26    5.86
  -4   9   3  133.47    5.86
  -4   9   2  506.82   17.39
  -4  -9   2  464.70   17.07
  -4   9   2  462.26   17.01
   4  -9  -2  468.05   17.02
  -4  -9   2  486.49   17.43
   4  -9  -2  497.90   16.84
  -4  -9   2  446.27   16.73
   4  -9  -1 1346.32   44.11
   4   9  -1 1208.20   43.98
  -4   9   1 1303.56   44.33
  -4  -9   1 1242.20   43.72
  -4  -9   1 1264.34   44.18
  -4   9   1 1290.38   44.16
   4  -9  -1 1303.13   45.14
   4   9  -1 1292.57   45.01
  -4  -9   1 1333.77   44.73
  -4  -9   0  241.13    9.04
  -4   9   0  233.64    9.00
   4  -9   0  233.52    8.92
   4   9   0  215.91    8.64
  -4  -9   0  227.69    9.56
  -4  -9   0  239.23    9.06
  -4  -9   0  244.35    8.38
   4  -9   0  212.93    9.36
  -4  -9  -1  498.66   17.86
  -4   9  -1  517.88   17.93
  -4  -9  -1  508.72   18.09
   4   9   1  524.35   17.58
  -4  -9  -1  491.73   17.73
  -4  -9  -1  473.68   18.60
   4  -9   1  466.03   18.04
  -4  -9  -1  447.81   18.46
  -4   9  -1  460.67   18.58
   4  -9   1  535.33   18.01
   4  -9   1  493.75   18.12
   4  -9   2  340.09   12.08
   4   9   2  307.53   12.02
   4  -9   2  322.42   12.04
  -4  -9  -2  309.84   11.56
  -4  -9  -2  320.34   12.17
   4   9   2  314.48   11.43
   4  -9   2  301.68   12.03
  -4   9  -2  318.03   12.54
  -4  -9  -2  330.86   12.54
   4  -9   3  155.35    6.46
   4  -9   3  154.85    6.46
   4   9   3  139.03    6.37
  -4  -9  -3  146.44    5.80
  -4  -9  -3  150.88    6.68
   4   9   3  138.30    5.69
   4  -9   3  141.45    6.41
  -4  -9  -3  151.06    6.69
  -4   9  -3  144.18    6.66
  -4  -9  -4   41.03    2.33
   4  -9   4   39.48    3.05
  -4  -9  -4   35.32    3.12
  -4   9  -4   36.80    3.16
   4  -9   4   42.06    3.05
   4   9   4   37.16    2.95
  -4  -9  -4   40.25    3.39
  -4  -9  -4   37.56    1.67
   4   9   5  325.49   11.45
  -4  -9  -5  287.30   10.65
  -4  -9  -5  291.10   10.21
   4  -9   5  324.66   11.75
  -4  -9  -5  294.44   11.81
   4  -9   5  261.92   11.14
   4   9   5  291.51   10.94
   4   9   5  282.54   11.61
   4  -9   5  282.02   11.62
  -4   9  -5  291.20   11.73
  -4  -9  -5  305.39   11.80
  -4  -9  -6   39.00    3.65
  -4  -9  -6   35.76    2.34
   4   9   6   36.21    3.07
  -4  -9  -6   32.78    1.78
   4  -9   6   36.96    3.12
   4   9   6   33.99    2.70
   4   9   6   37.41    3.42
   4  -9   6   32.64    3.41
  -4  -9  -7    9.68    1.86
   4  -9   7   10.88    2.77
   4  -9   7    7.07    3.02
   4   9   7    7.88    2.14
   4  -9   7    6.53    2.90
   4   9   7   11.44    3.13
  -4  -9  -7    9.26    2.85
  -4  -9  -8  116.06    6.14
   4   9   8  108.83    6.21
   4   9   8  102.44    5.27
   4 -10 -10   21.78    4.17
   4  10 -10   19.94    3.99
   4 -10  -9    1.37    3.13
   4  10  -9    1.82    3.08
   4 -10  -8    5.77    2.22
   4 -10  -8    7.89    2.24
   4  10  -8    6.05    2.75
   4 -10  -8    9.18    2.94
   4  10  -8    4.72    2.18
   4 -10  -7   42.75    3.41
   4 -10  -7   54.99    3.32
   4 -10  -7   59.86    3.98
   4  10  -7   44.09    3.68
   4  10  -7   54.78    3.36
   4 -10  -6    2.42    1.91
  -4  10   6    3.38    2.10
  -4 -10   6    3.98    2.19
   4  10  -6    0.80    1.82
   4  10  -6    3.42    1.90
   4  10  -6    1.44    2.02
   4 -10  -6    3.06    2.11
   4 -10  -5   15.89    2.23
   4  10  -5   13.57    2.23
  -4  10   5   17.41    2.09
   4  10  -5   18.30    2.19
   4 -10  -5   18.98    2.29
  -4  10   5   17.41    2.38
  -4  10   5   17.70    2.40
  -4 -10   5   16.63    2.31
   4  10  -5   17.46    2.17
  -4 -10   5   13.79    2.34
   4 -10  -5   18.71    1.38
   4 -10  -4   -0.07    1.13
   4  10  -4   -0.58    1.70
  -4  10   4   -1.32    1.76
   4  10  -4   -1.90    1.95
   4 -10  -4    1.77    1.66
  -4  10   4    0.32    1.78
  -4 -10   4    1.06    1.60
  -4  10   4   -0.90    1.74
   4  10  -4    0.97    1.52
  -4 -10   4    2.10    1.67
   4  10  -4   -0.42    1.52
   4 -10  -4   -0.55    1.52
   4 -10  -3    1.58    1.14
  -4  10   3   -0.26    1.49
   4  10  -3   -0.59    1.62
  -4  10   3    0.16    1.67
  -4 -10   3    2.03    1.50
  -4 -10   3    0.31    1.77
   4  10  -3    1.19    1.62
  -4  10   3    4.83    1.81
  -4 -10   3    1.45    1.54
   4 -10  -3    2.10    1.48
   4  10  -3    2.39    1.32
   4 -10  -3   -0.46    1.59
   4  10  -2    2.51    1.14
   4 -10  -2    4.52    1.33
  -4  10   2    4.12    1.69
   4 -10  -2    2.54    1.40
  -4 -10   2   -0.51    1.72
  -4 -10   2    1.22    1.22
  -4  10   2    0.70    1.32
  -4 -10   2    3.51    1.52
  -4 -10   1    2.15    1.44
   4  10  -1    2.51    1.67
   4 -10  -1    1.34    1.84
   4 -10  -1    0.98    1.34
  -4  10   1    1.78    1.44
  -4 -10   1    2.24    1.80
  -4  10   1    0.69    1.35
  -4 -10   1    0.24    1.38
  -4 -10   1    0.61    1.07
  -4 -10   0    0.56    1.46
   4 -10   0   -0.47    1.64
   4 -10   0   -0.73    1.42
   4  10   0    0.09    1.14
   4 -10   0    0.18    1.70
  -4 -10   0   -0.21    1.87
  -4  10   0   -1.95    1.55
  -4 -10   0    0.75    1.46
  -4 -10   0    1.05    0.92
   4 -10   1    0.94    1.48
   4  10   1    0.33    1.18
  -4 -10  -1    0.22    2.12
  -4 -10  -1    0.73    1.46
  -4  10  -1   -0.25    1.48
  -4 -10  -1   -0.59    1.62
   4 -10   1    1.48    1.48
   4 -10   1    1.65    1.54
  -4 -10  -2   54.21    3.47
  -4 -10  -2   51.12    2.79
   4  10   2   57.36    2.66
   4 -10   2   52.34    3.32
   4 -10   2   56.16    3.35
   4 -10   2   57.11    3.25
   4  10   2   55.85    3.27
  -4  10  -2   51.63    3.66
  -4 -10  -2   56.99    3.72
  -4 -10  -3   93.11    4.99
   4 -10   3  110.17    5.00
  -4 -10  -3   91.90    4.12
  -4 -10  -3   99.82    5.85
   4 -10   3  104.27    4.82
   4  10   3   93.83    4.74
   4 -10   3   97.32    4.91
   4  10   3   94.92    4.08
  -4  10  -3  103.79    5.31
  -4 -10  -3  112.13    5.37
  -4 -10  -4    4.43    2.40
   4 -10   4    5.98    2.19
  -4 -10  -4    4.56    1.34
   4 -10   4    3.29    2.01
   4  10   4    5.94    2.13
  -4  10  -4    3.78    2.20
  -4 -10  -4    7.72    2.33
  -4 -10  -4    7.40    2.97
  -4 -10  -5   68.28    3.24
   4 -10   5   76.26    4.38
   4  10   5   71.12    4.39
  -4 -10  -5   68.82    2.88
   4 -10   5   72.89    4.08
  -4 -10  -5   74.43    4.53
  -4  10  -5   67.91    4.33
  -4 -10  -5   77.67    4.45
   4 -10   6   57.36    3.86
  -4 -10  -6   55.12    2.46
  -4 -10  -6   46.63    4.03
  -4 -10  -6   55.88    2.83
   4  10   6   54.23    3.16
   4 -10   6   58.10    4.05
   4  10   6   50.93    3.94
  -4 -10  -7   10.18    3.10
   4 -10   7   14.12    2.98
   4  10   7    9.42    2.26
   4 -10   7   12.60    3.38
   4 -10   7    9.14    3.13
   4  10   7    9.44    2.98
  -4 -10  -8   43.61    4.16
   4 -10   8   54.58    4.19
   4 -10   8   48.01    4.71
   4  10   8   49.20    3.57
   4  10   8   48.50    4.55
   4 -10   8   56.03    4.69
   4 -11 -10   25.05    4.27
   4  11 -10   29.07    4.11
   4 -11  -9   69.73    5.18
   4  11  -9   66.45    4.97
   4 -11  -8   -1.61    2.39
   4  11  -8    0.47    2.23
   4  11  -8    0.46    2.65
   4 -11  -8    1.43    2.84
   4 -11  -7   11.48    2.46
   4 -11  -7   12.87    2.09
   4  11  -7    7.47    2.21
   4 -11  -7   13.50    2.68
   4  11  -7   13.96    2.58
   4 -11  -6   14.61    2.36
   4  11  -6   16.86    2.41
   4 -11  -6   17.15    2.45
   4  11  -6   15.63    2.25
  -4 -11   6   17.09    2.74
   4  11  -6   15.21    2.41
  -4  11   6   17.53    2.67
  -4 -11   6   16.97    2.65
   4  11  -5   45.19    3.17
  -4  11   5   45.08    3.02
   4 -11  -5   50.41    3.10
   4  11  -5   39.76    3.39
  -4  11   5   44.80    3.24
   4 -11  -5   46.51    3.14
  -4  11   5   42.81    3.30
  -4 -11   5   49.99    3.31
   4  11  -5   43.30    3.11
   4  11  -5   42.72    3.04
  -4 -11   5   43.75    3.17
   4 -11  -5   49.36    2.33
   4 -11  -4    1.77    1.11
   4  11  -4    0.48    1.80
  -4  11   4    0.48    1.76
   4  11  -4   -1.43    1.92
  -4  11   4    0.90    1.55
  -4 -11   4    2.11    1.65
   4 -11  -4   -1.45    1.66
   4  11  -4   -0.99    1.56
  -4 -11   4    0.14    1.62
   4 -11  -4    0.82    1.58
   4  11  -4   -0.98    1.68
   4 -11  -3    1.24    1.23
   4  11  -3    1.15    1.71
  -4 -11   3   -0.17    1.74
  -4  11   3    3.29    1.88
   4  11  -3    0.45    1.68
   4 -11  -3    1.83    1.40
   4  11  -3   -0.11    1.35
  -4  11   3    0.52    1.51
  -4 -11   3    0.92    1.51
  -4 -11   3   -0.82    1.43
  -4  11   2    3.49    1.44
  -4 -11   2    4.82    1.47
   4 -11  -2    4.80    1.42
   4 -11  -2    1.96    1.84
   4 -11  -2    3.36    1.41
   4  11  -2    2.26    1.46
  -4  11   2    5.43    1.79
  -4 -11   2    0.73    1.94
  -4 -11   2    1.68    1.22
   4  11  -2    1.51    1.14
  -4  11   1   12.04    1.70
  -4 -11   1   12.96    1.68
   4 -11  -1   15.75    1.72
  -4  11   1   14.20    1.99
   4 -11  -1   13.38    2.19
   4  11  -1   18.79    2.22
  -4 -11   1   16.61    2.34
  -4 -11   1   15.83    1.48
  -4 -11   1   13.09    1.85
   4 -11   0    2.63    1.60
   4 -11   0    6.37    1.55
  -4  11   0    4.97    1.58
   4  11   0    5.62    1.24
  -4 -11   0    6.51    2.27
  -4 -11   0    4.47    1.66
   4 -11   0    6.88    1.77
  -4 -11   0    3.63    1.61
  -4  11   0    4.13    1.59
   4 -11   1   60.13    3.30
   4  11   1   54.01    2.76
   4 -11   1   56.12    3.23
  -4 -11  -1   52.08    4.09
  -4 -11  -1   50.82    3.32
   4 -11   1   52.21    3.28
  -4 -11  -1   54.38    3.08
  -4  11  -1   60.95    3.19
  -4 -11  -2   37.59    3.25
  -4  11  -2   42.82    3.40
   4  11   2   38.52    2.08
   4 -11   2   38.96    2.89
   4 -11   2   50.13    3.05
   4 -11   2   39.16    2.76
   4  11   2   36.87    2.75
  -4 -11  -2   43.90    3.02
  -4 -11  -3   69.01    4.04
   4 -11   3   75.34    4.00
  -4 -11  -3   61.79    3.00
  -4 -11  -3   71.92    4.84
   4  11   3   62.00    3.65
   4 -11   3   67.51    3.70
   4 -11   3   59.29    3.83
  -4 -11  -3   67.91    4.17
  -4  11  -3   59.11    4.10
   4 -11   4   14.09    2.19
   4  11   4    8.68    2.00
  -4 -11  -4    7.68    3.18
  -4 -11  -4   12.89    2.59
  -4 -11  -4   11.65    1.38
  -4  11  -4   13.07    2.60
  -4 -11  -4    8.72    2.33
  -4 -11  -5   11.28    1.42
  -4  11  -5   11.68    2.63
  -4 -11  -5   15.30    2.71
  -4 -11  -5   14.89    3.01
   4 -11   5   12.81    2.53
   4  11   5   10.95    2.41
  -4 -11  -6    1.56    1.25
  -4 -11  -6    3.25    2.78
   4 -11   6   -0.22    2.40
   4  11   6    0.65    2.53
   4  11   6    1.86    1.65
   4 -11   6   -2.29    2.57
  -4 -11  -7  102.27    5.98
   4 -11   7  114.27    5.82
   4 -11   7  105.40    6.24
   4  11   7  104.47    5.07
   4 -11   7  117.89    6.14
   4  11   7  112.90    6.11
   4 -11   8    9.92    3.48
   4  11   8    5.08    2.30
   4 -11   8    6.11    3.30
  -4 -11  -8    8.89    3.18
   4  12 -10   39.99    4.47
   4 -12 -10   51.98    4.87
   4  12  -9  155.62    7.73
   4 -12  -9  155.18    7.85
   4 -12  -8    9.61    2.50
   4  12  -8   11.36    2.61
   4  12  -8   13.72    3.01
   4 -12  -8    8.01    2.97
   4 -12  -8   16.48    2.41
   4 -12  -7   80.70    4.28
   4 -12  -7   79.43    4.48
   4 -12  -7   94.69    5.14
   4  12  -7   86.86    4.97
   4  12  -7   92.57    4.82
   4  12  -6  312.57   11.89
   4 -12  -6  306.36   11.49
   4  12  -6  312.59   11.74
  -4 -12   6  301.36   11.89
  -4  12   6  294.90   11.95
  -4 -12   6  295.50   11.91
   4 -12  -6  285.22   11.75
   4  12  -6  296.72   11.76
   4 -12  -5  133.88    4.92
   4 -12  -5  121.86    5.72
   4  12  -5  117.30    5.70
   4  12  -5  132.42    6.28
  -4  12   5  118.65    5.78
   4 -12  -5  125.01    5.53
   4  12  -5  113.38    5.55
  -4 -12   5  134.56    5.93
  -4  12   5  123.12    5.86
   4  12  -5  124.21    5.95
  -4 -12   5  122.52    5.80
   4 -12  -4  160.33    6.17
  -4  12   4  161.15    7.02
   4  12  -4  163.51    7.18
   4  12  -4  154.47    7.04
  -4  12   4  165.41    6.86
  -4 -12   4  156.77    6.79
   4  12  -4  157.95    6.56
   4 -12  -4  163.18    6.73
   4  12  -4  164.72    6.76
  -4 -12   4  155.76    6.76
  -4 -12   3  636.79   22.24
   4 -12  -3  639.77   22.00
  -4  12   3  633.75   22.67
   4  12  -3  617.19   22.49
   4  12  -3  597.71   22.66
   4  12  -3  616.40   22.04
   4 -12  -3  614.89   22.18
  -4  12   3  639.92   22.29
  -4 -12   3  622.65   22.27
  -4 -12   3  634.52   22.76
  -4 -12   2  224.11    9.37
  -4  12   2  226.46    9.44
  -4 -12   2  218.03    8.88
   4 -12  -2  227.07    8.59
   4  12  -2  220.96    8.76
  -4  12   2  249.19    9.16
  -4  12   2  241.80    8.74
  -4 -12   2  222.52    8.65
   4  12  -2  215.60    8.36
   4 -12  -2  220.48    8.74
   4 -12  -2  200.29    9.36
  -4 -12   2  226.87    8.58
  -4 -12   1   70.17    3.76
   4 -12  -1   73.93    3.60
  -4  12   1   66.64    3.70
  -4  12   1   74.80    3.46
  -4 -12   1   62.71    3.45
   4  12  -1   67.11    3.04
  -4 -12   1   62.95    3.19
   4  12  -1   69.21    4.06
   4 -12  -1   69.98    4.16
  -4 -12   1   74.00    4.37
  -4 -12   0  326.94   12.94
  -4 -12   0  326.87   12.19
   4 -12   0  339.76   12.10
   4  12   0  327.63   11.66
  -4  12   0  315.23   11.96
  -4  12   0  324.21   11.91
  -4 -12   0  307.73   11.94
   4  12   0  296.16   12.05
   4 -12   0  317.63   12.21
   4 -12   0  320.70   12.21
  -4 -12  -1  743.30   26.36
   4 -12   1  782.68   26.36
   4  12   1  749.17   25.70
  -4  12  -1  737.19   26.09
   4 -12   1  720.87   26.15
  -4 -12  -1  744.30   26.07
  -4  12  -1  735.61   26.08
   4 -12   1  699.03   26.27
  -4 -12  -1  751.40   27.22
   4 -12   2    4.14    1.92
  -4 -12  -2    3.17    1.83
  -4 -12  -2    5.30    1.67
  -4  12  -2    2.62    1.62
   4 -12   2    2.09    1.59
   4  12   2    5.20    1.71
   4 -12   2    0.80    1.93
  -4 -12  -2    4.34    2.02
  -4  12  -2    5.04    2.17
   4  12   2    3.23    0.93
  -4 -12  -3  455.95   17.60
  -4 -12  -3  483.00   17.87
  -4  12  -3  476.95   17.90
  -4 -12  -3  492.52   18.63
   4 -12   3  466.44   17.58
   4 -12   3  492.88   17.39
   4  12   3  443.34   17.31
   4 -12   3  491.91   17.63
   4  12   4  155.94    6.09
   4 -12   4  160.45    6.99
   4  12   4  158.74    6.98
  -4 -12  -4  164.79    7.35
  -4  12  -4  160.44    7.33
  -4 -12  -4  159.19    7.32
  -4 -12  -5   14.94    1.28
   4  12   5   23.22    1.75
  -4  12  -5   15.77    2.75
  -4 -12  -5   20.09    2.94
  -4 -12  -5   20.72    3.16
   4 -12   5   22.48    2.78
   4  12   5   16.37    2.70
  -4 -12  -6  107.81    5.82
   4 -12   6  108.20    5.74
   4  12   6  107.92    5.76
   4 -12   6   96.98    5.50
  -4 -12  -7   71.91    4.93
   4 -12   7   74.29    4.81
   4 -12   7   70.66    5.20
   4  12   7   71.21    3.85
   4 -12   7   78.04    5.12
   4  12   7   76.34    5.02
   4  12   8    2.07    2.04
   4 -12   8   -3.74    3.55
  -4 -12  -8   -0.89    3.11
   4 -12   8   -1.06    3.26
   4  13  -9   43.75    4.14
   4 -13  -9   46.31    4.46
   4  13  -8    1.13    2.50
   4 -13  -8    0.29    1.98
   4 -13  -8    3.47    2.81
   4  13  -8    1.54    2.66
   4 -13  -7   35.51    2.85
   4  13  -7   36.98    3.40
   4 -13  -7   34.43    2.63
   4 -13  -7   32.84    3.37
   4  13  -7   27.04    3.19
   4  13  -6   16.96    2.84
   4 -13  -6   15.68    2.22
   4  13  -6   13.07    2.40
  -4 -13   6   14.07    2.73
   4 -13  -6   15.40    2.45
   4  13  -6   18.10    2.59
   4 -13  -5    6.74    1.23
   4  13  -5    9.90    2.44
   4  13  -5    9.35    2.55
  -4  13   5    4.53    2.00
  -4  13   5    6.05    2.15
  -4 -13   5    7.17    2.15
   4 -13  -5    3.92    1.81
   4  13  -5    6.41    1.93
  -4 -13   5    3.17    2.09
   4 -13  -5    7.28    2.12
   4  13  -5    2.46    1.91
   4 -13  -4   27.95    1.97
  -4  13   4   28.90    2.49
  -4 -13   4   32.24    2.56
   4  13  -4   28.20    2.30
  -4  13   4   27.30    2.67
   4  13  -4   29.85    3.01
   4  13  -4   26.96    2.50
   4 -13  -4   32.07    2.48
  -4 -13   4   28.28    2.70
   4  13  -4   30.69    3.07
  -4  13   4   24.80    2.96
  -4 -13   3   14.10    2.53
   4  13  -3   12.16    2.40
  -4  13   3    9.62    2.39
   4 -13  -3   10.63    1.61
   4  13  -3   11.74    2.17
  -4  13   3   11.23    2.22
  -4 -13   3    9.33    1.86
   4  13  -3   12.38    1.69
  -4  13   3   10.41    1.74
  -4 -13   3   10.88    1.79
   4 -13  -3   10.63    1.83
  -4  13   2    1.15    1.45
  -4 -13   2    0.83    1.47
   4 -13  -2    1.04    1.53
   4 -13  -2    1.15    2.08
   4 -13  -2   -1.37    1.55
   4  13  -2    1.87    1.54
  -4  13   2    0.64    1.91
  -4  13   2    0.22    2.04
  -4 -13   2   -1.49    2.26
  -4 -13   2    0.56    1.51
   4  13  -2    2.33    1.25
  -4 -13   1    0.31    1.70
   4  13  -1    0.14    1.02
   4 -13  -1    0.13    1.59
  -4  13   1    1.30    1.76
   4 -13  -1    1.38    1.84
   4  13  -1    4.28    1.82
  -4  13   1   -0.70    2.37
  -4 -13   1    2.22    2.29
  -4  13   1    4.34    1.49
  -4 -13   1   -1.49    1.45
  -4 -13   1    0.49    1.35
  -4 -13   0   23.81    2.45
   4 -13   0   28.48    2.35
   4  13   0   26.47    1.92
  -4  13   0   20.14    2.20
  -4 -13   0   27.33    3.08
  -4 -13   0   23.85    2.21
  -4  13   0   24.15    2.07
   4 -13   0   21.27    2.26
   4  13   0   24.08    2.08
   4 -13   0   21.49    2.46
   4 -13   1   60.11    3.51
   4  13   1   58.41    2.82
   4 -13   1   52.61    3.21
  -4 -13  -1   54.50    3.44
  -4 -13  -1   56.65    3.17
  -4  13  -1   58.96    3.23
  -4 -13  -1   65.49    4.56
   4 -13   1   54.97    3.51
   4  13   1   56.40    2.60
  -4 -13  -2    4.10    2.01
   4 -13   2    5.36    2.03
   4 -13   2    5.19    1.72
   4  13   2    6.06    1.69
  -4  13  -2    6.08    2.12
   4 -13   2    5.40    2.06
   4  13   2    4.99    0.90
  -4 -13  -2    6.61    2.15
  -4 -13  -2    5.76    1.71
  -4  13  -2    4.95    1.81
   4 -13   3   46.44    3.46
  -4 -13  -3   44.25    3.52
  -4  13  -3   43.74    3.56
   4  13   3   45.05    3.05
   4 -13   3   44.08    3.06
   4 -13   3   42.65    3.31
  -4 -13  -3   45.65    4.23
  -4 -13  -3   47.51    3.51
   4 -13   4   91.43    4.75
   4  13   4   85.13    3.70
   4  13   4   98.12    4.80
  -4 -13  -4   93.37    5.14
  -4  13  -4   92.62    5.17
  -4 -13  -4   94.44    5.17
   4  13   5   55.26    2.78
   4 -13   5   55.84    3.84
   4  13   5   56.62    3.87
  -4  13  -5   60.42    4.10
  -4 -13  -5   52.81    4.04
  -4 -13  -5   57.29    4.22
   4 -13   6   17.20    3.04
  -4 -13  -6   22.78    3.45
   4 -13   6   18.27    2.75
   4  13   6   19.13    3.05
  -4 -13  -7   33.94    4.08
   4 -13   7   42.92    4.12
   4 -13   7   45.33    4.37
   4  13   7   46.86    2.84
   4 -13   7   44.41    4.02
   4  13   7   48.43    4.04
   4 -13   8   31.40    3.92
   4 -13   8   27.15    4.29
   4  13   8   29.07    2.69
   4 -14  -9    3.34    3.33
   4  14  -9    2.40    2.98
   4  14  -8   43.19    3.82
   4 -14  -8   40.90    3.10
   4 -14  -8   46.08    3.96
   4  14  -8   44.86    3.87
   4 -14  -7   23.11    2.50
   4 -14  -7   18.26    2.27
   4  14  -7   19.61    3.18
  -4 -14   7   26.90    3.54
   4 -14  -7   19.66    2.95
   4  14  -7   21.08    2.99
   4 -14  -6    4.32    2.19
   4  14  -6    3.61    2.21
   4  14  -6    0.42    2.53
   4 -14  -6   -0.24    1.80
   4  14  -6    3.67    2.04
  -4 -14   6    3.84    2.43
   4 -14  -6    2.01    0.75
   4 -14  -5   11.28    1.39
   4  14  -5    8.01    2.60
  -4  14   5    7.62    2.49
   4  14  -5   10.91    2.60
  -4  14   5   12.06    2.21
  -4  14   5    7.96    2.09
  -4 -14   5    5.68    2.08
   4  14  -5   10.37    2.14
  -4 -14   5   13.64    2.53
   4 -14  -5    8.56    2.11
   4  14  -5    8.86    2.12
   4 -14  -4   28.36    2.01
  -4  14   4   20.14    2.30
  -4 -14   4   28.62    2.49
   4  14  -4   25.87    2.20
   4  14  -4   29.36    3.03
  -4  14   4   25.95    2.57
   4 -14  -4   23.95    2.33
   4  14  -4   24.44    2.32
  -4 -14   4   22.78    2.56
  -4  14   4   21.96    2.94
   4  14  -4   19.51    2.96
  -4  14   3   -0.23    2.28
  -4 -14   3   -0.42    2.25
   4  14  -3   -0.42    2.17
   4 -14  -3    1.99    1.41
   4  14  -3    1.16    1.90
  -4  14   3    1.73    2.09
  -4 -14   3   -0.27    1.74
   4  14  -3    0.43    1.43
  -4  14   3   -0.38    1.64
  -4 -14   3   -0.91    1.62
   4 -14  -3   -0.12    1.59
  -4  14   2   -1.02    1.42
  -4 -14   2    0.82    1.44
  -4 -14   2    0.83    1.60
   4 -14  -2    3.21    2.10
   4 -14  -2   -0.24    1.53
   4  14  -2    0.82    1.53
  -4  14   2    1.97    1.95
  -4 -14   2    2.01    2.41
  -4  14   2   -5.07    2.49
   4  14  -2    0.86    2.25
   4  14  -2    0.45    1.21
  -4 -14   1   19.65    1.97
  -4 -14   1   20.40    2.43
   4 -14  -1   16.44    2.24
   4 -14  -1   21.84    2.24
  -4  14   1   14.54    2.17
   4  14  -1   21.71    2.40
   4 -14  -1   18.85    2.38
   4  14  -1   21.08    1.51
  -4  14   1   16.97    3.03
  -4 -14   1   21.86    2.93
  -4  14   1   20.98    1.91
  -4 -14   0   12.59    2.14
   4 -14   0   12.14    2.01
   4  14   0   14.97    1.87
   4 -14   0   15.74    2.28
   4  14   0   11.51    1.57
  -4  14   0   14.71    2.04
  -4 -14   0   10.76    2.94
   4  14   0   10.31    1.11
  -4  14   0   13.73    1.81
  -4 -14   0   12.76    1.82
   4 -14   0   15.03    1.91
   4 -14   1   51.70    3.37
   4  14   1   48.31    2.52
   4 -14   1   47.91    2.89
  -4 -14  -1   50.00    3.40
  -4  14  -1   53.61    3.01
  -4 -14  -1   47.63    2.91
   4 -14   1   45.91    3.19
   4  14   1   47.82    2.22
  -4 -14  -1   50.07    4.13
   4 -14   2   34.56    2.97
  -4  14  -2   34.88    2.61
  -4 -14  -2   29.40    2.48
  -4 -14  -2   37.51    3.04
   4  14   2   32.28    2.59
   4 -14   2   36.47    2.52
   4 -14   2   28.48    2.68
  -4 -14  -2   36.82    3.14
  -4  14  -2   42.89    3.37
  -4  14  -3   17.36    2.87
   4 -14   3   16.76    2.59
  -4 -14  -3   11.04    2.54
  -4 -14  -3   15.55    2.69
   4 -14   3   17.51    2.22
   4  14   3   19.02    2.21
   4  14   3   16.15    1.14
  -4 -14  -4    4.12    2.35
  -4  14  -4    1.34    2.35
  -4 -14  -4    3.51    2.50
   4  14   4    3.10    0.99
   4  14   4    1.67    1.92
   4 -14   4    1.67    2.01
  -4 -14  -5  145.44    7.01
   4  14   5  138.62    5.40
  -4  14  -5  140.61    6.99
  -4 -14  -5  142.51    6.92
   4 -14   5  142.57    6.61
   4  14   5  141.15    6.54
   4  14   6   35.10    2.21
   4 -14   6   33.34    3.72
   4 -14   6   35.28    3.39
   4  14   6   39.46    3.62
  -4 -14  -6   35.20    3.76
   4 -14   7    7.65    3.43
   4  14   7    3.08    1.70
   4 -14   7   -2.38    3.31
   4 -14   7    0.47    2.98
   4  14   7    5.39    3.00
  -4 -14  -7    7.70    3.14
   4 -14   8   14.81    3.99
   4 -14   8   21.36    3.87
   4 -15  -9    4.77    3.36
   4  15  -9   -0.47    2.99
   4  15  -8  164.67    7.45
   4 -15  -8  145.20    7.26
   4  15  -8  142.47    7.12
   4  15  -7  264.11   10.95
   4 -15  -7  271.54   11.11
   4 -15  -7  268.13   10.36
   4 -15  -7  260.80   10.35
   4  15  -7  275.55   11.35
   4 -15  -7  283.69   10.81
   4  15  -7  280.09   10.81
  -4 -15   7  284.07   11.41
   4 -15  -6    3.41    2.19
   4  15  -6    0.68    2.09
   4  15  -6    2.04    2.78
  -4 -15   6    2.17    2.68
   4 -15  -6    3.97    1.14
   4 -15  -5  286.25   10.03
  -4  15   5  275.69   10.80
  -4  15   5  268.35   11.24
   4  15  -5  254.58   11.28
  -4  15   5  275.92   10.84
  -4 -15   5  275.22   10.84
   4  15  -5  274.67   10.67
   4  15  -5  286.87   10.78
   4 -15  -5  279.67   10.74
  -4 -15   5  257.65   10.95
  -4 -15   4  470.41   17.65
   4 -15  -4  495.00   17.12
  -4  15   4  456.57   17.71
   4  15  -4  516.95   18.16
   4  15  -4  477.53   18.27
  -4  15   4  478.21   17.58
  -4 -15   4  488.02   17.61
   4  15  -4  480.58   17.43
   4  15  -4  478.59   17.46
   4 -15  -4  483.59   17.45
  -4  15   4  459.59   18.25
  -4 -15   3  101.98    4.90
   4 -15  -3  106.69    4.73
   4  15  -3  106.84    5.20
  -4  15   3  110.78    5.36
   4  15  -3  107.83    5.79
  -4  15   3  100.23    4.73
  -4 -15   3  104.02    4.81
   4  15  -3  112.37    4.67
   4 -15  -3  108.01    4.77
  -4 -15   3  102.19    5.64
  -4  15   3   94.40    5.72
   4 -15  -2  257.57    9.62
   4  15  -2  223.02   10.03
   4 -15  -2  259.07   10.42
   4  15  -2  255.20    9.70
  -4  15   2  250.71    9.95
  -4  15   2  241.92    9.37
  -4 -15   2  244.43    9.42
   4  15  -2  249.46    9.21
  -4 -15   2  252.46    9.59
   4  15  -2  228.51   10.38
  -4 -15   2  254.63   10.56
  -4  15   2  255.80   10.75
  -4 -15   1  902.58   31.43
  -4  15   1  911.40   31.37
   4 -15  -1  905.83   31.85
  -4 -15   1  915.85   32.02
   4 -15  -1  949.56   31.81
  -4  15   1  891.83   31.79
   4  15  -1  898.17   31.05
   4 -15  -1  829.70   31.79
   4  15  -1  898.72   31.84
  -4 -15   1  926.45   32.73
  -4  15   1  919.77   32.82
  -4 -15   0   58.25    3.25
  -4  15   0   62.98    3.24
  -4 -15   0   58.27    3.72
   4 -15   0   59.05    3.58
   4  15   0   57.12    2.97
  -4  15   0   61.48    3.47
   4  15   0   58.92    2.54
   4 -15   0   55.24    3.17
   4  15   0   61.94    3.33
  -4 -15   0   62.43    4.55
   4 -15   0   60.42    3.59
  -4  15  -1  210.99    7.96
  -4 -15  -1  208.93    7.94
  -4 -15  -1  207.59    8.40
   4 -15   1  229.38    8.49
   4  15   1  205.48    7.45
  -4  15  -1  202.86    8.05
   4  15   1  183.90    6.97
   4 -15   1  205.13    7.87
  -4 -15  -1  198.78    9.30
   4  15   1  195.66    7.02
   4 -15   1  195.33    8.14
  -4 -15  -2  176.09    6.92
  -4  15  -2  173.45    6.33
  -4 -15  -2  160.69    6.26
   4 -15   2  158.05    6.64
   4 -15   2  161.76    6.24
   4 -15   2  177.67    6.99
   4 -15   3  153.13    6.51
   4  15   3  152.63    6.53
  -4 -15  -3  150.32    7.00
  -4 -15  -3  151.18    7.16
   4 -15   3  149.23    6.90
  -4  15  -3  155.38    7.36
  -4 -15  -4   53.31    3.96
   4 -15   4   47.30    3.32
   4  15   4   48.79    3.36
   4  15   4   45.40    1.94
  -4 -15  -4   49.21    3.88
  -4  15  -4   52.63    3.86
  -4 -15  -5  185.74    8.45
  -4 -15  -5  207.73    8.52
  -4  15  -5  194.19    8.45
   4 -15   5  195.29    8.00
   4  15   5  199.94    8.04
   4 -15   6   24.66    3.67
   4 -15   6   19.87    2.91
   4  15   6   23.68    3.17
  -4 -15  -6   27.32    3.51
  -4 -15  -7    0.23    2.98
   4 -15   7   -2.25    3.20
   4 -15   7    2.77    3.20
   4 -16  -9   -0.25    3.38
   4  16  -9    1.84    2.99
   4  16  -8    3.95    3.07
   4 -16  -8   -0.22    2.91
   4  16  -8    4.59    2.80
   4 -16  -7   25.85    2.82
   4  16  -7   25.86    3.67
   4 -16  -7   32.77    3.28
   4  16  -7   24.74    3.14
  -4 -16   7   23.76    3.50
   4  16  -6    3.64    2.92
   4 -16  -6    4.99    1.71
   4 -16  -6    2.17    2.09
   4  16  -6    4.81    2.18
  -4 -16   6    0.61    2.70
   4 -16  -5    1.41    1.34
   4  16  -5    1.05    1.90
  -4  16   5    2.68    2.10
   4 -16  -5    1.02    2.02
   4  16  -5    2.23    1.92
  -4 -16   5    2.93    2.28
   4  16  -5    2.43    2.83
  -4  16   5    1.40    2.55
  -4  16   4   -1.97    2.63
   4  16  -4   -2.18    2.71
   4 -16  -4    0.20    1.52
  -4  16   4    1.01    2.19
   4  16  -4    2.46    2.47
   4 -16  -4    4.41    1.78
   4  16  -4    0.65    1.76
   4  16  -4    2.73    1.81
  -4  16   4    0.43    1.78
  -4 -16   4   -1.64    1.77
  -4 -16   4   -3.11    2.35
  -4 -16   3    2.95    1.98
   4 -16  -3   -0.62    1.75
   4 -16  -3    0.67    2.07
   4 -16  -3    1.42    1.67
  -4  16   3    3.03    2.25
   4  16  -3    1.04    2.09
   4  16  -3    0.77    1.46
  -4  16   3    2.09    1.53
  -4 -16   3    3.04    1.63
  -4  16   3    4.92    2.87
   4  16  -3    2.68    2.76
  -4 -16   2   -0.99    2.74
  -4  16   2    3.58    2.91
   4  16  -2    3.70    2.46
   4 -16  -2    2.86    1.81
  -4  16   2    2.05    2.05
   4  16  -2    3.02    1.82
   4 -16  -2    2.48    2.14
   4  16  -2    5.22    2.03
   4  16  -2    3.14    1.24
  -4  16   2    3.43    1.43
  -4 -16   2    1.34    1.51
  -4 -16   2    3.44    1.90
  -4 -16   1    3.22    1.98
   4 -16  -1    6.41    2.06
   4 -16  -1    5.95    2.06
  -4  16   1    9.26    2.05
   4  16  -1    8.24    1.74
  -4  16   1    5.68    2.92
  -4 -16   1   11.04    3.05
   4 -16  -1    6.12    1.80
   4  16  -1    6.49    1.88
   4  16  -1    6.76    1.18
  -4  16   1    4.17    1.45
  -4 -16   1    4.59    1.60
  -4 -16   0    1.61    1.85
   4 -16   0    3.80    1.97
   4 -16   0   -0.17    1.92
   4  16   0    4.54    1.30
  -4  16   0   -1.82    1.93
  -4 -16   0    0.82    2.71
  -4  16   0   -1.17    2.83
   4  16   0    1.39    1.44
   4 -16   0    3.24    1.52
   4  16   0    1.42    0.82
  -4  16   0    1.36    1.40
  -4 -16   0    1.23    1.50
  -4  16  -1    8.20    1.82
  -4 -16  -1    5.39    1.86
   4 -16   1    7.78    2.17
   4  16   1    4.68    0.52
   4 -16   1    6.21    2.31
   4  16   1    6.20    1.36
  -4 -16  -1    7.58    3.25
  -4  16  -1    6.84    2.14
   4  16   1    4.33    0.52
  -4 -16  -1   12.08    2.44
   4 -16   1    6.89    1.64
   4 -16   2   19.75    2.54
  -4  16  -2   22.46    2.30
  -4 -16  -2   16.65    2.58
  -4 -16  -2   20.95    2.21
   4 -16   2   21.62    2.12
   4 -16   3   58.44    3.42
  -4 -16  -3   56.79    3.92
  -4 -16  -3   58.77    4.15
  -4  16  -3   59.35    4.26
   4  16   3   51.59    3.33
  -4 -16  -3   59.04    3.40
  -4  16  -3   59.12    3.49
  -4  16  -4    4.09    2.75
  -4 -16  -4    0.46    2.49
  -4 -16  -4    2.75    2.68
   4 -16   4    1.61    2.04
   4  16   4    0.32    1.99
  -4 -16  -5   57.69    4.35
   4 -16   5   61.70    4.03
   4  16   5   57.58    3.89
  -4  16  -5   57.34    4.38
  -4 -16  -5   59.40    4.39
  -4 -16  -6   41.13    3.96
   4 -16   6   39.22    4.07
   4 -16   6   38.57    4.19
   4 -16   6   45.82    3.77
   4  16   6   44.26    3.61
   4 -16   7    7.03    3.52
   4 -16   7    2.81    3.20
  -4 -16  -7    5.68    3.17
   4  17  -8    6.16    3.27
   4 -17  -8    4.96    2.97
   4  17  -8    2.25    2.69
  -4 -17   8    7.05    3.43
   4  17  -7   -2.03    3.22
  -4 -17   7    3.66    3.11
   4  17  -7   -1.65    2.51
   4 -17  -7   -1.32    2.51
   4  17  -6   36.31    3.94
   4 -17  -6   30.94    2.47
  -4 -17   6   40.31    3.68
   4 -17  -6   43.19    3.28
   4  17  -6   31.76    3.16
   4 -17  -5    2.80    1.47
  -4  17   5    0.63    2.08
   4  17  -5    3.92    2.06
   4 -17  -5    2.56    2.00
  -4 -17   5   -0.38    2.38
   4  17  -5    1.29    2.97
  -4  17   5    3.49    2.97
  -4  17   4    7.39    2.90
   4  17  -4   15.75    3.38
   4 -17  -4    7.04    1.73
  -4  17   4    1.19    2.19
   4  17  -4    6.90    2.54
   4  17  -4    8.68    1.92
   4 -17  -4    6.84    1.89
   4  17  -4    9.02    1.99
  -4  17   4    4.54    1.87
  -4 -17   4   10.13    2.12
  -4 -17   4    4.25    2.26
  -4 -17   3    8.93    2.26
   4 -17  -3    9.20    1.85
   4 -17  -3    8.95    2.46
   4 -17  -3   10.07    1.98
  -4  17   3   12.34    2.52
   4  17  -3    7.63    2.33
   4  17  -3    9.44    1.73
  -4  17   3   10.52    3.03
   4  17  -3    7.02    3.07
  -4  17   3    6.75    1.73
  -4 -17   3    6.62    1.78
  -4 -17   2    5.60    2.01
   4 -17  -2    3.06    2.02
   4 -17  -2    3.75    1.89
  -4  17   2    3.15    2.20
   4  17  -2    3.66    1.96
   4  17  -2    4.61    2.11
   4 -17  -2    6.41    2.30
   4  17  -2    6.00    1.41
  -4 -17   2    6.71    2.89
   4  17  -2    9.68    3.21
  -4  17   2    6.43    3.00
  -4  17   2    2.39    1.51
  -4 -17   2    3.03    1.51
  -4 -17   1    1.87    2.14
   4 -17  -1    4.89    1.98
   4 -17  -1    3.88    2.14
  -4  17   1    2.71    2.01
   4  17  -1    2.03    1.63
  -4  17   1    3.63    3.01
  -4 -17   1    3.89    2.86
   4  17  -1    2.03    1.63
   4 -17  -1    0.52    1.68
   4  17  -1    1.11    1.08
  -4  17   1   -0.19    1.32
  -4 -17   1   -0.21    1.39
  -4 -17   0    6.94    2.16
   4 -17   0    3.51    1.83
   4 -17   0    4.80    2.30
  -4  17   0    5.19    2.07
  -4  17   0    5.24    2.85
  -4 -17   0    4.03    2.99
   4 -17   0    5.02    1.49
   4  17   0    4.25    1.50
  -4  17   0    2.87    1.51
  -4 -17   0    4.37    1.52
  -4 -17  -1   15.17    2.57
   4 -17   1   16.31    2.44
   4 -17   1   19.45    2.69
   4  17   1   12.81    1.49
  -4  17  -1   13.23    2.29
  -4  17  -1   12.25    1.95
  -4 -17  -1   12.78    1.98
   4 -17   1   10.84    1.75
  -4  17  -2   27.67    2.48
  -4 -17  -2   25.74    3.12
  -4 -17  -2   31.19    2.49
   4 -17   2   30.13    2.42
   4 -17   2   25.11    2.85
  -4 -17  -3   34.30    3.29
  -4  17  -3   37.88    3.58
  -4 -17  -3   33.56    3.38
   4 -17   3   36.11    2.76
   4  17   3   29.73    2.69
  -4 -17  -3   35.09    2.68
  -4  17  -3   36.18    2.84
  -4 -17  -4   18.18    3.11
  -4 -17  -4   13.51    2.89
  -4  17  -4   11.47    2.94
   4 -17   4   14.70    2.44
   4  17   4   17.15    2.36
  -4  17  -5    1.47    2.72
  -4 -17  -5   -2.88    2.79
  -4 -17  -5   -0.46    2.91
   4 -17   5    0.89    2.38
   4  17   5   -1.23    2.23
   4 -17   6    1.21    2.64
  -4 -17  -6    5.54    3.11
   4 -17   6    2.10    3.02
   4 -17   6    3.33    3.40
   4 -17   7   63.92    5.24
   4 -17   7   59.19    5.07
  -4 -18   8    3.84    3.39
   4  18  -8    5.71    3.44
   4 -18  -8    9.90    3.25
   4  18  -8    9.21    2.91
  -4 -18   7   64.04    4.90
   4  18  -7   73.61    5.20
   4 -18  -7   61.02    4.39
   4  18  -7   67.12    4.30
  -4 -18   6  188.05    8.51
   4  18  -6  186.44    7.66
   4 -18  -6  182.12    7.90
   4  18  -6  191.49    7.93
   4  18  -6  181.96    8.86
  -4  18   5   90.49    4.67
   4 -18  -5   87.41    4.50
   4  18  -5   89.02    4.50
  -4 -18   5   90.65    5.10
   4  18  -5   86.82    5.64
  -4  18   5   86.17    5.62
   4 -18  -5   89.48    4.05
   4 -18  -4  103.70    4.63
  -4  18   4  101.93    5.25
   4  18  -4  110.22    5.60
   4  18  -4  102.85    4.76
   4 -18  -4   95.66    4.69
  -4 -18   4   93.37    5.11
   4  18  -4   99.68    6.13
  -4 -18   4  104.89    4.86
  -4  18   4  102.68    6.19
  -4  18   3  348.85   15.31
   4  18  -3  388.66   14.48
  -4  18   3  391.71   14.52
  -4 -18   3  377.44   14.28
   4  18  -3  381.89   15.34
   4 -18  -3  405.12   14.09
  -4  18   3  376.04   13.82
  -4 -18   3  361.91   13.83
   4 -18  -3  361.50   14.69
  -4  18   2  102.51    6.32
  -4 -18   2  101.60    6.04
   4 -18  -2  106.63    5.10
   4 -18  -2  115.51    5.24
   4  18  -2  107.09    5.07
  -4  18   2  106.40    5.41
   4  18  -2   97.92    6.07
  -4  18   2  103.47    4.57
  -4 -18   2  111.59    4.71
   4 -18  -2  104.79    5.17
   4  18  -2  105.93    5.17
  -4 -18   1    6.64    2.47
   4 -18  -1    7.99    2.05
   4 -18  -1   10.58    2.38
  -4  18   1    6.57    2.41
   4  18  -1   10.58    1.85
  -4 -18   1    6.60    3.16
  -4  18   1    5.83    3.21
   4 -18  -1    7.41    1.74
   4  18  -1   10.73    1.73
  -4  18   1    6.78    1.45
  -4 -18   1    7.93    1.49
   4 -18   0  233.17    8.99
   4 -18   0  207.46    8.42
  -4  18   0  209.15    8.46
  -4  18   0  213.32    7.90
  -4 -18   0  194.82    7.93
   4 -18   0  203.13    7.91
   4  18   0  200.45    7.90
  -4 -18   0  219.69    8.94
  -4  18   0  193.10    9.90
  -4  18  -1  332.30   14.44
   4  18   1  343.51   12.13
  -4  18  -1  346.60   12.97
   4  18   1  345.47   12.40
   4 -18   1  341.59   12.42
  -4  18  -1  337.56   12.48
  -4 -18  -1  319.88   12.48
   4 -18   1  323.05   12.92
  -4 -18  -1  370.60   13.42
   4 -18   2   -0.72    2.09
  -4 -18  -2   -0.39    2.42
   4 -18   2    0.23    1.61
  -4 -18  -2    0.12    1.74
  -4  18  -2   -0.37    1.73
  -4 -18  -3  222.49    9.23
   4 -18   3  205.24    8.40
   4  18   3  215.68    8.45
  -4 -18  -3  211.40    8.44
  -4  18  -3  212.42    8.53
  -4 -18  -4   90.51    5.62
  -4  18  -4   83.74    5.69
   4 -18   4  111.39    5.07
   4  18   4  100.50    4.90
  -4 -18  -4  108.75    5.69
  -4 -18  -5    0.23    2.78
   4 -18   5    0.35    2.42
   4  18   5    3.08    2.33
  -4  18  -5    2.79    2.88
  -4 -18  -6   73.67    5.10
   4 -18   6   72.54    5.13
   4 -18   6   61.47    5.13
  -4 -19   8   -0.78    3.67
   4 -19  -8   -2.65    2.75
   4  19  -8    6.61    2.68
   4  19  -7   17.29    2.77
   4 -19  -7   16.67    2.95
   4  19  -7   12.33    3.76
   4 -19  -6   10.25    2.34
   4  19  -6    6.05    2.42
   4  19  -6   10.59    3.67
   4  19  -6   12.01    2.26
  -4 -19   6    7.95    3.08
   4  19  -5    6.60    2.05
   4 -19  -5    8.06    2.20
   4  19  -5    9.50    3.46
  -4  19   5    1.41    3.45
  -4  19   5    3.35    2.24
  -4 -19   5    1.81    2.65
  -4 -19   4   16.49    2.94
  -4  19   4   26.06    2.82
   4 -19  -4   20.26    2.31
   4 -19  -4   27.57    2.39
  -4  19   4   14.63    3.73
   4  19  -4   19.63    3.84
   4 -19  -3    5.48    2.18
   4 -19  -3    8.06    2.58
   4  19  -3   10.50    2.07
   4 -19  -3   10.32    2.21
   4  19  -3    8.83    2.53
  -4  19   3    6.52    2.45
  -4  19   3    8.25    1.68
  -4 -19   3    9.68    1.84
  -4 -19   3    7.40    2.36
  -4  19   3    5.92    3.36
   4  19  -3    6.41    3.22
   4 -19  -2    0.64    2.23
  -4  19   2    1.28    2.31
   4  19  -2    1.82    2.05
  -4  19   2   -0.37    1.35
  -4 -19   2    3.43    1.49
   4 -19  -2    2.71    1.82
   4  19  -2    0.78    1.74
  -4  19   2   -3.26    3.31
   4  19  -2    2.05    2.97
   4 -19  -2   -0.14    1.96
   4 -19  -1    2.62    1.91
  -4  19   1    2.05    3.27
   4 -19  -1    1.80    2.29
   4 -19  -1    2.57    1.46
   4  19  -1    2.31    1.45
  -4 -19   1   -1.02    2.41
   4  19  -1    2.22    1.72
  -4  19   1    2.54    2.22
  -4  19   1    3.24    1.34
  -4 -19   1    3.95    1.42
  -4 -19   0    4.47    2.69
   4 -19   0    4.57    2.01
  -4  19   0    7.22    3.50
  -4  19   0    6.78    2.28
  -4  19   0    5.06    1.45
  -4 -19   0    5.39    1.51
   4 -19   0    5.68    1.44
   4  19   0    5.85    1.43
  -4 -19  -1   25.34    3.05
   4 -19   1   20.43    2.57
   4  19   1   23.55    1.75
  -4  19  -1   21.71    4.13
   4  19   1   22.74    1.93
  -4  19  -1   23.77    2.11
  -4 -19  -1   14.98    2.04
   4 -19   1   22.20    1.94
  -4  19  -1   19.78    2.75
  -4 -19  -2    0.61    2.56
  -4  19  -2    1.32    1.90
  -4 -19  -2   -0.85    1.79
   4 -19   2    3.85    2.44
   4 -19   2    0.11    1.62
  -4  19  -3   57.38    3.36
  -4 -19  -3   47.10    4.07
   4 -19   3   54.09    3.22
   4  19   3   52.50    3.13
  -4  19  -4   30.37    3.62
  -4  19  -4   34.99    2.94
   4  19   4   29.96    2.84
   4 -19   4   42.63    3.03
  -4 -19  -4   33.95    3.60
  -4  19  -5   23.25    3.69
  -4 -19  -5   23.83    3.58
   4 -19   5   27.48    2.95
  -4 -19  -6    4.51    3.38
   4 -19   6    3.24    3.20
   4  20  -7    2.35    3.71
  -4 -20   7   14.65    3.75
   4 -20  -7   11.82    2.82
   4  20  -7    9.66    2.60
  -4 -20   6    1.36    3.10
   4 -20  -6    1.63    2.25
   4  20  -6    2.96    2.18
   4  20  -6    2.99    3.66
   4  20  -6    2.77    1.96
  -4  20   5    6.15    2.37
  -4 -20   5   10.57    3.08
   4 -20  -5    6.87    2.13
   4  20  -5    6.32    2.06
  -4  20   5   10.40    3.65
   4  20  -5    6.35    3.61
   4  20  -5    3.73    1.67
   4 -20  -4   13.96    2.17
   4 -20  -4    7.52    2.77
   4 -20  -4   20.64    2.35
  -4  20   4   15.93    2.67
  -4 -20   4   16.32    3.00
   4  20  -4    9.41    3.72
  -4  20   4   14.84    3.87
   4 -20  -3    0.14    2.21
   4 -20  -3    5.51    2.18
   4  20  -3   -0.56    2.32
  -4  20   3    0.19    2.64
  -4  20   3   -0.33    3.56
   4  20  -3   -1.53    3.41
   4 -20  -3    0.18    2.20
   4  20  -3   -0.17    2.14
  -4 -20   3   -2.64    2.28
  -4 -20   3    1.76    1.63
   4 -20  -2   -1.69    2.40
   4  20  -2    2.78    2.10
  -4  20   2   -1.31    2.35
  -4  20   2    3.42    3.54
   4  20  -2    4.93    3.27
   4 -20  -2   -1.41    1.63
   4  20  -2   -1.35    1.63
   4 -20  -2    0.14    1.94
  -4 -20   2    1.63    1.44
  -4  20   2    1.35    1.34
  -4 -20   1    4.75    1.37
  -4  20   1    7.53    1.34
   4  20  -1    5.48    1.88
  -4  20   1    6.12    2.42
   4  20  -1    8.95    1.13
   4 -20  -1    5.47    2.09
  -4  20   1    3.92    3.56
  -4 -20   1    2.76    2.50
   4 -20  -1    4.27    1.37
   4  20  -1    7.99    1.40
  -4 -20   0    6.12    2.53
   4 -20   0    0.46    2.10
  -4  20   0    5.08    3.78
  -4  20   0    3.98    2.24
  -4  20   0    1.98    1.32
  -4 -20   0    3.66    1.47
   4 -20   0    2.75    1.25
   4  20   0    2.73    1.28
  -4  20  -1   39.43    2.43
  -4 -20  -1   34.53    2.47
   4  20   1   37.54    2.15
  -4  20  -1   37.45    3.26
  -4  20  -1   33.65    4.66
  -4 -20  -1   42.32    3.58
   4 -20   1   37.31    3.26
   4 -20   1   39.76    2.34
   4  20   1   35.73    2.27
  -4  20  -2   27.98    2.38
  -4 -20  -2   20.94    3.39
   4 -20   2   24.66    2.21
  -4  20  -3   11.80    2.19
  -4 -20  -3    8.58    2.96
   4 -20   3    9.27    2.00
   4  20   3    9.38    1.84
  -4 -20  -4    0.22    2.83
  -4  20  -4    4.36    2.93
  -4  20  -4    1.73    2.12
   4 -20   4    3.55    2.12
   4  20   4    0.27    1.98
   4 -20   5  109.12    6.35
  -4 -20  -5  106.76    6.18
  -4 -20  -6   15.80    3.68
   4 -20   6   18.49    3.96
   4  21  -7  127.41    6.08
   4  21  -7  130.34    7.53
  -4 -21   7  125.63    7.01
   4  21  -6    2.82    2.20
   4  21  -6    0.62    3.80
  -4 -21   6   -4.41    3.35
  -4 -21   5  128.50    6.83
  -4  21   5  131.67    6.14
   4  21  -5  131.19    7.74
   4  21  -5  140.09    5.96
  -4  21   4  229.64    9.44
  -4  21   4  223.83   10.88
   4  21  -4  228.81    8.58
   4 -21  -4  219.67    9.80
   4 -21  -4  229.66    9.12
  -4 -21   4  244.69    9.84
   4  21  -4  224.60   10.74
   4 -21  -3   61.16    3.78
   4  21  -3   64.26    4.07
  -4  21   3   57.90    3.98
   4  21  -3   53.16    5.14
  -4  21   3   54.20    5.25
  -4 -21   3   58.06    4.12
   4 -21  -3   54.95    3.40
   4 -21  -3   45.82    3.35
   4  21  -3   54.49    3.41
  -4  21   2  129.32    7.94
   4 -21  -2  158.23    6.68
   4  21  -2  150.54    6.33
  -4  21   2  158.25    6.86
   4  21  -2  145.25    7.91
   4 -21  -2  131.03    5.50
   4 -21  -2  140.18    6.09
   4  21  -2  141.58    5.47
   4  21  -2  125.60    5.43
  -4 -21   1  350.56   13.29
   4  21  -1  350.58   12.31
  -4  21   1  341.49   12.89
  -4  21   1  356.08   14.71
   4  21  -1  313.35   11.61
   4 -21  -1  333.26   11.71
  -4  21   1  310.04   11.63
   4 -21  -1  334.17   12.44
   4  21  -1  331.62   11.44
   4 -21   0   41.96    3.27
  -4  21   0   39.70    3.36
  -4  21   0   39.68    2.22
   4 -21   0   42.15    2.30
   4  21   0   43.00    2.19
  -4  21   0   49.56    5.34
   4 -21   1   57.69    3.92
   4  21   1   62.80    2.87
  -4  21  -1   63.10    4.02
  -4 -21  -1   63.19    4.47
   4 -21   1   63.36    3.02
   4  21   1   65.85    2.95
  -4  21  -1   56.58    5.65
  -4  21  -1   63.12    3.02
  -4  21  -2  147.54    6.23
  -4 -21  -2  150.05    7.35
   4 -21   2  159.33    6.18
   4  21   2  155.55    6.04
  -4  21  -3   45.42    5.52
  -4  21  -3   42.06    3.03
  -4 -21  -3   45.85    3.98
   4 -21   3   38.81    2.76
   4  21   3   44.14    2.76
  -4  21  -4   24.85    4.87
  -4 -21  -4   22.10    3.48
   4 -21   5   78.30    5.46
  -4 -21  -5   78.02    5.31
  -4 -22   6    3.57    3.30
   4  22  -6    6.14    3.82
   4  22  -6    3.94    2.17
  -4  22   5    1.00    2.16
   4  22  -5    1.80    1.97
  -4 -22   5   -0.22    2.96
  -4  22   5    5.93    3.87
   4  22  -5   -5.25    4.15
   4  22  -5    3.28    2.59
  -4  22   4    2.16    2.48
   4  22  -4    1.99    3.85
  -4  22   4   -0.70    4.22
  -4 -22   4    7.78    2.99
   4 -22  -4   -1.02    2.09
   4  22  -4   -0.61    1.87
   4 -22  -3    4.43    2.11
   4  22  -3    0.10    1.63
   4 -22  -3    1.15    2.28
  -4  22   3    2.85    2.61
   4  22  -3   -0.90    1.17
   4  22  -3    0.74    1.55
  -4 -22   3    0.76    2.73
  -4  22   3    4.75    3.95
   4  22  -3   -1.68    3.60
   4  22  -2    0.35    1.11
   4 -22  -2   -1.99    2.09
   4  22  -2    0.70    1.30
  -4  22   2    4.15    3.88
   4  22  -2    0.68    3.60
   4  22  -2    1.89    2.12
  -4  22   2    0.58    2.62
   4  22  -1    0.58    0.91
   4  22  -1   -0.76    1.94
  -4  22   1    1.49    2.56
   4  22  -1   -0.32    0.58
   4 -22  -1   -0.57    2.15
  -4 -22   1   -2.76    2.90
  -4  22   1   -3.49    3.99
   4  22   0    1.39    0.95
   4 -22   0   -0.16    2.23
  -4  22   0    0.34    2.51
  -4  22   0    0.70    1.02
  -4 -22   0    3.64    2.96
  -4  22   0   -1.20    4.07
   4  22   1    1.20    1.09
   4  22   1    0.96    1.25
  -4  22  -1   -1.62    4.00
  -4  22  -1    1.20    2.56
  -4  22  -1    1.15    1.22
  -4 -22  -1    0.22    2.81
  -4 -22  -2   15.09    3.23
  -4  22  -3   17.71    4.88
  -4 -22  -3   29.16    3.62
  -4  22  -4   -0.88    4.45
  -4 -22  -4    3.92    3.11
   4  23  -6    3.68    4.22
  -4 -23   6    1.22    3.26
  -4  23   5   11.73    4.37
   4  23  -5    6.48    4.16
  -4 -23   5    4.76    3.32
  -4  23   5    8.46    2.37
  -4  23   4    2.92    4.00
   4  23  -4   -2.42    4.20
   4  23  -4    2.72    2.01
  -4 -23   4    2.33    2.99
[truncated: 294,905 more chars]
