# Supplementary material for: 1-Ethyl-4-isopropyl-1,2,4-triazolium bromide
Source: IUCrdata. 2023 Sep 14;8(Pt 9):x230784. doi: 10.1107/S2414314623007848 (PMC10561235; doi:10.1107/S2414314623007848)
Supplement: Supplementary file 2 [file x-08-x230784-Isup2.hkl]

data_I                                                                          
_shelx_title ' 99659_a.res in P2(1)/m'                                          
_shelx_refln_list_code          4                                               
_shelx_F_calc_maximum      361.74                                               
_exptl_crystal_F_000       672.00                                               
_reflns_d_resolution_high  0.7501                                               
                                                                                
loop_                                                                           
 _space_group_symop_operation_xyz                                               
 'x, y, z'                                                                      
 '-x, y+1/2, -z'                                                                
 '-x, -y, -z'                                                                   
 'x, -y-1/2, z'                                                                 
                                                                                
_cell_length_a     8.1283                                                       
_cell_length_b    21.3822                                                       
_cell_length_c     8.6376                                                       
_cell_angle_alpha  90.000                                                       
_cell_angle_beta  101.713                                                       
_cell_angle_gamma  90.000                                                       
                                                                                
_shelx_F_squared_multiplier     1.000                                           
                                                                                
loop_                                                                           
 _refln_index_h                                                                 
 _refln_index_k                                                                 
 _refln_index_l                                                                 
 _refln_F_squared_calc                                                          
 _refln_F_squared_meas                                                          
 _refln_F_squared_sigma                                                         
 _refln_observed_status                                                         
   2   0   0      10512.78      11222.34       173.11 o                         
   3   0   0       5463.41       5210.00        93.52 o                         
   4   0   0       6450.04       6117.12       127.23 o                         
   5   0   0         22.74         13.88        11.56 o                         
   6   0   0       1378.81       1421.67        31.38 o                         
   7   0   0       1730.76       1805.40        44.54 o                         
   8   0   0        885.27        925.51        49.13 o                         
   9   0   0         96.11         78.65        14.37 o                         
  10   0   0        983.34       1043.27        38.91 o                         
   1   1   0         88.65         88.94        11.56 o                         
   2   1   0         19.36         28.67         4.22 o                         
   3   1   0        193.24        175.16         5.92 o                         
   4   1   0        644.50        648.01        14.91 o                         
   5   1   0         37.94         36.86         7.67 o                         
   6   1   0        380.68        384.69        10.44 o                         
   7   1   0        112.32        117.93         9.96 o                         
   8   1   0        189.81        194.53        11.29 o                         
   9   1   0        139.87        142.37        12.96 o                         
  10   1   0        645.65        696.93        25.36 o                         
   1   2   0         10.40          9.68         2.34 o                         
   2   2   0        332.40        334.81         6.36 o                         
   3   2   0          8.15          7.66         3.55 o                         
   4   2   0        156.12        145.42         6.38 o                         
   5   2   0        268.20        245.02         9.33 o                         
   6   2   0        999.16        990.44        19.45 o                         
   7   2   0         16.66         19.75         7.61 o                         
   8   2   0       1120.74       1109.95        46.34 o                         
   9   2   0        154.40        187.87        15.45 o                         
  10   2   0         33.68          1.35        20.21 o                         
   1   3   0       6182.92       6550.80        91.47 o                         
   2   3   0      27403.13      28293.04       361.17 o                         
   3   3   0       1550.51       1532.87        23.81 o                         
   4   3   0        716.02        667.82        14.28 o                         
   5   3   0      10063.69       9683.14       140.68 o                         
   6   3   0      12815.17      13164.96       164.17 o                         
   7   3   0         37.70         50.48        11.12 o                         
   8   3   0       2527.29       2539.69        62.68 o                         
   9   3   0       3089.49       3281.37        80.26 o                         
  10   3   0       1012.52        914.92        49.33 o                         
   0   4   0        118.23        118.60         9.55 o                         
   1   4   0         61.10         67.01         4.23 o                         
   2   4   0        834.07        805.47        15.73 o                         
   3   4   0         15.64         16.68         4.66 o                         
   4   4   0        362.32        394.00        10.91 o                         
   5   4   0        244.07        227.52        10.48 o                         
   6   4   0        294.20        301.21        13.12 o                         
   7   4   0          4.81         -0.95        10.02 o                         
   8   4   0        373.24        361.63        24.08 o                         
   9   4   0        472.39        427.35        27.10 o                         
  10   4   0         70.35         59.02        20.25 o                         
   1   5   0        144.12        135.25         4.44 o                         
   2   5   0        409.01        409.53         8.23 o                         
   3   5   0         12.48         14.08         3.65 o                         
   4   5   0        183.68        163.70         7.71 o                         
   5   5   0        116.52         95.74         8.02 o                         
   6   5   0        169.89        164.78         9.09 o                         
   7   5   0        204.23        231.52        11.84 o                         
   8   5   0        119.45        118.20        18.83 o                         
   9   5   0         76.13         83.56        21.07 o                         
  10   5   0        493.54        511.85        27.82 o                         
   0   6   0     130854.13     132139.19      3133.31 o                         
   1   6   0      33865.00      34641.07       411.61 o                         
   2   6   0        167.82        167.82         5.52 o                         
   3   6   0      13736.63      13886.66       170.34 o                         
   4   6   0       8838.50       8303.40       111.28 o                         
   5   6   0        292.75        380.92        11.17 o                         
   6   6   0       1303.53       1335.44        24.49 o                         
   7   6   0        742.78        821.63        19.89 o                         
   8   6   0       1182.79       1235.89        28.07 o                         
   9   6   0         23.70         10.74        19.84 o                         
  10   6   0       1232.21       1385.58        40.55 o                         
   1   7   0         14.83         18.68         2.07 o                         
   2   7   0        292.51        299.15         7.86 o                         
   3   7   0        526.25        521.88        13.16 o                         
   4   7   0       1045.80       1049.90        17.60 o                         
   5   7   0        226.80        243.04         9.50 o                         
   6   7   0        680.80        704.04        15.26 o                         
   7   7   0         36.54         43.33        10.38 o                         
   8   7   0         81.46         81.71        14.28 o                         
   9   7   0         63.34         60.20        19.07 o                         
  10   7   0        571.90        602.00        30.20 o                         
   0   8   0       1855.06       1884.00        50.41 o                         
   1   8   0        171.14        164.53         4.31 o                         
   2   8   0        775.37        753.63        12.40 o                         
   3   8   0          0.65          4.94         5.85 o                         
   4   8   0        319.69        315.64        12.27 o                         
   5   8   0        564.65        569.42        14.33 o                         
   6   8   0        530.12        531.13        13.13 o                         
   7   8   0         58.58         69.12        10.27 o                         
   8   8   0        680.27        681.25        23.74 o                         
   9   8   0        225.38        208.37        19.60 o                         
  10   8   0         89.29        113.22        22.16 o                         
   1   9   0       1691.69       1548.95        21.90 o                         
   2   9   0      23330.43      23675.32       285.65 o                         
   3   9   0       3425.53       3276.47        43.82 o                         
   4   9   0       3024.18       3097.70        45.22 o                         
   5   9   0       7473.95       7520.68        91.69 o                         
   6   9   0       5839.37       5879.27        74.40 o                         
   7   9   0        262.95        285.17        12.38 o                         
   8   9   0       1781.87       1805.87        49.23 o                         
   9   9   0       3173.76       3177.26        59.32 o                         
  10   9   0        606.13        640.20        25.16 o                         
   0  10   0        855.05        901.05        46.90 o                         
   1  10   0        238.93        228.38         4.62 o                         
   2  10   0         13.09          9.62         3.49 o                         
   3  10   0         19.00         28.47         4.92 o                         
   4  10   0          4.54          0.11         6.10 o                         
   5  10   0        272.96        286.58        10.16 o                         
   6  10   0        484.72        486.29        18.22 o                         
   7  10   0         13.21          6.21        11.31 o                         
   8  10   0        321.86        353.73        18.30 o                         
   9  10   0        185.21        155.71        20.74 o                         
   1  11   0        169.03        190.56         6.71 o                         
   2  11   0        214.51        220.77         7.31 o                         
   3  11   0          6.81         -2.14         5.09 o                         
   4  11   0         84.60         68.45         7.13 o                         
   5  11   0         13.83          6.40         7.42 o                         
   6  11   0          4.68          0.65         9.98 o                         
   7  11   0         41.07         45.05        12.85 o                         
   8  11   0        299.07        322.37        21.66 o                         
   9  11   0         10.76         36.53        26.07 o                         
   0  12   0      49874.36      51114.23      1222.61 o                         
   1  12   0      15338.51      15689.48       311.60 o                         
   2  12   0        687.62        658.93        11.92 o                         
   3  12   0       8432.97       8206.10        87.23 o                         
   4  12   0       4326.97       4283.62        51.14 o                         
   5  12   0         11.26         20.54         7.64 o                         
   6  12   0        545.96        575.89        18.52 o                         
   7  12   0       1198.10       1184.87        29.19 o                         
   8  12   0        902.75        951.01        30.15 o                         
   9  12   0         92.18         36.70        25.72 o                         
   1  13   0        213.47        187.51         8.87 o                         
   2  13   0          4.18          5.25         4.36 o                         
   3  13   0        309.80        309.05         7.51 o                         
   4  13   0        323.47        324.60         9.54 o                         
   5  13   0         15.55         23.90         7.95 o                         
   6  13   0        422.06        431.50        12.22 o                         
   7  13   0        263.65        283.34        18.20 o                         
   8  13   0          1.52         -1.37        18.85 o                         
   9  13   0        171.90        152.83        27.96 o                         
   0  14   0        778.16        795.37        32.87 o                         
   1  14   0        252.69        224.24        12.87 o                         
   2  14   0        183.16        169.68         5.23 o                         
   3  14   0         40.73         50.05         4.97 o                         
   4  14   0        152.25        172.85         7.25 o                         
   5  14   0        635.09        612.24        13.83 o                         
   6  14   0        327.19        351.76        12.39 o                         
   7  14   0         80.58         87.00        13.25 o                         
   8  14   0        496.15        509.30        22.08 o                         
   9  14   0        239.16        265.92        21.79 o                         
   1  15   0       5775.17       5573.47       124.52 o                         
   2  15   0       8430.83       8363.16       109.54 o                         
   3  15   0       1029.22       1012.95        15.17 o                         
   4  15   0        789.05        794.85        13.31 o                         
   5  15   0       4161.72       4156.35        51.20 o                         
   6  15   0       4315.81       4203.56        54.92 o                         
   7  15   0        106.39         96.25        14.42 o                         
   8  15   0       1684.29       1675.65        44.21 o                         
   9  15   0       1610.96       1671.96        39.54 o                         
   0  16   0         14.10         10.42         9.52 o                         
   1  16   0        350.08        367.51        31.19 o                         
   2  16   0        263.29        246.16         6.34 o                         
   3  16   0         46.82         45.66         5.75 o                         
   4  16   0         20.02         21.53         5.80 o                         
   5  16   0         46.16         49.32         7.80 o                         
   6  16   0        351.23        325.80        11.25 o                         
   7  16   0          1.53         -5.75        14.10 o                         
   8  16   0        272.35        252.13        19.43 o                         
   1  17   0        454.12        387.83        32.32 o                         
   2  17   0         13.26         19.50         4.78 o                         
   3  17   0         10.72         19.51         3.93 o                         
   4  17   0         68.68         60.86         7.80 o                         
   5  17   0         98.35        101.41         8.48 o                         
   6  17   0         33.23         47.64         9.02 o                         
   7  17   0         99.03         88.39        12.41 o                         
   8  17   0        162.28        180.76        19.20 o                         
   0  18   0      19439.77      19416.54       473.29 o                         
   1  18   0       5853.93       5877.77       163.74 o                         
   2  18   0        418.40        379.29        32.27 o                         
   3  18   0       3400.91       3433.94        44.08 o                         
   4  18   0       2702.38       2786.36        44.57 o                         
   5  18   0        283.76        257.54        10.07 o                         
   6  18   0        705.56        733.88        15.06 o                         
   7  18   0        999.60        909.18        37.52 o                         
   8  18   0        171.68        185.32        19.10 o                         
   1  19   0        235.81        249.05        45.03 o                         
   2  19   0          2.25         19.91        39.82 o                         
   3  19   0        357.37        352.12         8.96 o                         
   4  19   0         85.05         74.19         8.37 o                         
   5  19   0         59.80         70.75         9.44 o                         
   6  19   0        110.02        120.86         8.93 o                         
   7  19   0         71.67         71.42        18.66 o                         
   0  20   0        726.35        711.74        31.33 o                         
   1  20   0         99.45         72.99        24.78 o                         
   2  20   0         55.57        101.14        42.62 o                         
   3  20   0         29.57         44.44         7.49 o                         
   4  20   0         43.66         40.89         7.79 o                         
   5  20   0        537.21        541.56        16.47 o                         
   6  20   0        119.41        115.08         9.84 o                         
   7  20   0         79.60         73.09        18.70 o                         
   1  21   0       2861.86       2757.66       137.01 o                         
   2  21   0       3682.55       3450.16       158.06 o                         
   3  21   0        963.80       1014.19        35.60 o                         
   4  21   0        571.13        559.74        14.78 o                         
   5  21   0       2936.25       2999.43        47.04 o                         
   6  21   0       1258.15       1235.01        29.70 o                         
   7  21   0          7.79         39.72        21.06 o                         
   0  22   0         20.16         38.97        21.38 o                         
   1  22   0         51.73         36.59        15.90 o                         
   2  22   0         60.57         65.07        45.96 o                         
   3  22   0         14.98         31.26        22.04 o                         
   4  22   0         18.95         12.14         8.28 o                         
   5  22   0        151.19        217.83        14.88 o                         
   6  22   0         95.31        117.72        16.19 o                         
   1  23   0        141.44        107.06        30.86 o                         
   2  23   0          0.18         48.47        24.42 o                         
   3  23   0         10.74          9.68        23.33 o                         
   4  23   0          7.78         10.74        18.93 o                         
   5  23   0         35.64         64.63        15.78 o                         
   6  23   0        102.13        120.34        24.56 o                         
   0  24   0       5476.91       5549.27       236.22 o                         
   1  24   0       2697.09       2621.96        79.50 o                         
   2  24   0         34.40         33.45        17.65 o                         
   3  24   0       1964.14       1960.96        60.62 o                         
   4  24   0       1399.03       1434.62        75.15 o                         
   5  24   0        100.36         76.77        22.24 o                         
   1  25   0          4.84         48.37        56.25 o                         
   2  25   0         17.69        -25.26        62.06 o                         
   3  25   0         37.03         43.80        29.41 o                         
   4  25   0        164.80        191.53        28.38 o                         
   5  25   0          9.55         50.48        29.32 o                         
   0  26   0        627.69        525.21        71.48 o                         
   1  26   0         34.87         33.79        40.48 o                         
   2  26   0         38.86         79.10        29.65 o                         
   3  26   0          3.19         16.22        71.61 o                         
   4  26   0         12.75        -17.03        27.38 o                         
   1  27   0       1311.47       1450.57        62.33 o                         
   2  27   0       1571.13       1590.42        63.30 o                         
   3  27   0        343.01        358.82        37.95 o                         
   0  28   0         15.14        -14.08        25.96 o                         
   1  28   0          6.71         62.42        29.03 o                         
 -10   0   1        944.58       1002.34        44.89 o                         
  -9   0   1       2024.42       2010.84        48.79 o                         
  -8   0   1        197.40        192.59        15.45 o                         
  -7   0   1       2324.86       2243.15        41.24 o                         
  -6   0   1       5202.09       5283.70        90.31 o                         
  -5   0   1       7955.25       8514.52       176.05 o                         
  -4   0   1       1041.00       1116.07        30.32 o                         
  -3   0   1      24663.96      25397.13       500.35 o                         
  -2   0   1      34706.61      35826.07       702.01 o                         
  -1   0   1      10684.05      10890.38       369.16 o                         
   1   0   1      12098.84      13304.95       202.20 o                         
   2   0   1      38326.32      39073.87       662.73 o                         
   3   0   1          1.76         26.28         7.54 o                         
   4   0   1      34413.39      35048.70       693.05 o                         
   5   0   1       8939.24       8820.84       159.04 o                         
   6   0   1        114.66        115.15        12.37 o                         
   7   0   1        681.63        666.25        23.26 o                         
   8   0   1       3128.96       3020.03        77.80 o                         
   9   0   1        749.97        721.58        51.25 o                         
  10   0   1         13.43         25.80        38.01 o                         
 -10   1   1        222.96        201.72        21.33 o                         
  -9   1   1        279.11        310.77        13.13 o                         
  -8   1   1         63.45         74.56        11.95 o                         
  -7   1   1         16.41          5.65         7.88 o                         
  -6   1   1        333.53        324.19         9.96 o                         
  -5   1   1        298.76        303.32        11.93 o                         
  -4   1   1          6.99          2.13         6.75 o                         
  -3   1   1          0.87          6.03         3.97 o                         
  -2   1   1         40.80         47.96         3.93 o                         
  -1   1   1         42.66         41.29         4.47 o                         
   0   1   1         40.98         33.96         2.49 o                         
   1   1   1        203.13        200.97         5.61 o                         
   2   1   1         97.90         90.99         4.03 o                         
   3   1   1         91.76        108.38         5.79 o                         
   4   1   1       1262.52       1256.88        40.52 o                         
   5   1   1       1046.74       1029.51        15.10 o                         
   6   1   1         24.38         38.27         8.51 o                         
   7   1   1        355.11        359.45        12.04 o                         
   8   1   1        605.95        596.82        25.21 o                         
   9   1   1         40.93         49.01        17.79 o                         
  10   1   1        126.72        149.85        21.92 o                         
 -10   2   1         94.53         88.94        24.19 o                         
  -9   2   1         17.94         36.82        14.79 o                         
  -8   2   1        410.40        380.47        22.01 o                         
  -7   2   1        125.39        119.95         9.27 o                         
  -6   2   1         65.94         67.35         8.94 o                         
  -5   2   1         26.19         17.91         7.16 o                         
  -4   2   1       1190.28       1162.75        21.33 o                         
  -3   2   1        131.74        146.21         5.29 o                         
  -2   2   1        521.57        498.12         8.42 o                         
  -1   2   1         69.03         62.66         2.48 o                         
   0   2   1          1.89          2.94         1.34 o                         
   1   2   1         79.83         78.50         2.48 o                         
   2   2   1        911.94        912.75        19.63 o                         
   3   2   1        919.83        890.19        14.84 o                         
   4   2   1        248.80        247.13        10.99 o                         
   5   2   1        123.61        102.16         7.89 o                         
   6   2   1       2133.58       2101.24        33.23 o                         
   7   2   1        714.65        688.32        19.01 o                         
   8   2   1          3.39         -4.00        15.50 o                         
   9   2   1        122.07         71.47        23.17 o                         
  10   2   1        429.63        440.32        46.22 o                         
 -10   3   1         75.26         60.12        22.05 o                         
  -9   3   1        481.05        430.03        24.32 o                         
  -8   3   1       6545.55       6375.33       110.03 o                         
  -7   3   1      10683.29      10503.68       127.12 o                         
  -6   3   1        121.09        137.15         8.08 o                         
  -5   3   1      11770.63      12132.49       149.38 o                         
  -4   3   1      34889.69      35428.71       471.06 o                         
  -3   3   1       9329.99       9422.48       115.36 o                         
  -2   3   1      22368.52      23236.23       298.66 o                         
  -1   3   1       1497.84       1760.57        27.37 o                         
   0   3   1       1169.99       1023.28        19.51 o                         
   1   3   1        164.87        168.27         4.70 o                         
   2   3   1      21752.74      22245.04       308.90 o                         
   3   3   1      16665.12      16524.32       213.01 o                         
   4   3   1       7314.27       7399.30       108.71 o                         
   5   3   1         11.72         35.38         7.41 o                         
   6   3   1       9171.21       9086.52       124.46 o                         
   7   3   1       6790.54       6463.94        91.71 o                         
   8   3   1        585.57        588.84        22.43 o                         
   9   3   1        612.86        645.76        18.83 o                         
  10   3   1       1112.55       1150.90        33.07 o                         
 -10   4   1         42.47         45.96        20.18 o                         
  -9   4   1         31.74         36.93        18.31 o                         
  -8   4   1        637.79        647.94        25.47 o                         
  -7   4   1        852.27        848.72        20.37 o                         
  -6   4   1        255.47        275.13         9.71 o                         
  -5   4   1        220.32        197.01         8.60 o                         
  -4   4   1         22.63         15.70         4.84 o                         
  -3   4   1        232.38        229.66         7.06 o                         
  -2   4   1         20.69         16.93         3.46 o                         
  -1   4   1        301.17        291.72         9.91 o                         
   0   4   1         67.05         59.76         4.01 o                         
   1   4   1        554.90        555.84         8.12 o                         
   2   4   1        480.57        457.93        13.95 o                         
   3   4   1         99.19         86.52         6.08 o                         
   4   4   1        172.46        173.84        10.86 o                         
   5   4   1         15.00          6.52         6.68 o                         
   6   4   1       2440.29       2426.85        36.99 o                         
   7   4   1        862.38        921.05        22.15 o                         
   8   4   1        128.71        134.41        18.32 o                         
   9   4   1         88.94        105.87        17.92 o                         
  10   4   1        190.21        206.04        19.35 o                         
 -10   5   1        290.92        329.19        28.55 o                         
  -9   5   1        271.86        302.79        21.37 o                         
  -8   5   1          7.51         18.24        17.92 o                         
  -7   5   1         11.94         21.60         9.81 o                         
  -6   5   1        387.83        368.34        11.60 o                         
  -5   5   1        126.44        134.97         7.95 o                         
  -4   5   1         15.99         13.75         5.44 o                         
  -3   5   1         11.61         11.53         3.47 o                         
  -2   5   1         11.91          9.46         3.05 o                         
  -1   5   1          8.43          9.25         2.73 o                         
   0   5   1        495.12        474.77        11.96 o                         
   1   5   1        238.90        220.56         5.60 o                         
   2   5   1        966.97        908.18        13.01 o                         
   3   5   1         10.25         17.90         4.21 o                         
   4   5   1       1939.51       1889.40        30.36 o                         
   5   5   1        161.34        179.32         8.40 o                         
   6   5   1        100.43        101.59         9.19 o                         
   7   5   1         29.42         24.82        12.37 o                         
   8   5   1        693.80        727.82        24.51 o                         
   9   5   1         94.56         86.68        17.07 o                         
  10   5   1        202.45        218.99        19.47 o                         
 -10   6   1        687.43        758.84        28.71 o                         
  -9   6   1       1503.45       1511.02        37.25 o                         
  -8   6   1          3.19         36.31        16.39 o                         
  -7   6   1       2517.68       2473.75        51.35 o                         
  -6   6   1       7303.99       7298.83        87.95 o                         
  -5   6   1       3477.92       3512.09        46.35 o                         
  -4   6   1       1333.45       1371.31        21.72 o                         
  -3   6   1       7993.53       7752.69        90.18 o                         
  -2   6   1      29490.77      29284.43       375.70 o                         
  -1   6   1      26538.61      27518.61       311.30 o                         
   0   6   1      14180.63      14348.13       184.68 o                         
   1   6   1      26787.98      26688.12       370.06 o                         
   2   6   1       8994.95       8799.87        96.56 o                         
   3   6   1         62.80         67.29         5.31 o                         
   4   6   1      15544.62      15857.09       174.95 o                         
   5   6   1      10268.86       9853.77       134.64 o                         
   6   6   1        614.29        611.90        15.39 o                         
   7   6   1       1380.02       1361.38        26.63 o                         
   8   6   1       2906.87       2843.32        52.65 o                         
   9   6   1        395.40        398.35        20.55 o                         
  10   6   1         16.61         31.00        19.32 o                         
 -10   7   1         45.89         44.56        22.47 o                         
  -9   7   1        364.01        336.42        24.41 o                         
  -8   7   1        231.71        267.11        27.59 o                         
  -7   7   1          3.41         10.01        10.40 o                         
  -6   7   1        235.98        234.65        11.54 o                         
  -5   7   1        185.71        173.30         8.66 o                         
  -4   7   1          1.61          5.97         5.37 o                         
  -3   7   1         84.20        101.96         4.98 o                         
  -2   7   1        204.89        219.40         5.39 o                         
  -1   7   1        123.36        113.46         3.23 o                         
   0   7   1       1158.50       1179.84        16.30 o                         
   1   7   1        187.49        167.69         4.08 o                         
   2   7   1        319.10        306.66         6.12 o                         
   3   7   1         20.80         15.30         4.70 o                         
   4   7   1        922.87        871.15        17.98 o                         
   5   7   1        928.07        942.50        19.71 o                         
   6   7   1          6.63          4.87         8.57 o                         
   7   7   1        471.60        488.26        16.60 o                         
   8   7   1        699.47        702.92        21.17 o                         
   9   7   1         16.09         37.19        16.99 o                         
  10   7   1        165.51        198.97        20.58 o                         
 -10   8   1         51.12         70.89        19.94 o                         
  -9   8   1         17.22         27.49        21.06 o                         
  -8   8   1        246.62        262.66        26.78 o                         
  -7   8   1        242.24        244.60        13.65 o                         
  -6   8   1         54.77         49.91         9.60 o                         
  -5   8   1         57.42         53.14         8.07 o                         
  -4   8   1        281.32        297.34        11.43 o                         
  -3   8   1         60.15         69.67         5.06 o                         
  -2   8   1          6.11          3.28         3.59 o                         
  -1   8   1        666.33        664.13         9.87 o                         
   0   8   1       1043.59       1060.21        13.92 o                         
   1   8   1        488.78        487.82         8.12 o                         
   2   8   1         89.48         76.35         3.77 o                         
   3   8   1       1275.91       1256.97        18.67 o                         
   4   8   1        687.94        663.00        10.91 o                         
   5   8   1         96.72         93.58         8.61 o                         
   6   8   1       2277.54       2200.44        49.03 o                         
   7   8   1        702.10        698.22        22.19 o                         
   8   8   1         19.71         24.53        14.58 o                         
   9   8   1        156.01        203.92        18.03 o                         
 -10   9   1         14.36         11.18        21.64 o                         
  -9   9   1        318.08        296.82        24.51 o                         
  -8   9   1       4376.66       4424.48       105.46 o                         
  -7   9   1       9692.72       9698.83       118.17 o                         
  -6   9   1         26.62         33.99         9.77 o                         
  -5   9   1      11478.36      11754.11       138.48 o                         
  -4   9   1      17341.87      17209.65       197.59 o                         
  -3   9   1       3763.23       3738.01        50.13 o                         
  -2   9   1       2345.17       2360.60        31.41 o                         
  -1   9   1       6408.51       6252.64        82.01 o                         
   0   9   1       2413.83       2209.61        25.66 o                         
   1   9   1       1906.25       2043.28        28.95 o                         
   2   9   1      10018.77       9973.60       115.66 o                         
   3   9   1       8162.02       7834.94        87.92 o                         
   4   9   1       6518.06       6609.38        94.47 o                         
   5   9   1         44.43         60.49         8.00 o                         
   6   9   1       9022.08       8737.43       140.38 o                         
   7   9   1       5591.60       5403.10        87.11 o                         
   8   9   1        143.36        144.48        16.69 o                         
   9   9   1        324.19        338.55        21.49 o                         
 -10  10   1         84.16         90.73        32.39 o                         
  -9  10   1          7.77         31.31        34.98 o                         
  -8  10   1        550.46        588.71        35.53 o                         
  -7  10   1        455.00        508.82        20.44 o                         
  -6  10   1        169.02        181.05        11.19 o                         
  -5  10   1        125.71        124.65         8.07 o                         
  -4  10   1         16.79         17.56         6.35 o                         
  -3  10   1        236.78        215.25         6.90 o                         
  -2  10   1         30.52         35.63         3.78 o                         
  -1  10   1         60.94         50.28         3.12 o                         
   0  10   1        259.32        279.70         5.38 o                         
   1  10   1        111.40        119.83         4.55 o                         
   2  10   1        442.19        441.32         9.17 o                         
   3  10   1        317.39        302.57         7.82 o                         
   4  10   1          1.79          7.71         7.06 o                         
   5  10   1        138.43        148.65         7.83 o                         
   6  10   1        682.05        681.11        16.26 o                         
   7  10   1        804.36        774.68        24.22 o                         
   8  10   1          1.07         15.72        15.40 o                         
   9  10   1        237.10        231.91        19.76 o                         
  -9  11   1        158.52        175.51        33.27 o                         
  -8  11   1         51.28         49.30        53.84 o                         
  -7  11   1        165.79        166.24        12.95 o                         
  -6  11   1        625.61        626.36        19.07 o                         
  -5  11   1          6.42          7.32         7.43 o                         
  -4  11   1        194.23        197.95         8.46 o                         
  -3  11   1          4.70         11.96         4.95 o                         
  -2  11   1        162.59        145.66         5.76 o                         
  -1  11   1         17.05         15.92         3.71 o                         
   0  11   1        652.77        649.17        18.62 o                         
   1  11   1        309.14        296.08         7.43 o                         
   2  11   1        403.85        420.67         8.32 o                         
   3  11   1         29.85         28.11         4.91 o                         
   4  11   1        786.31        740.38        15.48 o                         
   5  11   1         92.10        119.89         8.33 o                         
   6  11   1         16.28         24.13         9.52 o                         
   7  11   1         96.47         90.31        15.69 o                         
   8  11   1        440.01        445.95        19.99 o                         
   9  11   1          5.52         16.69        17.90 o                         
  -9  12   1        680.49        636.96        33.07 o                         
  -8  12   1          7.84         14.02        19.99 o                         
  -7  12   1       1220.39       1239.96        25.76 o                         
  -6  12   1       5907.35       5960.72        75.26 o                         
  -5  12   1       3230.01       3189.50        40.53 o                         
  -4  12   1        891.17        921.54        15.47 o                         
  -3  12   1       7874.45       7806.42        83.75 o                         
  -2  12   1      13767.36      13534.40       156.10 o                         
  -1  12   1       5351.29       5617.58        73.99 o                         
   0  12   1       4528.26       4663.35        97.79 o                         
   1  12   1      13402.73      12914.90       166.53 o                         
   2  12   1       6731.05       6535.84        87.59 o                         
   3  12   1          1.74          1.23         4.58 o                         
   4  12   1       9819.75       9899.17       116.89 o                         
   5  12   1       7927.38       7771.68        89.31 o                         
   6  12   1        124.94        128.65        11.62 o                         
   7  12   1        842.81        751.04        29.13 o                         
   8  12   1       1229.46       1206.00        34.72 o                         
   9  12   1        568.74        583.95        26.24 o                         
  -9  13   1        323.94        338.87        26.28 o                         
  -8  13   1         12.61         19.17        21.84 o                         
  -7  13   1         72.15         79.31        12.70 o                         
  -6  13   1         15.22         17.57         9.13 o                         
  -5  13   1        537.95        533.58        12.95 o                         
  -4  13   1          0.09         14.04         6.32 o                         
  -3  13   1         43.69         39.18         5.28 o                         
  -2  13   1          2.47         -0.99         4.67 o                         
  -1  13   1          6.36          7.82         2.82 o                         
   0  13   1        153.26        169.01         6.88 o                         
   1  13   1         24.96         16.82         6.59 o                         
   2  13   1        235.48        236.72         7.32 o                         
   3  13   1         72.84         70.50         4.16 o                         
   4  13   1        765.08        765.20        14.40 o                         
   5  13   1        463.28        471.29        10.44 o                         
   6  13   1          7.55         -1.25        11.38 o                         
   7  13   1        169.02        161.19        32.03 o                         
   8  13   1        388.80        387.13        25.46 o                         
   9  13   1        114.25        127.74        22.61 o                         
  -9  14   1          0.53        -23.02        23.02 o                         
  -8  14   1         38.82         68.04        20.97 o                         
  -7  14   1         91.24         98.58        13.60 o                         
  -6  14   1        149.01        164.13        10.20 o                         
  -5  14   1          3.48         11.12         7.12 o                         
  -4  14   1        270.08        266.18         8.76 o                         
  -3  14   1        186.16        173.19         6.43 o                         
  -2  14   1        269.39        270.77         7.26 o                         
  -1  14   1        971.63        986.13        21.76 o                         
   0  14   1         20.82         13.27         5.04 o                         
   1  14   1        224.82        213.14         5.48 o                         
   2  14   1        170.72        166.36         6.64 o                         
   3  14   1        556.33        537.06        11.36 o                         
   4  14   1        641.74        655.32        13.10 o                         
   5  14   1         32.73         41.19         7.41 o                         
   6  14   1       1810.29       1813.41        41.66 o                         
   7  14   1        429.26        426.99        35.32 o                         
   8  14   1         10.90         15.40        19.39 o                         
   9  14   1         77.12        114.96        22.21 o                         
  -9  15   1        501.32        469.62        27.80 o                         
  -8  15   1       2756.63       2736.97        58.56 o                         
  -7  15   1       3669.77       3595.65        53.42 o                         
  -6  15   1        167.09        162.37         9.47 o                         
  -5  15   1       5068.48       5103.93        53.57 o                         
  -4  15   1      12159.75      12093.91       128.31 o                         
  -3  15   1       2474.91       2517.18        30.51 o                         
  -2  15   1       2214.22       2188.95        27.04 o                         
  -1  15   1       4020.05       3939.24        71.74 o                         
   0  15   1       1151.16       1120.71        22.95 o                         
   1  15   1          3.57         23.05        16.53 o                         
   2  15   1       4435.53       4506.73        55.21 o                         
   3  15   1       9319.71       9365.37       129.16 o                         
   4  15   1       2771.04       2721.82        33.51 o                         
   5  15   1        325.89        312.70        12.27 o                         
   6  15   1       4055.90       4065.35        50.04 o                         
   7  15   1       2938.01       2748.36        53.18 o                         
   8  15   1        268.93        247.95        19.94 o                         
  -8  16   1        225.63        210.17        25.73 o                         
  -7  16   1        280.64        281.37        14.08 o                         
  -6  16   1         10.70          3.34         8.89 o                         
  -5  16   1        167.33        168.44         8.35 o                         
  -4  16   1         77.59         87.72         6.95 o                         
  -3  16   1          0.30         -4.20         6.13 o                         
  -2  16   1          0.95          0.36         4.70 o                         
  -1  16   1        565.56        573.60        18.28 o                         
   0  16   1          1.71         -3.97         9.72 o                         
   1  16   1        320.68        336.75        24.54 o                         
   2  16   1          2.28          2.57         4.40 o                         
   3  16   1        181.72        185.79         7.63 o                         
   4  16   1         78.63         73.87         7.58 o                         
   5  16   1        185.08        179.83         8.00 o                         
   6  16   1        540.10        522.25        13.08 o                         
   7  16   1        370.30        386.27        29.11 o                         
   8  16   1          7.10         27.61        17.60 o                         
  -8  17   1          0.76         -8.46        21.76 o                         
  -7  17   1        257.78        263.84        13.36 o                         
  -6  17   1        156.35        137.95        10.01 o                         
  -5  17   1          4.87          7.86         7.61 o                         
  -4  17   1         11.71         24.60         6.50 o                         
  -3  17   1         58.68         57.42         6.42 o                         
  -2  17   1         29.13         22.98         8.14 o                         
  -1  17   1         48.32         55.33        11.22 o                         
   0  17   1        318.78        333.92        17.18 o                         
   1  17   1        644.73        582.18        30.63 o                         
   2  17   1        210.26        188.16         6.98 o                         
   3  17   1         15.96         13.13         6.23 o                         
   4  17   1        184.42        184.00        10.46 o                         
   5  17   1          6.83         10.36         6.37 o                         
   6  17   1          0.49          6.74         7.59 o                         
   7  17   1         43.55         51.34        18.87 o                         
   8  17   1        151.85        155.13        20.72 o                         
  -8  18   1          7.08        -10.52        19.85 o                         
  -7  18   1       1100.00       1103.95        30.53 o                         
  -6  18   1       2554.08       2547.17        33.32 o                         
  -5  18   1       1814.94       1770.47        24.49 o                         
  -4  18   1         86.70        112.53         7.94 o                         
  -3  18   1       5956.99       5850.36        65.93 o                         
  -2  18   1       6972.83       6931.01       104.40 o                         
  -1  18   1        848.15        855.53        32.75 o                         
   0  18   1       1664.65       1635.74        68.91 o                         
   1  18   1       6930.99       6769.42       128.58 o                         
   2  18   1       4075.14       3896.89       105.89 o                         
   3  18   1         55.74         63.52         6.40 o                         
   4  18   1       4627.35       4549.03        57.02 o                         
   5  18   1       3328.87       3309.42        46.47 o                         
   6  18   1        157.45        172.75         9.32 o                         
   7  18   1        223.84        300.14        26.33 o                         
  -8  19   1         49.30         50.66        20.37 o                         
  -7  19   1         20.05         -1.51        12.85 o                         
  -6  19   1         52.08         54.55         9.95 o                         
  -5  19   1        227.38        254.42        12.70 o                         
  -4  19   1         36.03         32.21         7.39 o                         
  -3  19   1          1.87          3.01         4.89 o                         
  -2  19   1         90.92         95.67        12.23 o                         
  -1  19   1         21.89         35.53        16.12 o                         
   0  19   1          0.84        -11.72        14.32 o                         
   1  19   1          5.07         29.61        13.76 o                         
   2  19   1         45.17         49.33        13.07 o                         
   3  19   1          0.47          1.49         5.85 o                         
   4  19   1        313.78        293.89        10.03 o                         
   5  19   1        428.39        446.62        16.15 o                         
   6  19   1          7.78         23.66         8.15 o                         
   7  19   1        246.29        251.59        26.08 o                         
  -7  20   1         52.97         53.53        18.26 o                         
  -6  20   1         98.47        101.64        13.26 o                         
  -5  20   1          6.27         -3.52        10.70 o                         
  -4  20   1         90.81         90.81         8.41 o                         
  -3  20   1         96.57         91.73        11.34 o                         
  -2  20   1        166.48        182.44        13.20 o                         
  -1  20   1        725.43        673.88        22.35 o                         
   0  20   1          5.93          3.94        14.36 o                         
   1  20   1         97.74        102.13        18.09 o                         
   2  20   1         52.85         63.51        13.77 o                         
   3  20   1        312.46        295.68        17.57 o                         
   4  20   1        509.54        503.80        12.01 o                         
   5  20   1         50.92         47.40         9.87 o                         
   6  20   1        920.08        905.82        26.16 o                         
   7  20   1        228.29        240.82        21.46 o                         
  -7  21   1       1498.84       1451.15        42.11 o                         
  -6  21   1          8.31         16.34        13.48 o                         
  -5  21   1       2224.66       2178.02        34.37 o                         
  -4  21   1       4665.73       4471.01        58.21 o                         
  -3  21   1       1356.84       1341.09        27.04 o                         
  -2  21   1        376.04        376.22        25.06 o                         
  -1  21   1       2690.24       2656.43        62.12 o                         
   0  21   1       1293.84       1299.56       147.04 o                         
   1  21   1          3.86          3.71        16.73 o                         
   2  21   1       2403.74       2438.77        72.61 o                         
   3  21   1       4182.07       4134.72       102.28 o                         
   4  21   1        846.27        839.50        16.40 o                         
   5  21   1        103.23        112.99        11.52 o                         
   6  21   1       1837.15       1818.91        44.38 o                         
  -6  22   1         46.19         64.41        16.60 o                         
  -5  22   1         41.39         63.94        12.10 o                         
  -4  22   1          1.33         -5.06         6.97 o                         
  -3  22   1         36.37         49.04        20.16 o                         
  -2  22   1          6.04          8.09        20.13 o                         
  -1  22   1         24.13         27.87        10.88 o                         
   0  22   1         10.63         11.69        15.87 o                         
   1  22   1         70.47         52.06        25.74 o                         
   2  22   1         48.16         54.24        16.50 o                         
   3  22   1         41.34         56.41        16.70 o                         
   4  22   1         11.84         11.17         8.46 o                         
   5  22   1         25.48         28.21        33.46 o                         
   6  22   1        277.91        301.93        38.03 o                         
  -6  23   1        139.50        103.62        19.77 o                         
  -5  23   1          1.55         -7.40        12.86 o                         
  -4  23   1         59.63         69.29        18.29 o                         
  -3  23   1         15.41         17.44        17.41 o                         
  -2  23   1         95.71        124.79        23.57 o                         
  -1  23   1         10.64         -8.31        15.85 o                         
   0  23   1        177.58        168.00        15.52 o                         
   1  23   1        115.37         97.31        19.26 o                         
   2  23   1        209.46        201.39        15.62 o                         
   3  23   1          0.08         -4.98        13.86 o                         
   4  23   1         48.84         83.36        24.73 o                         
   5  23   1          5.68         56.01        19.61 o                         
   6  23   1          5.03         10.78        29.33 o                         
  -5  24   1        625.55        608.80        24.90 o                         
  -4  24   1         51.01         40.01        15.37 o                         
  -3  24   1       2331.39       2359.87        61.83 o                         
  -2  24   1       2954.84       2965.02        64.15 o                         
  -1  24   1        372.10        407.14        30.74 o                         
   0  24   1        875.61        851.49        29.83 o                         
   1  24   1       3766.50       3698.93        91.94 o                         
   2  24   1       1258.50       1239.24        35.75 o                         
   3  24   1         52.48         43.00        25.37 o                         
   4  24   1       1204.56       1240.58        46.38 o                         
   5  24   1       1788.79       1803.05        69.57 o                         
  -5  25   1         14.61         24.28        22.26 o                         
  -4  25   1         10.13          6.41        25.67 o                         
  -3  25   1          2.78         19.26        27.13 o                         
  -2  25   1          5.27          9.53        24.77 o                         
  -1  25   1         17.92         13.28        23.55 o                         
   0  25   1         43.29         29.95        55.85 o                         
   1  25   1        101.05        112.84        12.27 o                         
   2  25   1         32.89         14.91        52.98 o                         
   3  25   1         95.63        109.93        32.67 o                         
   4  25   1         74.67        104.14        34.53 o                         
  -4  26   1         26.41         70.48        28.22 o                         
  -3  26   1         14.47         23.12        28.24 o                         
  -2  26   1         74.39         57.18        26.18 o                         
  -1  26   1        314.66        324.31        31.95 o                         
   0  26   1          2.22         -1.86        22.64 o                         
   1  26   1         40.68         49.02        32.09 o                         
   2  26   1          1.73        -22.05        61.73 o                         
   3  26   1        194.74        213.34        30.60 o                         
   4  26   1        331.48        325.78        31.35 o                         
  -3  27   1        438.52        412.59        35.46 o                         
  -2  27   1         50.75         65.44        28.62 o                         
  -1  27   1       1108.23       1100.70        44.82 o                         
   0  27   1        710.26        706.70        38.58 o                         
   1  27   1          8.66         -3.06        44.66 o                         
   2  27   1        842.60        850.68        86.85 o                         
   3  27   1       1743.06       1807.19        93.93 o                         
  -1  28   1          0.78         33.21        56.98 o                         
   0  28   1          3.00         49.17        60.93 o                         
   1  28   1         10.04        -41.73        46.44 o                         
 -10   0   2         72.85         79.53        29.34 o                         
  -9   0   2       3361.01       3483.27        79.53 o                         
  -8   0   2       2989.96       3115.00        66.88 o                         
  -7   0   2        140.01        169.47        15.11 o                         
  -6   0   2       3986.40       4089.78        66.05 o                         
  -5   0   2       7914.13       7413.31       154.90 o                         
  -4   0   2       1110.63        901.98        22.38 o                         
  -3   0   2        270.93        303.81        10.26 o                         
  -2   0   2       8304.54       8684.84       154.80 o                         
  -1   0   2      87363.54      92300.50      2207.50 o                         
   0   0   2      10409.82      11527.16       220.95 o                         
   1   0   2       9982.76       9917.43       151.45 o                         
   2   0   2      22217.20      21987.70       371.97 o                         
   3   0   2      17226.50      18062.98       306.48 o                         
   4   0   2          0.78          7.49         4.72 o                         
   5   0   2       3979.26       3693.05        65.79 o                         
   6   0   2       5075.85       4620.25        80.89 o                         
   7   0   2        627.55        582.79        25.72 o                         
   8   0   2        582.99        616.37        28.64 o                         
   9   0   2       1002.03        975.44        37.15 o                         
  10   0   2        706.58        716.30        35.25 o                         
 -10   1   2         17.47         25.00        20.28 o                         
  -9   1   2         40.70         49.83        15.70 o                         
  -8   1   2        128.27        136.84        12.42 o                         
  -7   1   2        154.51        149.53         9.81 o                         
  -6   1   2         17.46         25.52         6.44 o                         
  -5   1   2         73.74         80.23         9.90 o                         
  -4   1   2         22.55         23.46         5.44 o                         
  -3   1   2         72.11         70.54         4.27 o                         
  -2   1   2        119.47        129.05         4.66 o                         
  -1   1   2         34.10         36.80         3.20 o                         
   0   1   2        376.68        377.41         7.15 o                         
   1   1   2         25.81         28.40         2.51 o                         
   2   1   2       2855.01       2816.84        39.04 o                         
   3   1   2       1402.90       1454.14        25.14 o                         
   4   1   2        480.16        444.69        14.36 o                         
   5   1   2        467.54        461.61        12.73 o                         
   6   1   2         71.25         58.27         8.07 o                         
   7   1   2         58.76         68.46        12.96 o                         
   8   1   2        629.83        608.03        20.25 o                         
   9   1   2        983.61        989.05        26.27 o                         
  10   1   2         61.23         63.32        18.64 o                         
 -10   2   2         67.87         72.48        22.31 o                         
  -9   2   2        224.44        208.53        16.34 o                         
  -8   2   2          8.99          1.99        11.90 o                         
  -7   2   2        579.16        582.24        13.50 o                         
  -6   2   2        376.45        364.13        13.03 o                         
  -5   2   2         17.30         12.05         7.03 o                         
  -4   2   2         39.01         39.00         5.57 o                         
  -3   2   2        506.34        486.18         8.84 o                         
  -2   2   2         35.37         29.83         2.59 o                         
  -1   2   2        565.64        565.30         8.93 o                         
   0   2   2        509.66        513.63        10.58 o                         
   1   2   2        985.43       1009.33        18.14 o                         
   2   2   2        111.83        131.54         4.03 o                         
   3   2   2        316.97        287.76        10.98 o                         
   4   2   2        560.67        495.32        20.98 o                         
   5   2   2        615.33        600.36        17.73 o                         
   6   2   2        288.31        290.14        14.40 o                         
   7   2   2        931.71        865.84        22.73 o                         
   8   2   2        419.64        430.58        19.59 o                         
   9   2   2         50.51         40.91        17.48 o                         
  10   2   2        365.97        434.14        28.63 o                         
 -10   3   2       2031.71       2063.08        49.92 o                         
  -9   3   2       1082.17       1141.82        48.44 o                         
  -8   3   2         24.99         24.39        11.53 o                         
  -7   3   2       5523.81       5662.65        65.02 o                         
  -6   3   2       6305.41       6304.78        74.53 o                         
  -5   3   2        183.64        179.20         8.58 o                         
  -4   3   2       8425.51       8517.90       150.85 o                         
  -3   3   2      30138.34      30875.19       372.21 o                         
  -2   3   2      10001.27      10394.39       118.75 o                         
  -1   3   2       3413.99       3691.34        45.99 o                         
   0   3   2      52398.50      54621.11       753.35 o                         
   1   3   2      28494.42      29099.66       404.03 o                         
   2   3   2        149.86        169.20         5.56 o                         
   3   3   2       2054.26       1948.69        39.69 o                         
   4   3   2       4333.91       3770.96        58.60 o                         
   5   3   2       2870.99       2850.33        41.41 o                         
   6   3   2        527.83        517.44        14.35 o                         
   7   3   2       2632.46       2497.00        61.75 o                         
   8   3   2       2256.92       2317.60        42.56 o                         
   9   3   2        602.07        620.21        23.58 o                         
  10   3   2        205.35        224.96        22.12 o                         
 -10   4   2        228.51        216.54        22.31 o                         
  -9   4   2         79.88        121.94        18.45 o                         
  -8   4   2         49.17         38.08        14.22 o                         
  -7   4   2        302.37        304.62        10.75 o                         
  -6   4   2        405.83        402.71        10.41 o                         
  -5   4   2        268.96        279.74         8.65 o                         
  -4   4   2        187.56        183.66         7.21 o                         
  -3   4   2         90.98         90.28         5.12 o                         
  -2   4   2       1309.95       1320.66        17.18 o                         
  -1   4   2        177.26        178.04         4.49 o                         
   0   4   2       1436.81       1435.59        20.17 o                         
   1   4   2        961.31        997.43        16.37 o                         
   2   4   2         12.32          9.50         4.12 o                         
   3   4   2       1381.91       1394.73        22.50 o                         
   4   4   2        683.59        629.16        14.21 o                         
   5   4   2         51.57         56.88         8.19 o                         
   6   4   2        144.35        138.82         9.65 o                         
   7   4   2        665.70        638.84        21.37 o                         
   8   4   2        716.43        731.52        36.72 o                         
   9   4   2         61.00         55.80        18.90 o                         
 -10   5   2         10.04         26.28        20.62 o                         
  -9   5   2         18.48         38.96        17.15 o                         
  -8   5   2        487.33        516.04        23.83 o                         
  -7   5   2        150.61        184.50        10.20 o                         
  -6   5   2        139.07        129.31         7.38 o                         
  -5   5   2          6.79          5.49         6.15 o                         
  -4   5   2         18.12          9.97         5.44 o                         
  -3   5   2         70.81         80.35         4.81 o                         
  -2   5   2         18.96         17.42         3.24 o                         
  -1   5   2       2574.03       2581.17        29.85 o                         
   0   5   2        305.15        314.47         5.96 o                         
   1   5   2        391.57        384.49         9.54 o                         
   2   5   2       1175.31       1191.22        15.66 o                         
   3   5   2        555.33        547.83        10.60 o                         
   4   5   2        236.22        242.80         8.71 o                         
   5   5   2        416.07        420.33        11.11 o                         
   6   5   2        387.46        360.58        11.24 o                         
   7   5   2          5.63          9.45        13.24 o                         
   8   5   2        798.92        794.54        31.88 o                         
   9   5   2        409.92        413.90        21.25 o                         
 -10   6   2         35.64         34.27        21.34 o                         
  -9   6   2       3592.78       3653.40        61.25 o                         
  -8   6   2       2251.70       2377.80        40.23 o                         
  -7   6   2         29.71         41.90        10.34 o                         
  -6   6   2       1674.80       1698.04        22.93 o                         
  -5   6   2       7562.42       7131.20        85.97 o                         
  -4   6   2       3842.69       3690.11        52.06 o                         
  -3   6   2        195.50        186.59         5.73 o                         
  -2   6   2      16583.91      16955.36       167.65 o                         
  -1   6   2      29944.34      30886.85       331.23 o                         
   0   6   2       8271.24       8670.93       133.04 o                         
   1   6   2        773.03        711.91        11.68 o                         
   2   6   2      25933.60      26362.76       284.36 o                         
   3   6   2      18410.60      18738.31       215.37 o                         
   4   6   2        299.03        317.72         9.08 o                         
   5   6   2       4753.61       4557.14        56.18 o                         
   6   6   2       2355.37       2388.48        37.38 o                         
   7   6   2        623.89        626.68        20.09 o                         
   8   6   2        166.09        185.22        18.21 o                         
   9   6   2       1213.64       1207.06        37.73 o                         
 -10   7   2         10.22         12.72        21.13 o                         
  -9   7   2        159.18        156.35        18.78 o                         
  -8   7   2         22.74         41.48        16.71 o                         
  -7   7   2         58.83         58.39        10.59 o                         
  -6   7   2        179.04        184.79        10.08 o                         
  -5   7   2        233.30        230.33         9.62 o                         
  -4   7   2         39.81         32.71         5.56 o                         
  -3   7   2          1.05         -0.47         4.02 o                         
  -2   7   2         39.25         33.54         3.30 o                         
  -1   7   2         72.21         73.12         3.32 o                         
   0   7   2        148.82        157.20         4.90 o                         
   1   7   2        623.39        623.27         9.83 o                         
   2   7   2       1490.94       1503.54        22.59 o                         
   3   7   2        668.06        663.34        11.91 o                         
   4   7   2          8.32         12.66         6.20 o                         
   5   7   2        600.51        591.66        15.28 o                         
   6   7   2        107.07        116.58         8.62 o                         
   7   7   2          2.05         -3.74        13.20 o                         
   8   7   2        362.39        387.40        20.20 o                         
   9   7   2        899.85        970.31        29.75 o                         
 -10   8   2        236.02        279.60        31.16 o                         
  -9   8   2         38.20         50.49        21.14 o                         
  -8   8   2        119.55        133.69        20.21 o                         
  -7   8   2         25.39         23.54        10.78 o                         
  -6   8   2        139.37        128.97        10.68 o                         
  -5   8   2         95.74        103.88         7.91 o                         
  -4   8   2         37.05         30.32         6.12 o                         
  -3   8   2         46.26         48.88         4.18 o                         
  -2   8   2          5.56          3.11         3.66 o                         
  -1   8   2         80.00         75.98         4.00 o                         
   0   8   2       1691.15       1691.85        22.77 o                         
   1   8   2        865.01        868.31        14.43 o                         
   2   8   2        715.07        727.09        11.83 o                         
   3   8   2         18.28         15.93         4.77 o                         
   4   8   2        291.93        305.22         9.60 o                         
   5   8   2        925.35        884.77        21.15 o                         
   6   8   2        213.76        208.77        10.13 o                         
   7   8   2        516.95        523.17        18.96 o                         
   8   8   2        401.66        434.29        19.77 o                         
   9   8   2        122.70        106.98        19.33 o                         
 -10   9   2       2068.83       1956.98        82.52 o                         
  -9   9   2        966.97        981.10        48.23 o                         
  -8   9   2        232.12        223.64        21.02 o                         
  -7   9   2       3696.44       3674.84        50.72 o                         
  -6   9   2       3892.80       3946.07        65.17 o                         
  -5   9   2        734.64        759.02        13.82 o                         
  -4   9   2       6353.70       6367.54        98.58 o                         
  -3   9   2      25667.21      26140.64       257.46 o                         
  -2   9   2       3944.07       3998.04        48.61 o                         
  -1   9   2       4144.75       4403.08        60.30 o                         
   0   9   2      15828.67      16089.05       183.98 o                         
   1   9   2      19639.89      20096.23       259.68 o                         
   2   9   2        663.74        633.24        11.41 o                         
   3   9   2       4537.25       4433.20        51.51 o                         
   4   9   2       4478.00       4255.35        53.58 o                         
   5   9   2       1052.74       1022.23        16.77 o                         
   6   9   2        185.72        180.82        10.32 o                         
   7   9   2       1762.69       1695.96        33.37 o                         
   8   9   2       2237.93       2301.27        61.00 o                         
   9   9   2        495.65        512.53        22.52 o                         
 -10  10   2         61.16         78.13        31.14 o                         
  -9  10   2        128.97        158.72        37.73 o                         
  -8  10   2          1.44          3.60        19.06 o                         
  -7  10   2        624.30        634.45        18.41 o                         
  -6  10   2        239.43        238.09        12.80 o                         
  -5  10   2         90.68         90.26         7.70 o                         
  -4  10   2         30.19         31.62         6.98 o                         
  -3  10   2         96.62         95.13         5.39 o                         
  -2  10   2        960.41        999.11        15.14 o                         
  -1  10   2        210.20        222.07         6.97 o                         
   0  10   2       1516.45       1536.05        18.73 o                         
   1  10   2         74.33         77.29         5.18 o                         
   2  10   2         39.36         26.88         3.69 o                         
   3  10   2        522.21        495.99        10.54 o                         
   4  10   2        753.50        733.25        14.34 o                         
   5  10   2        139.35        164.06         8.51 o                         
   6  10   2        238.46        252.93        12.13 o                         
   7  10   2       1000.15        969.52        38.75 o                         
   8  10   2        184.83        214.58        17.64 o                         
   9  10   2         20.42         21.91        18.20 o                         
  -9  11   2         99.54         75.20        36.87 o                         
  -8  11   2        440.80        389.11        27.26 o                         
  -7  11   2         54.16         58.88        12.48 o                         
  -6  11   2         34.18         29.11        10.58 o                         
  -5  11   2         25.64         31.71         8.06 o                         
  -4  11   2         41.86         40.31         6.14 o                         
  -3  11   2        295.39        269.36         7.38 o                         
  -2  11   2          9.78         12.46         4.68 o                         
  -1  11   2       2083.07       2134.38        28.80 o                         
   0  11   2        521.16        520.04         8.81 o                         
   1  11   2        234.64        227.07         8.17 o                         
   2  11   2        938.62        923.74        15.75 o                         
   3  11   2        200.37        187.27         7.21 o                         
   4  11   2        542.15        546.68        17.41 o                         
   5  11   2        225.80        242.25         7.83 o                         
   6  11   2        169.84        189.08        12.75 o                         
   7  11   2         46.74         26.48        13.58 o                         
   8  11   2        411.43        411.21        20.02 o                         
   9  11   2        418.06        399.45        26.07 o                         
  -9  12   2       2347.90       2467.57        66.88 o                         
  -8  12   2       2200.27       2330.45        59.41 o                         
  -7  12   2          8.64         11.27        12.42 o                         
  -6  12   2       1185.21       1131.83        22.95 o                         
  -5  12   2       4081.04       4091.72        47.95 o                         
  -4  12   2       3063.63       3006.87        34.20 o                         
  -3  12   2         45.84         65.49         5.98 o                         
  -2  12   2       9978.25      10124.99       125.02 o                         
  -1  12   2      20162.02      20555.12       247.79 o                         
   0  12   2       5209.28       5321.72        63.02 o                         
   1  12   2       2371.57       2313.92        39.65 o                         
   2  12   2      14641.91      14617.75       190.99 o                         
   3  12   2       7434.33       7552.41        95.97 o                         
   4  12   2         63.68         47.32         6.74 o                         
   5  12   2       2244.52       2233.39        28.06 o                         
   6  12   2       1937.50       1919.77        34.48 o                         
   7  12   2        648.41        625.67        23.45 o                         
   8  12   2        309.43        326.75        19.27 o                         
   9  12   2       1008.52        981.65        37.45 o                         
  -9  13   2         12.41         10.40        28.90 o                         
  -8  13   2         15.72         27.77        37.69 o                         
  -7  13   2         57.51         55.16        12.87 o                         
  -6  13   2          3.67         20.63         9.56 o                         
  -5  13   2         79.35         76.04         7.55 o                         
  -4  13   2          4.73          9.82         6.50 o                         
  -3  13   2        127.72        129.32         6.65 o                         
  -2  13   2         43.61         29.75         5.72 o                         
  -1  13   2         56.34         49.02         3.79 o                         
   0  13   2        233.64        224.70         6.16 o                         
   1  13   2        333.00        294.73        11.66 o                         
   2  13   2        775.00        825.64        19.46 o                         
   3  13   2        395.30        397.96        11.69 o                         
   4  13   2         70.33         71.61         6.91 o                         
   5  13   2        600.15        614.72        19.12 o                         
   6  13   2        246.76        222.91        15.90 o                         
   7  13   2         88.08         71.89        18.84 o                         
   8  13   2        366.46        362.56        29.40 o                         
  -9  14   2         15.45          4.47        24.76 o                         
  -8  14   2         32.71         18.36        26.31 o                         
  -7  14   2         28.92         34.71        14.79 o                         
  -6  14   2         99.83         84.92         9.39 o                         
  -5  14   2         12.42         13.45         7.51 o                         
  -4  14   2          7.84          5.92         6.74 o                         
  -3  14   2         37.38         40.46         5.69 o                         
  -2  14   2         85.32         81.54         7.49 o                         
  -1  14   2         89.29         86.25         4.98 o                         
   0  14   2         99.90         93.32         4.35 o                         
   1  14   2        189.80        186.78         8.14 o                         
   2  14   2          3.22          6.55         8.33 o                         
   3  14   2         27.98         32.06         7.34 o                         
   4  14   2        449.90        463.33        15.31 o                         
   5  14   2        434.49        423.17        13.66 o                         
   6  14   2         72.74         75.03        14.29 o                         
   7  14   2        197.34        216.73        18.56 o                         
   8  14   2        463.48        481.65        65.40 o                         
  -9  15   2        615.62        651.08        40.29 o                         
  -8  15   2        101.00        125.31        25.09 o                         
  -7  15   2       3083.24       3082.72        47.29 o                         
  -6  15   2       3028.23       3096.58        37.40 o                         
  -5  15   2         22.09         22.28         7.77 o                         
  -4  15   2       3272.75       3315.71        38.11 o                         
  -3  15   2       9403.44       9568.51       114.08 o                         
  -2  15   2       3682.91       3554.61        65.99 o                         
  -1  15   2       1098.98       1116.25        14.50 o                         
   0  15   2      11126.26      10910.22       125.76 o                         
   1  15   2       8635.00       8793.34       117.16 o                         
   2  15   2         33.27         39.16         7.80 o                         
   3  15   2       1797.60       1807.98        31.10 o                         
   4  15   2       2197.22       2242.87        46.52 o                         
   5  15   2       1652.96       1670.61        27.07 o                         
   6  15   2         53.21         53.51         9.75 o                         
   7  15   2       2205.58       2055.74        45.03 o                         
   8  15   2       1181.91       1128.52        39.35 o                         
  -8  16   2          0.57         15.92        17.79 o                         
  -7  16   2        665.49        637.68        18.66 o                         
  -6  16   2         40.87         49.13         9.27 o                         
  -5  16   2          7.46          0.26         7.94 o                         
  -4  16   2         36.79         37.76         7.06 o                         
  -3  16   2         76.83         77.05         7.38 o                         
  -2  16   2         39.35         36.55         5.79 o                         
  -1  16   2          3.02          3.46         3.82 o                         
   0  16   2        487.12        482.32         9.06 o                         
   1  16   2        352.79        328.61        10.13 o                         
   2  16   2          1.24         -1.27         5.89 o                         
   3  16   2        601.95        605.67        13.88 o                         
   4  16   2        258.78        276.52        13.92 o                         
   5  16   2         27.85         31.32        11.08 o                         
   6  16   2         19.10         27.68         8.82 o                         
   7  16   2        668.42        622.79        34.84 o                         
   8  16   2        214.28        224.56        27.68 o                         
  -8  17   2        536.91        599.64        29.18 o                         
  -7  17   2         98.11        120.83        13.49 o                         
  -6  17   2        149.12        159.48        10.08 o                         
  -5  17   2         79.00         92.28         8.32 o                         
  -4  17   2         56.71         63.00         7.29 o                         
  -3  17   2        273.78        287.98        13.79 o                         
  -2  17   2        175.96        205.56         6.60 o                         
  -1  17   2        651.49        647.73        14.95 o                         
   0  17   2         70.45         69.78         8.83 o                         
   1  17   2         17.91         29.66         4.92 o                         
   2  17   2        365.51        389.07        16.34 o                         
   3  17   2        240.62        255.68        10.94 o                         
   4  17   2        361.09        381.05        15.74 o                         
   5  17   2        202.22        226.74        13.09 o                         
   6  17   2        126.13        152.52        14.71 o                         
   7  17   2         29.61         31.75        19.94 o                         
  -8  18   2       1214.11       1248.96        34.71 o                         
  -7  18   2        132.65        148.60        13.17 o                         
  -6  18   2        734.44        711.35        20.81 o                         
  -5  18   2       2773.11       2815.16        33.90 o                         
  -4  18   2       1408.21       1421.48        21.25 o                         
  -3  18   2        105.09        119.13         7.66 o                         
  -2  18   2       4577.47       4537.90        54.36 o                         
  -1  18   2      11235.95      11481.01       181.77 o                         
   0  18   2       2482.93       2509.37        45.90 o                         
   1  18   2       2073.24       1903.21        99.50 o                         
   2  18   2       5980.80       5814.63        87.97 o                         
   3  18   2       3437.00       3433.27        53.84 o                         
   4  18   2         14.37         -2.54        11.10 o                         
   5  18   2       1602.24       1663.53        30.16 o                         
   6  18   2       1180.32       1247.01        27.96 o                         
   7  18   2        109.75        112.55        20.34 o                         
  -8  19   2          3.38         10.60        20.47 o                         
  -7  19   2         19.75         37.13        14.09 o                         
  -6  19   2         35.87         30.89        10.58 o                         
  -5  19   2         37.19         51.81         8.70 o                         
  -4  19   2          8.71         14.08         8.10 o                         
  -3  19   2         92.23        103.66         8.31 o                         
  -2  19   2          4.96         11.07         9.83 o                         
  -1  19   2         31.45         25.50        10.31 o                         
   0  19   2        402.14        414.60        14.49 o                         
   1  19   2        135.64        162.10        22.01 o                         
   2  19   2        875.32        889.44        22.79 o                         
   3  19   2        142.28        156.36        10.31 o                         
   4  19   2          0.88         11.23        11.76 o                         
   5  19   2        222.58        244.92        14.83 o                         
   6  19   2         66.00         54.04        15.00 o                         
   7  19   2         21.83         12.39        20.48 o                         
  -7  20   2          3.97         -2.37        15.64 o                         
  -6  20   2         54.13         56.13        10.49 o                         
  -5  20   2         12.34         14.16        11.60 o                         
  -4  20   2          6.99          8.02         8.79 o                         
  -3  20   2          9.11          7.41         5.82 o                         
  -2  20   2         32.90         30.58        10.21 o                         
  -1  20   2          9.23         13.87         7.41 o                         
   0  20   2         54.31         56.30        12.23 o                         
   1  20   2         71.78         51.83        21.84 o                         
   2  20   2          1.12          1.31         4.46 o                         
   3  20   2          7.19          0.06        11.65 o                         
   4  20   2        305.30        340.36        24.74 o                         
   5  20   2        218.34        213.79        14.33 o                         
   6  20   2          7.53         11.00        19.74 o                         
  -7  21   2       1331.09       1274.80        39.46 o                         
  -6  21   2       2041.39       2059.87        37.66 o                         
  -5  21   2          9.05         16.02        11.04 o                         
  -4  21   2       1851.66       1897.05        45.42 o                         
  -3  21   2       4062.77       4010.72        96.07 o                         
  -2  21   2       1679.90       1660.01        37.59 o                         
  -1  21   2        550.52        499.47        22.44 o                         
   0  21   2       4027.54       4012.19        88.95 o                         
   1  21   2       3389.35       3475.34       101.77 o                         
   2  21   2        191.24        189.37        36.14 o                         
   3  21   2       1091.54       1082.04        55.38 o                         
   4  21   2       1973.53       2051.61        42.71 o                         
   5  21   2        642.65        653.68        22.94 o                         
   6  21   2        126.97        122.33        19.82 o                         
  -6  22   2         46.37         52.89        16.36 o                         
  -5  22   2         20.36         55.28        21.11 o                         
  -4  22   2          4.29          8.58         9.12 o                         
  -3  22   2         29.81         29.79        13.98 o                         
  -2  22   2         46.62         55.32        14.61 o                         
  -1  22   2         76.28         97.62        22.49 o                         
   0  22   2        246.80        213.74        16.26 o                         
   1  22   2         42.31         37.27        21.05 o                         
   2  22   2         13.32         31.25        19.51 o                         
   3  22   2        185.03        139.17         9.55 o                         
   4  22   2        228.93        201.61        43.16 o                         
   5  22   2         22.31         44.96        17.61 o                         
   6  22   2         16.12          7.95        19.20 o                         
  -6  23   2         15.99         45.27        19.83 o                         
  -5  23   2         22.56         49.30        14.72 o                         
  -4  23   2          0.62        -15.38        18.20 o                         
  -3  23   2        189.64        210.04        13.12 o                         
  -2  23   2         15.93          3.23        15.07 o                         
  -1  23   2        433.86        386.48        25.80 o                         
   0  23   2        154.92        151.95        23.61 o                         
   1  23   2          2.16          6.21        20.92 o                         
   2  23   2        225.46        244.90        28.28 o                         
   3  23   2          5.24          3.73        31.98 o                         
   4  23   2        132.78        161.53        42.62 o                         
   5  23   2         42.41         32.71        26.83 o                         
  -5  24   2       1115.36       1199.31        33.46 o                         
  -4  24   2        962.38       1037.71        33.11 o                         
  -3  24   2        119.71         88.51        20.08 o                         
  -2  24   2       2806.70       2922.17        78.27 o                         
  -1  24   2       4247.21       4084.97       120.26 o                         
   0  24   2        926.28        870.73        35.93 o                         
   1  24   2        670.20        683.87        37.05 o                         
   2  24   2       2642.47       2784.13        71.94 o                         
   3  24   2       1789.53       1893.09        93.12 o                         
   4  24   2          0.68        -28.87        28.87 o                         
   5  24   2        838.85        920.92        41.99 o                         
  -5  25   2         83.07         98.49        23.67 o                         
  -4  25   2          4.26        -21.30        28.54 o                         
  -3  25   2          4.04          8.21        20.39 o                         
  -2  25   2         14.17          1.47        24.50 o                         
  -1  25   2         10.54         23.25        21.68 o                         
   0  25   2         13.59         30.26        12.89 o                         
   1  25   2          6.55        -20.38        23.60 o                         
   2  25   2        150.02        142.35        23.26 o                         
   3  25   2        248.28        201.48        27.71 o                         
   4  25   2          2.94         15.47        29.32 o                         
  -4  26   2          1.02        -10.62        33.70 o                         
  -3  26   2         14.54        -20.35        27.28 o                         
  -2  26   2          2.57          2.52        24.56 o                         
  -1  26   2         19.12         12.80        22.90 o                         
   0  26   2         51.92        101.69        43.69 o                         
   1  26   2         37.10        104.88        63.73 o                         
   2  26   2          0.52         19.52        32.65 o                         
   3  26   2          1.05        -11.46        27.18 o                         
  -3  27   2       1692.59       1664.72        57.57 o                         
  -2  27   2        741.25        723.47        96.80 o                         
  -1  27   2        220.54        232.61        48.51 o                         
   0  27   2       1465.95       1574.62        77.83 o                         
   1  27   2       1242.80       1331.80       102.21 o                         
   2  27   2         82.70        116.08        35.05 o                         
  -1  28   2         79.07         67.52        50.70 o                         
   0  28   2         74.20        111.85        47.25 o                         
 -10   0   3       1394.80       1681.48        72.34 o                         
  -9   0   3         59.66         64.81        18.34 o                         
  -8   0   3       4395.44       4317.51        77.89 o                         
  -7   0   3       7238.77       7033.91       106.38 o                         
  -6   0   3       3496.54       3595.07        58.15 o                         
  -5   0   3       1807.01       1784.82        39.21 o                         
  -4   0   3      18829.07      18795.94       323.94 o                         
  -3   0   3       8401.10       8564.09       172.57 o                         
  -2   0   3       3679.15       4139.14        84.65 o                         
  -1   0   3      11436.63      11316.14       408.97 o                         
   0   0   3      12845.38      13082.37       222.69 o                         
   1   0   3       8890.34       8957.72       137.85 o                         
   2   0   3       1828.38       1853.11        36.55 o                         
   3   0   3      21465.18      22174.34       439.41 o                         
   4   0   3       8991.95       8917.37       159.25 o                         
   5   0   3        544.41        540.85        16.90 o                         
   6   0   3        616.90        590.20        19.78 o                         
   7   0   3       2253.10       2110.04        51.50 o                         
   8   0   3        756.22        670.65        30.66 o                         
   9   0   3         99.30        106.32        26.00 o                         
 -10   1   3        214.34        262.44        25.08 o                         
  -9   1   3          0.35         10.56        12.38 o                         
  -8   1   3         57.32         96.92        11.82 o                         
  -7   1   3         26.92         20.25         8.10 o                         
  -6   1   3         26.20         31.19         6.78 o                         
  -5   1   3         87.70         83.48         6.52 o                         
  -4   1   3         12.33         12.45         5.15 o                         
  -3   1   3        107.13        103.37         6.37 o                         
  -2   1   3         33.26         42.22         3.66 o                         
  -1   1   3        469.75        488.71        12.56 o                         
   0   1   3       1599.56       1592.05        22.89 o                         
   1   1   3          1.62          5.28         2.96 o                         
   2   1   3        363.54        390.12         7.96 o                         
   3   1   3       1528.87       1560.08        21.89 o                         
   4   1   3       1459.53       1419.40        20.88 o                         
   5   1   3          0.57         10.54         5.80 o                         
   6   1   3       1550.50       1447.35        23.18 o                         
   7   1   3        871.23        825.65        21.90 o                         
   8   1   3         50.53         70.40        16.13 o                         
   9   1   3        294.56        323.76        21.45 o                         
 -10   2   3        167.52        196.53        26.82 o                         
  -9   2   3        173.64        160.63        13.73 o                         
  -8   2   3         16.00         10.19        11.56 o                         
  -7   2   3         80.72         86.85         9.14 o                         
  -6   2   3          4.35          9.60         7.61 o                         
  -5   2   3         30.72         37.03         6.21 o                         
  -4   2   3          5.82          6.52         4.91 o                         
  -3   2   3         11.00          7.40         4.19 o                         
  -2   2   3          3.26          3.19         2.56 o                         
  -1   2   3        527.16        545.95        16.63 o                         
   0   2   3         47.34         44.59         3.59 o                         
   1   2   3       1030.56       1027.07        14.33 o                         
   2   2   3        163.39        142.13         5.00 o                         
   3   2   3         11.82         14.66         5.56 o                         
   4   2   3       1024.09        984.68        18.80 o                         
   5   2   3       3107.07       3089.58        46.54 o                         
   6   2   3        523.64        480.10        12.14 o                         
   7   2   3         27.88          9.74        14.08 o                         
   8   2   3        561.21        547.32        26.49 o                         
   9   2   3        485.26        479.69        26.69 o                         
 -10   3   3        624.82        664.38        69.11 o                         
  -9   3   3       2569.61       2536.19        44.59 o                         
  -8   3   3       1698.41       1628.26        30.14 o                         
  -7   3   3        876.53        868.93        16.93 o                         
  -6   3   3      11366.35      11460.81       134.49 o                         
  -5   3   3      18258.20      18700.10       232.28 o                         
  -4   3   3       4209.75       4343.21        56.05 o                         
  -3   3   3       6050.80       5950.50        79.18 o                         
  -2   3   3      20332.89      19884.24       225.44 o                         
  -1   3   3       4700.40       4659.79        67.51 o                         
   0   3   3        216.66        200.74         8.84 o                         
   1   3   3       9547.66       9576.63       110.28 o                         
   2   3   3       8760.10       8778.64       126.56 o                         
   3   3   3        167.58        130.52         6.17 o                         
   4   3   3       4364.82       4378.33        88.96 o                         
   5   3   3      10221.02      10125.73       128.20 o                         
   6   3   3       3853.76       3504.82        56.34 o                         
   7   3   3          7.88         27.43         8.30 o                         
   8   3   3       1104.38       1052.78        27.40 o                         
   9   3   3       1138.03       1111.73        29.99 o                         
 -10   4   3          0.44          6.17        20.73 o                         
  -9   4   3        187.67        207.46        21.44 o                         
  -8   4   3        562.23        543.40        17.10 o                         
  -7   4   3          0.32         -1.56         8.23 o                         
  -6   4   3          0.50         -3.75         7.68 o                         
  -5   4   3         55.59         67.18         6.93 o                         
  -4   4   3         15.05         12.42         5.20 o                         
  -3   4   3          0.53         -2.24         3.72 o                         
  -2   4   3        260.99        231.54         5.31 o                         
  -1   4   3          8.31         10.51         4.18 o                         
   0   4   3        160.49        146.81         5.84 o                         
   1   4   3        122.99         97.40         5.65 o                         
   2   4   3        315.67        308.24         9.08 o                         
   3   4   3          0.31          4.23         3.97 o                         
   4   4   3       1057.01       1078.86        22.60 o                         
   5   4   3       3607.82       3604.90        48.53 o                         
   6   4   3       1022.50        977.98        27.76 o                         
   7   4   3        242.59        265.35        14.57 o                         
   8   4   3        384.35        422.30        25.42 o                         
   9   4   3        207.73        207.18        18.65 o                         
 -10   5   3        113.99        117.58        21.78 o                         
  -9   5   3         13.62         29.17        18.88 o                         
  -8   5   3         24.69         27.09        14.17 o                         
  -7   5   3         19.99         35.29         8.08 o                         
  -6   5   3         15.17         22.51         7.32 o                         
  -5   5   3         70.15         66.92         6.97 o                         
  -4   5   3         43.48         29.40         5.09 o                         
  -3   5   3         12.94          6.54         3.53 o                         
  -2   5   3          8.32          8.05         3.17 o                         
  -1   5   3        500.67        493.45        11.40 o                         
   0   5   3         19.79         29.28         3.57 o                         
   1   5   3        906.61        905.63        13.06 o                         
   2   5   3        180.71        173.80         6.51 o                         
   3   5   3       3688.16       3681.79        45.49 o                         
   4   5   3        765.40        751.90        15.13 o                         
   5   5   3          3.64         12.03         8.16 o                         
   6   5   3        765.63        764.69        17.19 o                         
   7   5   3       1080.27       1024.92        32.19 o                         
   8   5   3          3.63         12.56        12.37 o                         
   9   5   3        374.98        398.47        20.79 o                         
 -10   6   3       1011.64       1061.20        36.55 o                         
  -9   6   3         24.04         47.22        20.58 o                         
  -8   6   3       3411.46       3378.41        68.99 o                         
  -7   6   3       7641.27       7588.00        81.61 o                         
  -6   6   3       2413.80       2397.03        33.81 o                         
  -5   6   3       2612.78       2619.93        30.46 o                         
  -4   6   3      11187.01      10886.57       134.33 o                         
  -3   6   3       6440.27       6331.23        64.92 o                         
  -2   6   3          4.14          6.92         3.27 o                         
  -1   6   3      13095.24      13464.07       188.75 o                         
   0   6   3      22544.72      22845.83       292.62 o                         
   1   6   3       1808.03       1740.06        25.33 o                         
   2   6   3       2365.09       2355.95        29.95 o                         
   3   6   3      11258.22      11360.55       139.02 o                         
   4   6   3       8692.40       8758.82       111.07 o                         
   5   6   3       1161.76       1139.63        18.66 o                         
   6   6   3        985.12       1003.70        35.74 o                         
   7   6   3       2720.52       2683.07        71.41 o                         
   8   6   3        346.71        296.44        18.64 o                         
   9   6   3        148.75        154.46        18.45 o                         
 -10   7   3        143.99        214.37        28.59 o                         
  -9   7   3         13.19         22.26        19.95 o                         
  -8   7   3         19.27         41.21        15.65 o                         
  -7   7   3         59.19         65.91         9.55 o                         
  -6   7   3         56.65         53.42         8.08 o                         
  -5   7   3         53.34         70.66         6.82 o                         
  -4   7   3        670.50        684.89        12.27 o                         
  -3   7   3          6.43          8.41         4.12 o                         
  -2   7   3        632.89        634.80         9.41 o                         
  -1   7   3          6.59         11.45         4.29 o                         
   0   7   3       1174.49       1166.24        16.79 o                         
   1   7   3         87.43         76.44         4.38 o                         
   2   7   3        307.11        295.25         8.79 o                         
   3   7   3       1223.15       1230.25        21.24 o                         
   4   7   3       1297.19       1293.48        20.83 o                         
   5   7   3         89.89         89.75         8.89 o                         
   6   7   3       1038.79       1033.89        19.12 o                         
   7   7   3        619.86        608.32        20.48 o                         
   8   7   3          1.80        -16.15        16.15 o                         
   9   7   3        458.65        490.48        24.42 o                         
 -10   8   3         83.62         82.70        27.06 o                         
  -9   8   3         52.38         47.09        20.76 o                         
  -8   8   3         53.78         62.17        14.73 o                         
  -7   8   3         32.10         25.82         9.09 o                         
  -6   8   3        300.41        282.45        10.23 o                         
  -5   8   3         30.85         35.28         6.89 o                         
  -4   8   3        238.37        219.87         6.95 o                         
  -3   8   3        962.08        940.50        12.94 o                         
  -2   8   3        131.44        129.80         5.05 o                         
  -1   8   3         28.75         38.72         4.49 o                         
   0   8   3          3.16          0.41         3.64 o                         
   1   8   3        162.19        162.13         5.20 o                         
   2   8   3        680.74        640.60        11.68 o                         
   3   8   3        169.45        167.93         9.00 o                         
   4   8   3       1205.01       1182.10        23.40 o                         
   5   8   3       2098.75       2088.07        31.61 o                         
   6   8   3        142.44        163.21        12.13 o                         
   7   8   3          6.34         14.05        14.18 o                         
   8   8   3        579.72        607.03        28.02 o                         
   9   8   3        367.27        394.52        23.31 o                         
 -10   9   3        602.98        604.67        35.31 o                         
  -9   9   3       1534.97       1466.43        36.94 o                         
  -8   9   3       1976.33       1875.79        36.92 o                         
  -7   9   3        536.61        528.37        15.36 o                         
  -6   9   3      11408.50      11394.64       127.78 o                         
  -5   9   3      12172.88      12703.61       134.38 o                         
  -4   9   3       1674.49       1786.52        22.87 o                         
  -3   9   3       2957.78       3010.15        34.83 o                         
  -2   9   3      12463.94      12338.34       123.04 o                         
  -1   9   3       6148.96       5903.66        66.60 o                         
   0   9   3       1147.90       1129.72        15.98 o                         
   1   9   3       7990.61       7864.44        96.91 o                         
   2   9   3       4183.73       3957.00        55.28 o                         
   3   9   3        273.52        238.29         9.44 o                         
   4   9   3       1936.81       1960.73        28.18 o                         
   5   9   3       8919.31       8780.94       113.37 o                         
   6   9   3       3728.07       3466.41        48.28 o                         
   7   9   3         21.11          4.32        14.04 o                         
   8   9   3        781.67        794.38        34.03 o                         
   9   9   3        767.73        760.87        27.74 o                         
 -10  10   3          3.85         -5.09        35.68 o                         
  -9  10   3        149.39        160.40        23.20 o                         
  -8  10   3        430.59        423.95        27.24 o                         
  -7  10   3          3.98          6.02        11.23 o                         
  -6  10   3         10.09         13.31         8.77 o                         
  -5  10   3          4.28          4.43         6.96 o                         
  -4  10   3         13.65         16.55         5.83 o                         
  -3  10   3         37.45         33.31         5.12 o                         
  -2  10   3        245.22        257.95         7.25 o                         
  -1  10   3         11.39         20.80         4.30 o                         
   0  10   3          4.65          7.60         4.02 o                         
   1  10   3        167.39        144.02         6.87 o                         
   2  10   3        864.33        826.11        16.60 o                         
   3  10   3        228.15        228.51         8.78 o                         
   4  10   3       1307.80       1332.74        26.32 o                         
   5  10   3       1329.89       1301.77        33.75 o                         
   6  10   3       1127.32       1122.67        21.09 o                         
   7  10   3         14.62         19.63        14.00 o                         
   8  10   3        464.47        463.74        20.40 o                         
  -9  11   3        127.58        150.22        23.85 o                         
  -8  11   3         17.90          0.80        20.21 o                         
  -7  11   3          3.72          2.35        11.27 o                         
  -6  11   3         41.27         62.82         8.69 o                         
  -5  11   3          2.81         19.76         7.49 o                         
  -4  11   3         12.26         10.57         6.37 o                         
  -3  11   3         39.19         39.65         5.89 o                         
  -2  11   3         33.55         25.00         5.61 o                         
  -1  11   3         95.40         94.06         5.21 o                         
   0  11   3         56.19         68.59         4.87 o                         
   1  11   3        550.15        575.37        13.21 o                         
   2  11   3         28.69         29.86         4.63 o                         
   3  11   3       2438.60       2449.10        38.46 o                         
   4  11   3        879.21        878.77        22.95 o                         
   5  11   3         19.96         12.07        10.89 o                         
   6  11   3        847.99        853.14        26.43 o                         
   7  11   3        954.14        931.54        24.06 o                         
   8  11   3         55.83         53.54        17.07 o                         
  -9  12   3         29.41         36.66        25.72 o                         
  -8  12   3       1859.08       1947.70        44.85 o                         
  -7  12   3       4853.73       4903.54        65.41 o                         
  -6  12   3       1895.25       1832.37        27.19 o                         
  -5  12   3       1937.45       1973.38        26.00 o                         
  -4  12   3       8371.46       8359.65        94.45 o                         
  -3  12   3       4463.32       4427.18        54.50 o                         
  -2  12   3          2.93          1.33         6.41 o                         
  -1  12   3       7729.47       7726.48        96.04 o                         
   0  12   3      11314.89      11324.42       131.30 o                         
   1  12   3       1890.79       1968.03        39.09 o                         
   2  12   3        881.64        891.61        17.24 o                         
   3  12   3       8703.74       8767.35       109.34 o                         
   4  12   3       6521.00       6355.17        83.74 o                         
   5  12   3        209.28        215.11         9.89 o                         
   6  12   3        796.65        762.21        17.98 o                         
   7  12   3       1271.14       1236.90        27.97 o                         
   8  12   3        324.61        298.97        23.39 o                         
  -9  13   3         81.19         72.40        23.64 o                         
  -8  13   3          1.67         10.19        18.43 o                         
  -7  13   3          8.77         18.16        11.32 o                         
  -6  13   3         32.28         34.96         8.90 o                         
  -5  13   3          9.51         11.81         7.57 o                         
  -4  13   3        149.34        149.34         7.86 o                         
  -3  13   3          0.98         -1.96         5.95 o                         
  -2  13   3         92.09         86.89         8.55 o                         
  -1  13   3         59.10         61.31         6.40 o                         
   0  13   3        899.70        885.83        14.81 o                         
   1  13   3         35.52         32.36         7.20 o                         
   2  13   3        280.00        267.75         9.77 o                         
   3  13   3        771.08        742.18        20.66 o                         
   4  13   3        640.61        599.78        16.13 o                         
   5  13   3        162.72        176.06        14.57 o                         
   6  13   3        434.39        388.91        21.95 o                         
   7  13   3        387.99        380.81        19.88 o                         
   8  13   3         43.75         39.03        18.70 o                         
  -9  14   3         42.82         97.31        24.21 o                         
  -8  14   3          8.59         24.87        21.01 o                         
  -7  14   3          1.18         -5.29        11.74 o                         
  -6  14   3         59.07         48.33         9.44 o                         
  -5  14   3          0.22          3.72         7.34 o                         
  -4  14   3          1.73          3.55         7.06 o                         
  -3  14   3        155.44        153.01         7.39 o                         
  -2  14   3          6.59         15.36         9.33 o                         
  -1  14   3        314.93        280.05         7.79 o                         
   0  14   3          6.90          4.83         5.34 o                         
   1  14   3        734.04        758.56        15.33 o                         
   2  14   3        172.71        158.61         9.24 o                         
   3  14   3         84.72         96.27        10.85 o                         
   4  14   3        238.12        220.51        10.13 o                         
   5  14   3       1363.86       1321.95        25.28 o                         
   6  14   3        112.78        143.51        25.38 o                         
   7  14   3         45.92         45.99        16.17 o                         
   8  14   3        354.40        385.13        22.18 o                         
  -9  15   3       1212.11       1225.52        39.01 o                         
  -8  15   3       1042.97       1074.99        34.96 o                         
  -7  15   3        313.44        332.32        20.14 o                         
  -6  15   3       6207.39       6338.40        72.17 o                         
  -5  15   3       7928.94       7984.60        80.91 o                         
  -4  15   3       1361.17       1409.05        20.43 o                         
  -3  15   3       2775.94       2744.85        34.53 o                         
  -2  15   3       7447.08       7451.21       108.91 o                         
  -1  15   3       1556.43       1552.65        20.84 o                         
   0  15   3        237.42        250.41         7.90 o                         
   1  15   3       3827.03       3871.56        48.91 o                         
   2  15   3       4284.07       4224.93        59.89 o                         
   3  15   3        223.19        219.86        12.87 o                         
   4  15   3       2051.47       2030.69        37.58 o                         
   5  15   3       4923.51       4828.65        66.56 o                         
   6  15   3       1535.84       1547.54        54.73 o                         
   7  15   3         13.98         18.54        22.86 o                         
   8  15   3        295.34        252.47        33.56 o                         
  -8  16   3        191.25        175.11        22.44 o                         
  -7  16   3          5.23          4.05        13.93 o                         
  -6  16   3         22.87         21.34         9.80 o                         
  -5  16   3         14.57         35.03         8.75 o                         
  -4  16   3         24.45         24.65         7.56 o                         
  -3  16   3        149.89        133.03         8.78 o                         
  -2  16   3        611.07        610.37        13.15 o                         
  -1  16   3          1.18          0.54         3.94 o                         
   0  16   3        227.94        217.13         9.52 o                         
   1  16   3         26.13         28.04         6.48 o                         
   2  16   3        344.26        333.89        16.35 o                         
   3  16   3         69.08         58.35        12.55 o                         
   4  16   3        757.18        768.55        18.48 o                         
   5  16   3       1022.89       1008.48        29.63 o                         
   6  16   3        703.06        680.62        28.54 o                         
   7  16   3         34.88         59.26        23.04 o                         
  -8  17   3         28.13         29.99        30.39 o                         
  -7  17   3         52.12         51.69        16.28 o                         
  -6  17   3         23.15         27.63        10.29 o                         
  -5  17   3         96.32         92.42         9.32 o                         
  -4  17   3        113.04        119.50         8.54 o                         
  -3  17   3         10.81          6.09         9.61 o                         
  -2  17   3        151.78        158.03         6.74 o                         
  -1  17   3          8.43         10.13         3.91 o                         
   0  17   3        142.14        133.15         6.63 o                         
   1  17   3        112.42        103.42         8.74 o                         
   2  17   3        162.53        182.82        13.95 o                         
   3  17   3        891.84        897.36        26.00 o                         
   4  17   3        483.76        463.42        15.03 o                         
   5  17   3         79.25         89.14        13.11 o                         
   6  17   3        530.80        462.93        20.54 o                         
   7  17   3        539.47        535.10        30.15 o                         
  -8  18   3       1434.52       1446.78        41.08 o                         
  -7  18   3       1831.10       1927.75        40.10 o                         
  -6  18   3        745.07        742.29        17.79 o                         
  -5  18   3        569.80        587.87        16.90 o                         
  -4  18   3       5076.66       5050.81        64.38 o                         
  -3  18   3       3061.26       3020.28        40.79 o                         
  -2  18   3          6.83          7.51         5.44 o                         
  -1  18   3       4008.97       4106.68        43.17 o                         
   0  18   3       5659.12       5699.71        69.27 o                         
   1  18   3       1474.20       1415.85        28.68 o                         
   2  18   3        493.62        455.24        20.49 o                         
   3  18   3       5317.31       5357.09        81.28 o                         
   4  18   3       2779.16       2849.43        51.35 o                         
   5  18   3         44.85         50.21        19.06 o                         
   6  18   3        281.43        297.53        20.66 o                         
   7  18   3        927.87        967.65        32.31 o                         
  -7  19   3          2.70          3.03        17.74 o                         
  -6  19   3         19.31         27.93        11.70 o                         
  -5  19   3         21.99         27.87         8.79 o                         
  -4  19   3        101.18        112.87         9.14 o                         
  -3  19   3         17.32         18.54         8.44 o                         
  -2  19   3         41.63         42.72         5.26 o                         
  -1  19   3         69.89         69.21         6.89 o                         
   0  19   3        304.41        309.68         8.11 o                         
   1  19   3          0.68          4.48         6.96 o                         
   2  19   3         24.56         22.61         7.47 o                         
   3  19   3        289.75        288.71        28.39 o                         
   4  19   3        696.30        714.25        22.89 o                         
   5  19   3         92.31         90.82        16.63 o                         
   6  19   3        529.87        540.16        30.94 o                         
  -7  20   3         10.37         18.73        18.10 o                         
  -6  20   3         35.10         41.30        12.80 o                         
  -5  20   3          1.04         12.00        10.68 o                         
  -4  20   3          9.21          5.65         9.69 o                         
  -3  20   3         81.87         84.54         8.14 o                         
  -2  20   3          3.69         -4.25         5.33 o                         
  -1  20   3        145.25        155.98        11.43 o                         
   0  20   3          0.03          8.58        14.59 o                         
   1  20   3        288.14        283.92         9.37 o                         
   2  20   3        145.16        134.02         9.49 o                         
   3  20   3        140.04        155.04        19.16 o                         
   4  20   3        110.54        132.95        14.34 o                         
   5  20   3        679.60        693.93        29.11 o                         
   6  20   3         40.77         57.39        25.42 o                         
  -7  21   3        287.15        263.39        22.25 o                         
  -6  21   3       3084.83       3104.16        57.73 o                         
  -5  21   3       3618.68       3538.77        60.96 o                         
  -4  21   3        762.59        750.34        18.33 o                         
  -3  21   3       1216.46       1250.72        23.48 o                         
  -2  21   3       3479.71       3465.63        61.88 o                         
  -1  21   3        735.58        713.53        33.02 o                         
   0  21   3        143.33        159.04        16.63 o                         
   1  21   3       2434.80       2530.39        81.41 o                         
   2  21   3       1860.98       1815.51        37.98 o                         
   3  21   3         17.90          8.33        12.98 o                         
   4  21   3        597.85        569.67        19.54 o                         
   5  21   3       2086.82       2109.17        56.96 o                         
   6  21   3       1380.41       1423.37        47.37 o                         
  -6  22   3          0.11         24.64        17.06 o                         
  -5  22   3         13.46         13.65        17.81 o                         
  -4  22   3         11.57         13.90         8.69 o                         
  -3  22   3          4.60          5.26         4.41 o                         
  -2  22   3        183.02        189.74        25.05 o                         
  -1  22   3          4.11         13.84        10.41 o                         
   0  22   3         61.91         62.98        16.39 o                         
   1  22   3         89.84        144.99        38.35 o                         
   2  22   3        125.63        119.45        13.92 o                         
   3  22   3         89.10         69.98        13.58 o                         
   4  22   3        340.32        351.28        76.49 o                         
   5  22   3        428.94        433.17        35.93 o                         
  -6  23   3         29.38         18.88        19.60 o                         
  -5  23   3         11.45         69.79        28.69 o                         
  -4  23   3          6.31         12.59        13.43 o                         
  -3  23   3         20.92         25.79        11.62 o                         
  -2  23   3          3.34         12.98        14.71 o                         
  -1  23   3          6.98         -3.84        13.09 o                         
   0  23   3          3.99         13.33        20.57 o                         
   1  23   3         79.68        134.55        59.32 o                         
   2  23   3         14.23          4.94        20.67 o                         
   3  23   3        554.64        505.50        30.95 o                         
   4  23   3        368.52        340.61        39.69 o                         
   5  23   3          9.56         22.37        30.95 o                         
  -5  24   3        370.57        404.39        28.26 o                         
  -4  24   3       2159.73       2152.79        55.29 o                         
  -3  24   3       1262.50       1279.11        46.62 o                         
  -2  24   3          8.54         13.58        15.14 o                         
  -1  24   3       1658.54       1532.68        45.42 o                         
   0  24   3       3257.80       3213.86        82.99 o                         
   1  24   3        605.10        602.04        37.75 o                         
   2  24   3        359.65        414.01        27.93 o                         
   3  24   3       1857.85       1844.97        56.42 o                         
   4  24   3       1159.03       1121.79        58.63 o                         
  -4  25   3         63.60         94.27        23.87 o                         
  -3  25   3          5.81         -3.40        24.40 o                         
  -2  25   3          1.52         40.94        20.60 o                         
  -1  25   3          6.75        -38.81        38.81 o                         
   0  25   3        207.87        205.45        24.71 o                         
   1  25   3         37.99         28.32        20.71 o                         
   2  25   3         99.36        105.74        23.99 o                         
   3  25   3        170.38        199.15        26.80 o                         
  -3  26   3         45.62         87.52        25.80 o                         
  -2  26   3         15.01         47.01        42.54 o                         
  -1  26   3          9.37         35.13        44.43 o                         
   0  26   3          5.42         -0.30        39.84 o                         
   1  26   3         30.03         57.56        23.80 o                         
   2  26   3        194.83        213.91        26.58 o                         
  -2  27   3       1145.64       1233.89       103.88 o                         
  -1  27   3        323.52        231.31        62.80 o                         
   0  27   3         86.40         29.48        80.70 o                         
   1  27   3       1020.12       1025.49        53.26 o                         
 -10   0   4       2662.58       2856.51        82.12 o                         
  -9   0   4       2377.40       2441.48        46.71 o                         
  -8   0   4         73.04        101.26        13.71 o                         
  -7   0   4       1532.73       1593.51        29.17 o                         
  -6   0   4       3923.02       3964.99        62.83 o                         
  -5   0   4        474.73        382.83        16.07 o                         
  -4   0   4       4358.75       4499.35        95.94 o                         
  -3   0   4      15446.54      16002.71       317.58 o                         
  -2   0   4      28142.10      29789.88       587.36 o                         
  -1   0   4       5602.83       6229.14       155.51 o                         
   0   0   4      26113.02      28870.78       564.32 o                         
   1   0   4      23297.54      24414.79       417.22 o                         
   2   0   4       5336.67       5554.72        99.55 o                         
   3   0   4         34.86         35.97         9.82 o                         
   4   0   4       3112.91       2971.15        53.98 o                         
   5   0   4       1632.27       1607.49        48.47 o                         
   6   0   4          5.89         -0.57        16.42 o                         
   7   0   4        860.67        816.20        31.22 o                         
   8   0   4       1209.53       1167.65        39.69 o                         
   9   0   4        341.05        383.61        30.20 o                         
 -10   1   4         51.86         41.52        21.84 o                         
  -9   1   4         34.72         56.68        11.71 o                         
  -8   1   4          0.35         10.88         9.57 o                         
  -7   1   4         34.21         35.87         8.07 o                         
  -6   1   4        239.28        217.98         8.70 o                         
  -5   1   4         12.25         19.72         7.63 o                         
  -4   1   4         13.91         17.81         6.97 o                         
  -3   1   4       1454.20       1447.38        24.90 o                         
  -2   1   4       1496.57       1568.23        22.21 o                         
  -1   1   4          0.01         -4.34         4.34 o                         
   0   1   4       1009.01       1060.67        18.27 o                         
   1   1   4       3803.37       3888.91        44.55 o                         
   2   1   4       1276.17       1333.63        19.04 o                         
   3   1   4        409.46        387.62        11.04 o                         
   4   1   4       1077.78       1013.77        17.50 o                         
   5   1   4         43.33         60.46         8.17 o                         
   6   1   4        196.49        168.25        13.29 o                         
   7   1   4        768.67        776.78        27.57 o                         
   8   1   4        946.27        926.88        25.49 o                         
   9   1   4         38.52         40.88        18.13 o                         
 -10   2   4          7.37         17.32        22.66 o                         
  -9   2   4        149.01        172.06        21.76 o                         
  -8   2   4        123.87        125.16        11.94 o                         
  -7   2   4        338.15        326.26        12.19 o                         
  -6   2   4        109.77        117.88         8.63 o                         
  -5   2   4          0.58          1.36         4.40 o                         
  -4   2   4        498.23        503.95        13.07 o                         
  -3   2   4          3.75          2.24         5.58 o                         
  -2   2   4        214.32        207.07         6.07 o                         
  -1   2   4        992.34       1004.92        19.12 o                         
   0   2   4        604.61        602.10        13.20 o                         
   1   2   4         72.95         84.15         5.64 o                         
   2   2   4       1607.62       1583.53        22.96 o                         
   3   2   4       1460.52       1455.18        22.28 o                         
   4   2   4         11.46          8.12         6.56 o                         
   5   2   4        837.25        856.19        17.64 o                         
   6   2   4        894.63        847.58        31.67 o                         
   7   2   4        464.50        476.35        19.64 o                         
   8   2   4         18.05         23.16        16.92 o                         
   9   2   4        464.45        462.81        22.92 o                         
 -10   3   4         56.56         86.15        22.74 o                         
  -9   3   4       1323.60       1372.86        30.14 o                         
  -8   3   4       5939.41       6035.45        81.72 o                         
  -7   3   4       3688.69       3657.44        51.25 o                         
  -6   3   4        769.12        721.07        15.59 o                         
  -5   3   4       8459.20       8212.00        96.39 o                         
  -4   3   4      11507.06      11333.67       139.50 o                         
  -3   3   4       3065.11       3015.28        46.13 o                         
  -2   3   4       5350.57       5331.13        71.75 o                         
  -1   3   4      13250.09      13567.95       233.84 o                         
   0   3   4       5998.89       5737.54        89.88 o                         
   1   3   4          1.86         12.14         4.28 o                         
   2   3   4       6829.50       6964.74        82.32 o                         
   3   3   4       7034.73       6845.22        90.06 o                         
   4   3   4       1404.71       1362.83        21.44 o                         
   5   3   4       1030.95       1015.94        16.92 o                         
   6   3   4       4634.10       4347.41        59.93 o                         
   7   3   4       1761.73       1645.57        33.46 o                         
   8   3   4         94.82        101.72        17.18 o                         
   9   3   4        236.78        261.42        21.27 o                         
 -10   4   4          2.07          4.33        23.50 o                         
  -9   4   4         21.41         33.34        15.90 o                         
  -8   4   4          1.25        -12.55        12.55 o                         
  -7   4   4         43.68         50.14         9.62 o                         
  -6   4   4         49.57         41.18         8.59 o                         
  -5   4   4         21.48         19.28         5.51 o                         
  -4   4   4          3.98          7.42         4.75 o                         
  -3   4   4         63.18         70.87         5.66 o                         
  -2   4   4        542.22        558.69        11.41 o                         
  -1   4   4        706.38        721.87        14.61 o                         
   0   4   4        450.90        440.87         9.97 o                         
   1   4   4         29.51         28.75         4.49 o                         
   2   4   4       3051.92       3030.14        37.86 o                         
   3   4   4        878.94        884.10        14.72 o                         
   4   4   4         33.15         27.89         6.91 o                         
   5   4   4        248.37        245.80        11.02 o                         
   6   4   4        788.54        785.21        18.19 o                         
   7   4   4        639.19        595.66        20.95 o                         
   8   4   4          5.65          4.73        16.19 o                         
   9   4   4        754.67        756.37        25.12 o                         
 -10   5   4         20.10        -14.34        25.32 o                         
  -9   5   4        158.66        212.49        21.40 o                         
  -8   5   4         62.76         63.65        11.86 o                         
  -7   5   4         57.11         56.45         9.01 o                         
  -6   5   4          0.48          1.81         7.27 o                         
  -5   5   4         99.62        101.08         6.11 o                         
  -4   5   4          1.04          2.91         4.89 o                         
  -3   5   4        632.82        671.45        13.17 o                         
  -2   5   4       1420.74       1422.36        21.26 o                         
  -1   5   4          8.52         10.86         5.31 o                         
   0   5   4       1499.77       1559.69        27.51 o                         
   1   5   4       3184.13       3165.13        37.19 o                         
   2   5   4        314.73        334.34        10.32 o                         
   3   5   4        117.77        121.43         6.86 o                         
   4   5   4        397.56        410.65        10.64 o                         
   5   5   4        524.63        554.48        12.84 o                         
   6   5   4        179.44        158.90        11.60 o                         
   7   5   4        968.62        967.10        38.95 o                         
   8   5   4        355.16        340.60        19.15 o                         
   9   5   4        103.28         67.59        18.35 o                         
 -10   6   4       2543.38       2418.23        78.27 o                         
  -9   6   4       2177.74       2294.92        82.92 o                         
  -8   6   4          9.86         24.04        12.27 o                         
  -7   6   4       1085.07       1115.89        18.19 o                         
  -6   6   4       3448.33       3470.77        41.40 o                         
  -5   6   4        866.19        762.65        14.15 o                         
  -4   6   4       3899.72       3972.51        44.35 o                         
  -3   6   4      17653.95      18091.52       195.47 o                         
  -2   6   4      17295.47      18067.03       234.47 o                         
  -1   6   4       1785.41       1897.82        26.69 o                         
   0   6   4      10564.27      11113.57       157.77 o                         
   1   6   4      20501.37      20850.14       237.06 o                         
   2   6   4       7840.97       8109.18        95.35 o                         
   3   6   4        246.07        226.74        11.24 o                         
   4   6   4       4108.86       3919.15        50.64 o                         
   5   6   4        783.02        827.12        17.53 o                         
   6   6   4         19.57         22.09        15.03 o                         
   7   6   4        375.98        409.74        17.82 o                         
   8   6   4       1103.94       1045.60        22.62 o                         
 -10   7   4        231.44        261.63        29.52 o                         
  -9   7   4          1.41         16.34        18.41 o                         
  -8   7   4         29.53         42.01        12.76 o                         
  -7   7   4          1.59          2.25         9.57 o                         
  -6   7   4        119.25        115.41         8.60 o                         
  -5   7   4        162.37        154.50         7.50 o                         
  -4   7   4        195.93        203.82         7.59 o                         
  -3   7   4        232.02        232.10         6.99 o                         
  -2   7   4       1645.88       1648.34        24.42 o                         
  -1   7   4        461.15        478.81         8.92 o                         
   0   7   4       2365.02       2377.25        30.34 o                         
   1   7   4       2450.42       2453.25        33.61 o                         
   2   7   4        597.71        623.91        10.62 o                         
   3   7   4         76.15         67.11         6.95 o                         
   4   7   4       1191.80       1127.87        19.74 o                         
   5   7   4         57.75         62.20         9.21 o                         
   6   7   4        315.96        309.87        17.11 o                         
   7   7   4        887.85        909.19        25.88 o                         
   8   7   4        859.98        840.96        23.67 o                         
 -10   8   4          2.77         -3.15        22.90 o                         
  -9   8   4          0.12         40.75        19.05 o                         
  -8   8   4         51.19         59.91        12.56 o                         
  -7   8   4        175.16        201.81        12.59 o                         
  -6   8   4          4.29          8.43         8.00 o                         
  -5   8   4         42.48         44.65         6.64 o                         
  -4   8   4         24.25         22.71         5.89 o                         
  -3   8   4         12.92         20.03         5.09 o                         
  -2   8   4        522.42        512.82         9.47 o                         
  -1   8   4       2262.90       2219.67        28.57 o                         
   0   8   4       1709.89       1788.63        23.85 o                         
   1   8   4        679.42        685.72        15.27 o                         
   2   8   4        875.65        861.99        14.71 o                         
   3   8   4        593.08        593.05        13.28 o                         
   4   8   4          1.05          7.57         5.70 o                         
   5   8   4        799.26        804.75        17.45 o                         
   6   8   4        918.57        950.76        33.75 o                         
   7   8   4        420.65        452.25        17.22 o                         
   8   8   4         15.08         29.54        18.08 o                         
 -10   9   4        134.30        112.00        24.47 o                         
  -9   9   4       1260.49       1214.76        48.06 o                         
  -8   9   4       4973.42       4839.77        70.28 o                         
  -7   9   4       2087.21       2168.13        37.57 o                         
  -6   9   4        204.90        196.27         9.73 o                         
  -5   9   4       5708.60       5897.39        62.55 o                         
  -4   9   4      11653.41      11642.80       117.82 o                         
  -3   9   4       1541.02       1533.11        20.96 o                         
  -2   9   4       5147.12       5007.16        57.60 o                         
  -1   9   4       7802.68       7603.41        88.80 o                         
   0   9   4       5062.42       5042.55        60.16 o                         
   1   9   4         82.54         81.45         5.66 o                         
   2   9   4       6894.28       6893.38        81.84 o                         
   3   9   4       5999.26       5948.69        76.36 o                         
   4   9   4        517.44        517.17        12.39 o                         
   5   9   4        836.00        828.66        20.48 o                         
   6   9   4       2675.76       2629.45        43.68 o                         
   7   9   4       1480.61       1429.12        34.42 o                         
   8   9   4        151.37        156.88        15.96 o                         
  -9  10   4         29.09         41.63        22.03 o                         
  -8  10   4         24.36         27.89        13.20 o                         
  -7  10   4          3.93         21.63        13.19 o                         
  -6  10   4         16.55         21.44         8.36 o                         
  -5  10   4          0.84         -1.86         6.89 o                         
  -4  10   4          6.17          0.93         6.12 o                         
  -3  10   4         60.64         77.75         6.09 o                         
  -2  10   4        550.94        544.11        10.20 o                         
  -1  10   4        799.88        755.45        11.86 o                         
   0  10   4         89.46         84.05         7.04 o                         
   1  10   4        149.88        156.92         7.35 o                         
   2  10   4       1575.72       1577.86        27.51 o                         
   3  10   4        578.32        567.98        13.72 o                         
   4  10   4         74.14         70.09         9.66 o                         
   5  10   4        234.13        224.38        14.57 o                         
   6  10   4       1312.74       1299.12        29.56 o                         
   7  10   4         93.09        113.26        15.64 o                         
   8  10   4         14.71          4.96        15.78 o                         
  -9  11   4         89.38        103.00        28.42 o                         
  -8  11   4        149.95        156.15        18.99 o                         
  -7  11   4          4.22         -4.41        10.75 o                         
  -6  11   4         26.10         33.57         8.74 o                         
  -5  11   4        130.88        125.40         8.17 o                         
  -4  11   4         12.02          3.42         6.36 o                         
  -3  11   4        197.89        181.65         7.59 o                         
  -2  11   4        842.45        852.32        14.19 o                         
  -1  11   4          6.92         14.50         5.41 o                         
   0  11   4       1214.01       1220.54        19.58 o                         
   1  11   4       2058.90       2097.01        31.91 o                         
   2  11   4        122.97        119.90         7.75 o                         
   3  11   4        151.50        141.93        11.46 o                         
   4  11   4        167.06        153.68        11.78 o                         
   5  11   4        311.98        309.86        14.74 o                         
   6  11   4         17.11         20.91        14.20 o                         
   7  11   4        451.59        441.03        18.93 o                         
   8  11   4        330.53        337.16        28.81 o                         
  -9  12   4       1690.16       1715.47        60.88 o                         
  -8  12   4          5.29         -1.59        15.22 o                         
  -7  12   4        936.84        940.39        19.82 o                         
  -6  12   4       2199.17       2234.97        30.32 o                         
  -5  12   4        534.06        545.21        17.69 o                         
  -4  12   4       2062.30       2142.91        28.61 o                         
  -3  12   4      10260.22      10597.13       131.79 o                         
  -2  12   4      11310.02      11405.19       163.44 o                         
  -1  12   4        989.92       1020.77        17.27 o                         
   0  12   4       6360.08       6354.04        80.72 o                         
   1  12   4      13157.33      13457.34       176.37 o                         
   2  12   4       4061.87       4122.75        63.82 o                         
   3  12   4        204.38        181.75         9.18 o                         
   4  12   4       2106.99       2133.55        37.98 o                         
   5  12   4        880.67        867.37        21.07 o                         
   6  12   4         24.47         13.28        14.21 o                         
   7  12   4        624.12        662.90        27.75 o                         
   8  12   4        884.19        858.81        67.04 o                         
  -9  13   4         12.81         14.81        23.27 o                         
  -8  13   4          6.76         21.98        18.84 o                         
  -7  13   4         69.45         82.81        12.74 o                         
  -6  13   4         82.28         77.54         9.43 o                         
  -5  13   4          0.81          0.83         7.93 o                         
  -4  13   4        381.05        386.91        10.27 o                         
  -3  13   4        316.37        301.97         9.61 o                         
  -2  13   4        435.80        482.70        13.18 o                         
  -1  13   4        233.49        232.51         7.93 o                         
   0  13   4       1069.10       1095.33        18.36 o                         
   1  13   4       1110.92       1142.36        22.59 o                         
   2  13   4        534.13        539.00        15.31 o                         
   3  13   4          6.22         11.05         7.26 o                         
   4  13   4       1226.24       1227.40        25.55 o                         
   5  13   4         82.25        115.90        15.09 o                         
   6  13   4        432.32        424.00        20.46 o                         
   7  13   4        791.67        784.53        29.62 o                         
  -9  14   4          4.41         22.79        23.97 o                         
  -8  14   4         70.36         35.86        19.12 o                         
  -7  14   4        425.28        386.09        16.05 o                         
  -6  14   4         17.32         11.24         9.72 o                         
  -5  14   4          0.14         -5.07         8.21 o                         
  -4  14   4        326.95        336.77        11.75 o                         
  -3  14   4         80.84         92.42         7.65 o                         
  -2  14   4          6.91         15.17         7.44 o                         
  -1  14   4        666.36        659.91        12.06 o                         
   0  14   4        599.74        631.92        12.64 o                         
   1  14   4          4.78          6.97         7.60 o                         
   2  14   4        516.48        559.28        15.98 o                         
   3  14   4        815.31        827.03        20.75 o                         
   4  14   4         31.97         34.96         9.31 o                         
   5  14   4        894.07        888.01        24.52 o                         
   6  14   4        395.10        425.27        23.13 o                         
   7  14   4        349.94        376.58        24.63 o                         
  -9  15   4        622.84        506.24        62.53 o                         
  -8  15   4       3282.45       3364.12        62.44 o                         
  -7  15   4       1646.85       1608.33        41.94 o                         
  -6  15   4        166.24        170.95         9.96 o                         
  -5  15   4       3565.28       3643.53        43.44 o                         
  -4  15   4       6238.78       6426.80        71.26 o                         
  -3  15   4        865.02        873.12        20.14 o                         
  -2  15   4       2201.02       2211.01        30.62 o                         
  -1  15   4       6475.42       6307.98        72.55 o                         
   0  15   4       3526.76       3467.44        40.40 o                         
   1  15   4        180.73        172.78         9.87 o                         
   2  15   4       3420.31       3461.52        60.94 o                         
   3  15   4       2448.98       2511.56        46.85 o                         
   4  15   4        627.86        644.52        16.67 o                         
   5  15   4        327.65        313.36        19.04 o                         
   6  15   4       2100.73       2057.17        49.82 o                         
   7  15   4        966.57        949.28        60.20 o                         
  -8  16   4         46.10         49.14        22.18 o                         
  -7  16   4          2.89         -3.32        17.63 o                         
  -6  16   4          0.76         -8.45         9.43 o                         
  -5  16   4          0.52         13.04         8.82 o                         
  -4  16   4          1.79          5.78         7.92 o                         
  -3  16   4          2.72          6.16         9.96 o                         
  -2  16   4        338.31        324.60        15.09 o                         
  -1  16   4        181.09        196.33         7.32 o                         
   0  16   4        203.35        198.42        10.17 o                         
   1  16   4         59.42         81.69         7.86 o                         
   2  16   4       1545.50       1554.54        30.42 o                         
   3  16   4        316.47        317.59        15.20 o                         
   4  16   4          7.06         22.87        13.89 o                         
   5  16   4         84.97         93.75        11.31 o                         
   6  16   4        686.20        631.05        35.04 o                         
   7  16   4         95.02        107.36        21.99 o                         
  -8  17   4          4.72         21.24        21.92 o                         
  -7  17   4         49.52         33.64        20.26 o                         
  -6  17   4          7.40         27.49         9.83 o                         
  -5  17   4         23.31         24.51         9.57 o                         
  -4  17   4         81.06        102.08        10.89 o                         
  -3  17   4        496.19        483.71        15.72 o                         
  -2  17   4        302.01        321.36        10.81 o                         
  -1  17   4        279.81        281.37         8.12 o                         
   0  17   4        203.93        212.69         8.64 o                         
   1  17   4        735.24        735.75        14.96 o                         
   2  17   4        411.69        451.28        16.82 o                         
   3  17   4        141.32        162.59        13.26 o                         
   4  17   4        198.92        206.55        16.13 o                         
   5  17   4         92.23        108.58        14.87 o                         
   6  17   4          0.48        -20.57        24.18 o                         
  -8  18   4         11.65         17.76        22.19 o                         
  -7  18   4        619.90        664.91        28.96 o                         
  -6  18   4       1823.43       1792.40        38.65 o                         
  -5  18   4        131.10        153.16        10.12 o                         
  -4  18   4       1290.86       1359.21        22.99 o                         
  -3  18   4       4343.20       4482.81        60.35 o                         
  -2  18   4       6015.58       6058.35        73.18 o                         
  -1  18   4        517.18        517.32        14.01 o                         
   0  18   4       3222.62       3170.12        43.03 o                         
   1  18   4       6214.50       6223.25        80.45 o                         
   2  18   4       2157.64       2171.55        39.31 o                         
   3  18   4         64.66         76.48        14.47 o                         
   4  18   4       1306.04       1345.01        61.54 o                         
   5  18   4        791.99        807.00        28.87 o                         
   6  18   4          2.65         -2.06        24.08 o                         
  -7  19   4          2.56         -9.50        21.49 o                         
  -6  19   4         26.74         23.61        13.22 o                         
  -5  19   4         11.08         14.11        11.54 o                         
  -4  19   4        312.86        303.98        28.01 o                         
  -3  19   4        102.70        115.25         8.36 o                         
  -2  19   4        114.07        119.99         6.51 o                         
  -1  19   4        197.80        206.38         8.95 o                         
   0  19   4        471.67        491.84        12.68 o                         
   1  19   4        832.39        804.71        24.00 o                         
   2  19   4        281.08        271.70        14.09 o                         
   3  19   4         17.43         20.44        22.09 o                         
   4  19   4        468.44        470.08        25.27 o                         
   5  19   4          9.15         38.70        16.64 o                         
   6  19   4        102.76        114.02        21.85 o                         
  -7  20   4        241.28        250.21        22.94 o                         
  -6  20   4          0.71         17.27        15.63 o                         
  -5  20   4          1.41         17.40        14.47 o                         
  -4  20   4        198.49        209.92        17.82 o                         
  -3  20   4         80.32         77.98         7.50 o                         
  -2  20   4          9.62         11.03         5.67 o                         
  -1  20   4        231.30        237.83         8.77 o                         
   0  20   4        465.18        471.70        12.04 o                         
   1  20   4          0.14          0.07         8.26 o                         
   2  20   4        284.76        298.68        16.79 o                         
   3  20   4        317.82        319.47        22.12 o                         
   4  20   4         22.34         26.14        13.77 o                         
   5  20   4        430.79        467.43        26.36 o                         
  -6  21   4         38.81         36.18        19.45 o                         
  -5  21   4       1976.48       1943.35        40.00 o                         
  -4  21   4       3114.41       3061.85        48.89 o                         
  -3  21   4        332.04        337.07        11.37 o                         
  -2  21   4       1145.44       1168.36        19.93 o                         
  -1  21   4       3302.00       3377.56        49.53 o                         
   0  21   4       1547.12       1544.47        31.39 o                         
   1  21   4         78.38         82.42         9.51 o                         
   2  21   4       1527.22       1499.26        29.81 o                         
   3  21   4       1652.24       1632.79        47.61 o                         
   4  21   4        256.11        308.67        37.83 o                         
   5  21   4        413.63        450.25        32.80 o                         
  -6  22   4          7.36         47.33        19.48 o                         
  -5  22   4         10.57          4.80        17.53 o                         
  -4  22   4          3.09         17.89        14.20 o                         
  -3  22   4         27.99         32.22         8.84 o                         
  -2  22   4        139.14        138.00        10.18 o                         
  -1  22   4        168.83        162.98         8.98 o                         
   0  22   4         68.32         70.26         9.09 o                         
   1  22   4         27.52         29.50        10.98 o                         
   2  22   4        706.06        691.75        20.52 o                         
   3  22   4        222.08        261.20        26.64 o                         
   4  22   4          2.93         25.99        34.06 o                         
  -5  23   4          0.25         15.66        25.46 o                         
  -4  23   4         24.94         25.46        16.49 o                         
  -3  23   4         16.95         11.24        11.89 o                         
  -2  23   4        240.02        232.03        15.98 o                         
  -1  23   4          4.88         -1.05        17.46 o                         
   0  23   4        339.79        337.37        20.26 o                         
   1  23   4        485.81        395.15        57.79 o                         
   2  23   4         44.59         58.02        13.93 o                         
   3  23   4         64.65         85.43        29.31 o                         
   4  23   4         23.69         18.26        30.73 o                         
  -5  24   4         61.93         67.03        29.75 o                         
  -4  24   4        486.96        498.99        28.02 o                         
  -3  24   4       2250.45       2095.48        55.46 o                         
  -2  24   4       2598.90       2703.80        67.56 o                         
  -1  24   4         97.92        129.53        24.63 o                         
   0  24   4       1058.57       1067.57        31.49 o                         
   1  24   4       2386.42       2307.49        62.22 o                         
   2  24   4       1295.19       1334.54        58.87 o                         
   3  24   4         37.00         64.41        25.21 o                         
  -4  25   4         64.48         52.78        29.55 o                         
  -3  25   4        103.54         88.48        31.44 o                         
  -2  25   4         84.23         83.27        40.53 o                         
  -1  25   4          0.12          7.57        50.44 o                         
   0  25   4        156.25        161.78        26.49 o                         
   1  25   4        171.02        159.13        24.22 o                         
   2  25   4        234.48        269.21        27.31 o                         
  -3  26   4         46.96         96.51        41.93 o                         
  -2  26   4         46.19         18.32        43.64 o                         
  -1  26   4        105.36         93.28        43.19 o                         
   0  26   4        295.81        332.90        33.82 o                         
   1  26   4          3.06        -23.47        23.47 o                         
 -10   0   5        181.72        177.18        45.19 o                         
  -9   0   5       2974.47       2889.80        87.31 o                         
  -8   0   5       1467.36       1533.21        42.78 o                         
  -7   0   5         19.83          7.32        16.66 o                         
  -6   0   5       3050.08       3235.50        66.05 o                         
  -5   0   5      12212.64      12138.81       191.53 o                         
  -4   0   5       3420.02       3521.02        67.84 o                         
  -3   0   5        184.13        184.39         9.17 o                         
  -2   0   5       8301.01       8855.47       220.74 o                         
  -1   0   5      16473.01      16758.05       287.49 o                         
   0   0   5       1262.15       1378.48        33.30 o                         
   1   0   5       2670.47       2556.63        54.39 o                         
   2   0   5      12603.14      12792.40       181.75 o                         
   3   0   5       4988.85       5044.87        84.08 o                         
   4   0   5       1168.76       1180.49        31.68 o                         
   5   0   5       2673.09       2572.78        62.04 o                         
   6   0   5       1375.42       1409.14        66.99 o                         
   7   0   5        383.95        432.86        27.27 o                         
   8   0   5         92.17         34.71        24.51 o                         
 -10   1   5          1.91         -3.35        23.56 o                         
  -9   1   5        129.21        151.55        12.24 o                         
  -8   1   5         17.48          8.01         5.69 o                         
  -7   1   5         19.56         19.24        13.22 o                         
  -6   1   5        345.61        361.96        13.21 o                         
  -5   1   5        312.90        295.82        10.93 o                         
  -4   1   5        124.07        142.25         7.49 o                         
  -3   1   5          2.56          4.22         5.06 o                         
  -2   1   5        308.35        315.23        15.64 o                         
  -1   1   5       1254.16       1240.81        20.31 o                         
   0   1   5          0.74          2.55         5.61 o                         
   1   1   5        873.88        888.33        15.06 o                         
   2   1   5       1215.52       1203.86        16.14 o                         
   3   1   5        998.01       1035.01        17.15 o                         
   4   1   5        320.45        253.03        11.97 o                         
   5   1   5       2979.67       2936.12        43.68 o                         
   6   1   5        863.67        824.33        20.95 o                         
   7   1   5         94.04        110.76        15.96 o                         
   8   1   5        695.63        657.11        23.39 o                         
 -10   2   5          2.82         -5.53        25.15 o                         
  -9   2   5          0.87         20.96        12.56 o                         
  -8   2   5          0.13          2.28         6.59 o                         
  -7   2   5        221.70        229.05        17.33 o                         
  -6   2   5        320.06        329.62        14.54 o                         
  -5   2   5        144.31        127.80        10.47 o                         
  -4   2   5        153.03        144.69         7.93 o                         
  -3   2   5         12.87         17.26         5.58 o                         
  -2   2   5         70.19         57.93         7.19 o                         
  -1   2   5        403.57        412.88        11.06 o                         
   0   2   5       1249.08       1216.40        23.98 o                         
   1   2   5        143.24        135.67         6.92 o                         
   2   2   5        361.92        376.20         9.32 o                         
   3   2   5       1917.11       1958.08        37.48 o                         
   4   2   5       2082.32       2066.08        38.09 o                         
   5   2   5        682.63        617.32        30.82 o                         
   6   2   5        321.42        335.94        16.50 o                         
   7   2   5       1245.04       1278.74        29.79 o                         
   8   2   5        159.27        144.14        19.17 o                         
 -10   3   5       1322.82       1267.75        49.51 o                         
  -9   3   5        584.62        555.31        19.66 o                         
  -8   3   5       1255.91       1260.41        46.09 o                         
  -7   3   5      10948.76      11001.37       213.35 o                         
  -6   3   5       9265.14       9335.64       127.77 o                         
  -5   3   5        592.30        582.95        16.15 o                         
  -4   3   5       8053.01       8082.20       108.24 o                         
  -3   3   5      13965.23      13798.61       159.24 o                         
  -2   3   5        253.86        348.48        15.04 o                         
  -1   3   5       4208.22       4379.30        72.24 o                         
   0   3   5       6093.34       5934.93       162.42 o                         
   1   3   5       4897.76       4770.16        61.09 o                         
   2   3   5        443.22        500.81        11.90 o                         
   3   3   5       2722.59       2743.79        39.26 o                         
   4   3   5       4591.66       4568.56        84.26 o                         
   5   3   5       3501.04       3278.63        88.11 o                         
   6   3   5          5.75          8.53        13.41 o                         
   7   3   5        790.30        781.72        26.06 o                         
   8   3   5       1009.03        985.19        28.65 o                         
 -10   4   5          1.05         26.81        25.77 o                         
  -9   4   5        102.15        100.03        13.46 o                         
  -8   4   5         29.30         41.40         9.99 o                         
  -7   4   5         17.20         -1.83         7.63 o                         
  -6   4   5        558.76        505.91        14.96 o                         
  -5   4   5          0.12         -6.00         8.24 o                         
  -4   4   5        453.42        470.13        11.42 o                         
  -3   4   5        228.25        227.43         8.97 o                         
  -2   4   5         70.02         86.95         7.43 o                         
  -1   4   5        763.75        812.00        17.16 o                         
   0   4   5       1155.97       1142.16        24.64 o                         
   1   4   5        126.36        108.94         6.52 o                         
   2   4   5        592.73        662.30        13.22 o                         
   3   4   5       1427.64       1466.83        22.10 o                         
   4   4   5       2237.64       2164.97        35.08 o                         
   5   4   5        613.85        598.07        17.96 o                         
   6   4   5        679.03        694.86        22.40 o                         
   7   4   5        701.83        698.81        29.37 o                         
   8   4   5         82.84         59.03        17.26 o                         
 -10   5   5         26.72         -4.63        26.44 o                         
  -9   5   5         67.78         80.75        12.91 o                         
  -8   5   5         54.55         57.06        10.03 o                         
  -7   5   5         35.15         29.21         9.08 o                         
  -6   5   5         64.27         74.69         9.48 o                         
  -5   5   5         80.37         90.42         9.57 o                         
  -4   5   5        684.38        633.59        14.13 o                         
  -3   5   5        106.51        120.92         7.92 o                         
  -2   5   5       1274.43       1185.68        22.35 o                         
  -1   5   5        268.93        277.57         9.27 o                         
   0   5   5         84.70         84.08         5.62 o                         
   1   5   5        698.18        711.48        11.41 o                         
   2   5   5       2113.62       2219.76        28.50 o                         
   3   5   5        536.36        512.37        11.18 o                         
   4   5   5        433.01        413.57        13.22 o                         
   5   5   5       1706.67       1729.98        49.00 o                         
   6   5   5        448.59        441.49        16.10 o                         
   7   5   5          2.85         25.26        15.66 o                         
   8   5   5        659.18        653.97        24.69 o                         
 -10   6   5        231.64        199.91        26.17 o                         
  -9   6   5       2420.54       2401.51        68.60 o                         
  -8   6   5       1590.27       1622.85        30.39 o                         
  -7   6   5         16.82         30.45         9.50 o                         
  -6   6   5       3518.75       3514.04        42.32 o                         
  -5   6   5       8756.86       8757.16        90.04 o                         
  -4   6   5       2663.65       2730.50        39.26 o                         
  -3   6   5          9.11         16.31         7.77 o                         
  -2   6   5       7569.36       7448.57       118.57 o                         
  -1   6   5      17930.19      18371.16       238.62 o                         
   0   6   5        483.21        532.16        10.83 o                         
   1   6   5       3661.21       3642.78        42.92 o                         
   2   6   5       8047.03       8271.15        98.03 o                         
   3   6   5       3950.46       4029.55        45.69 o                         
   4   6   5        357.23        348.95        12.55 o                         
   5   6   5       2479.91       2477.46        60.17 o                         
   6   6   5       1919.86       1957.40        42.77 o                         
   7   6   5        218.16        223.75        14.41 o                         
   8   6   5        184.42        148.28        20.78 o                         
 -10   7   5          2.91         20.20        24.76 o                         
  -9   7   5          3.37         15.33        14.96 o                         
  -8   7   5         66.44         93.02        11.86 o                         
  -7   7   5         85.62         66.59        11.08 o                         
  -6   7   5         87.21         97.11         7.96 o                         
  -5   7   5        531.11        541.60        12.84 o                         
  -4   7   5        260.29        263.14        10.31 o                         
  -3   7   5         12.07         11.21         7.02 o                         
  -2   7   5        264.80        241.93         9.26 o                         
  -1   7   5        358.93        371.38        10.43 o                         
   0   7   5         10.60          9.35         5.43 o                         
   1   7   5        201.15        197.19         8.08 o                         
   2   7   5       1696.77       1732.21        23.65 o                         
   3   7   5       1170.04       1146.76        16.96 o                         
   4   7   5        890.69        873.41        20.48 o                         
   5   7   5       2384.14       2374.69        94.98 o                         
   6   7   5        693.74        685.99        24.23 o                         
   7   7   5         19.15         25.74        18.90 o                         
   8   7   5        712.77        686.38        36.85 o                         
 -10   8   5         32.01         64.77        24.84 o                         
  -9   8   5         32.80         32.50        14.94 o                         
  -8   8   5        112.67        120.81        13.40 o                         
  -7   8   5          1.26        -11.16        11.16 o                         
  -6   8   5        262.51        265.02        10.18 o                         
  -5   8   5         21.20         27.13         7.41 o                         
  -4   8   5        421.54        388.07         9.84 o                         
  -3   8   5         63.71         70.24         7.94 o                         
  -2   8   5         87.57        101.40         7.01 o                         
  -1   8   5        261.06        248.46         9.00 o                         
   0   8   5         26.82         34.00         5.89 o                         
   1   8   5        459.06        429.99        10.22 o                         
   2   8   5          6.73          2.08         6.22 o                         
   3   8   5       2737.05       2724.35        40.20 o                         
   4   8   5       2376.06       2386.62        33.27 o                         
   5   8   5        290.37        271.74        14.85 o                         
   6   8   5        218.49        225.43        15.50 o                         
   7   8   5       1100.71       1093.85        27.42 o                         
   8   8   5        140.60        135.86        27.73 o                         
  -9   9   5        456.21        429.22        25.30 o                         
  -8   9   5        839.19        883.21        24.73 o                         
  -7   9   5       8783.86       8775.12       130.23 o                         
  -6   9   5       7046.87       7109.81        82.37 o                         
  -5   9   5        227.51        227.39         9.08 o                         
  -4   9   5       5502.58       5448.10        62.96 o                         
  -3   9   5       8944.37       8777.22       110.74 o                         
  -2   9   5        178.76        149.18         8.28 o                         
  -1   9   5       3664.67       3720.00        48.77 o                         
   0   9   5       7034.73       6971.61        87.59 o                         
   1   9   5       2224.36       2085.83        26.72 o                         
   2   9   5        254.15        248.51         7.45 o                         
   3   9   5       1655.98       1649.57        26.47 o                         
   4   9   5       3880.39       3939.89        56.82 o                         
   5   9   5       2747.29       2761.83        47.56 o                         
   6   9   5          4.31         -0.67        13.76 o                         
   7   9   5        745.47        761.63        40.06 o                         
  -9  10   5         13.25          6.10        20.47 o                         
  -8  10   5          0.23         16.52        20.81 o                         
  -7  10   5         27.21         52.53        13.26 o                         
  -6  10   5        130.09         93.39         9.38 o                         
  -5  10   5         48.08         49.42         7.85 o                         
  -4  10   5        244.82        231.37         8.47 o                         
  -3  10   5        432.90        424.52        11.83 o                         
  -2  10   5        138.95        147.51         9.22 o                         
  -1  10   5        455.19        472.23        10.08 o                         
   0  10   5        920.93        907.70        15.22 o                         
   1  10   5        372.85        351.65        12.31 o                         
   2  10   5        844.80        856.62        14.53 o                         
   3  10   5       1558.63       1594.43        23.11 o                         
   4  10   5        962.04        956.09        18.31 o                         
   5  10   5        299.34        302.41        16.98 o                         
   6  10   5        157.62        207.14        15.73 o                         
   7  10   5        502.19        512.81        23.04 o                         
  -9  11   5         72.90        104.01        19.99 o                         
  -8  11   5         10.53         22.36        16.49 o                         
  -7  11   5          7.19         19.49        14.91 o                         
  -6  11   5          1.01          2.06         9.09 o                         
  -5  11   5         75.94         76.57         8.14 o                         
  -4  11   5        629.67        612.26        11.83 o                         
  -3  11   5        246.79        244.48        13.95 o                         
  -2  11   5       1359.13       1407.02        17.96 o                         
  -1  11   5        172.98        166.32         6.77 o                         
   0  11   5         40.11         52.90         7.55 o                         
   1  11   5        425.32        398.28        11.08 o                         
   2  11   5       1446.87       1419.32        19.11 o                         
   3  11   5        386.22        355.46        16.51 o                         
   4  11   5        183.60        166.34        12.12 o                         
   5  11   5       1079.14       1049.42        29.14 o                         
   6  11   5        289.16        316.55        18.95 o                         
   7  11   5         35.66         26.87        18.68 o                         
  -9  12   5       1405.37       1449.76        81.65 o                         
  -8  12   5       1479.36       1425.26        32.70 o                         
  -7  12   5         57.78         45.39        15.21 o                         
  -6  12   5       3137.40       3167.48        45.02 o                         
  -5  12   5       6035.21       6066.70        67.97 o                         
  -4  12   5       1645.92       1666.06        22.96 o                         
  -3  12   5         63.15         61.54         7.46 o                         
  -2  12   5       5565.94       5540.83        57.70 o                         
  -1  12   5       8378.12       8550.63       101.76 o                         
   0  12   5        438.48        458.48        11.98 o                         
   1  12   5       1819.70       1811.27        29.36 o                         
   2  12   5       6012.21       6180.65        76.26 o                         
   3  12   5       2947.01       2923.27        45.25 o                         
   4  12   5        241.54        253.18        15.96 o                         
   5  12   5       1945.92       1946.29        44.22 o                         
   6  12   5       1037.48       1056.26        42.12 o                         
   7  12   5        152.51        149.25        20.36 o                         
  -9  13   5          1.02          1.98        22.48 o                         
  -8  13   5          0.87         -6.31        16.96 o                         
  -7  13   5        151.29        157.14        17.90 o                         
  -6  13   5        214.63        218.01        15.13 o                         
  -5  13   5        252.27        255.66        11.05 o                         
  -4  13   5         84.34         82.83         7.88 o                         
  -3  13   5         18.83         18.96         6.85 o                         
  -2  13   5        173.68        159.13         7.27 o                         
  -1  13   5        428.60        418.91        10.44 o                         
   0  13   5          7.42         -0.08         7.57 o                         
   1  13   5        228.29        225.24         8.71 o                         
   2  13   5       1340.92       1366.21        26.15 o                         
   3  13   5        392.80        382.04        15.88 o                         
   4  13   5        736.49        751.53        20.12 o                         
   5  13   5       1068.94       1073.37        39.51 o                         
   6  13   5        675.47        684.76        27.29 o                         
   7  13   5          2.38         24.74        19.73 o                         
  -8  14   5         45.08         33.59        17.31 o                         
  -7  14   5        102.80        101.59        17.94 o                         
  -6  14   5        188.70        209.09        13.06 o                         
  -5  14   5         65.50         74.33         9.25 o                         
  -4  14   5        123.53        134.94         8.52 o                         
  -3  14   5         72.91         74.47         8.08 o                         
  -2  14   5         45.56         40.14         6.58 o                         
  -1  14   5          2.48         11.69         6.47 o                         
   0  14   5        310.65        323.70        10.60 o                         
   1  14   5        151.17        155.14         8.02 o                         
   2  14   5         10.85         15.67        11.46 o                         
   3  14   5        969.52        991.00        25.47 o                         
   4  14   5       1900.63       1891.05        35.42 o                         
   5  14   5        470.38        505.07        21.11 o                         
   6  14   5        259.98        242.15        20.18 o                         
   7  14   5        913.37        977.15        36.82 o                         
  -8  15   5        625.04        696.75        24.69 o                         
  -7  15   5       4625.37       4715.96        84.35 o                         
  -6  15   5       4336.39       4213.12        63.66 o                         
  -5  15   5        230.24        230.02        10.82 o                         
  -4  15   5       3684.38       3665.05        45.64 o                         
  -3  15   5       5677.26       5547.42        77.99 o                         
  -2  15   5        182.99        187.02         8.32 o                         
  -1  15   5       1887.95       1914.16        31.82 o                         
   0  15   5       3885.48       3881.50        49.40 o                         
   1  15   5       1839.82       1847.31        29.15 o                         
   2  15   5         31.91         22.34        13.17 o                         
   3  15   5       1949.26       1930.06        39.33 o                         
   4  15   5       2590.54       2629.88        49.49 o                         
   5  15   5        727.47        701.73        24.16 o                         
   6  15   5          3.39         28.03        25.86 o                         
  -8  16   5          2.15          2.84        22.10 o                         
  -7  16   5         55.06         41.26        16.27 o                         
  -6  16   5         30.42         45.57        12.74 o                         
  -5  16   5         23.85         31.91         9.62 o                         
  -4  16   5         34.85         24.50         9.34 o                         
  -3  16   5        333.32        345.01        10.65 o                         
  -2  16   5         13.89         20.19         7.94 o                         
  -1  16   5        419.00        400.69        13.01 o                         
   0  16   5        639.44        678.35        14.86 o                         
   1  16   5        129.95        138.43         9.96 o                         
   2  16   5        510.15        512.82        32.46 o                         
   3  16   5        779.77        755.26        25.29 o                         
   4  16   5        795.62        785.99        25.05 o                         
   5  16   5        239.24        227.84        26.63 o                         
   6  16   5        194.32        249.70        42.36 o                         
  -8  17   5         54.68         77.84        23.78 o                         
  -7  17   5        127.98        137.51        17.53 o                         
  -6  17   5         45.92         49.67        12.83 o                         
  -5  17   5         17.99         22.72        10.84 o                         
  -4  17   5         32.50         28.21        10.62 o                         
  -3  17   5          3.94          2.05         8.02 o                         
  -2  17   5        588.57        598.68        20.86 o                         
  -1  17   5        741.32        730.30        15.13 o                         
   0  17   5          9.00          9.02         8.78 o                         
   1  17   5        708.13        706.90        26.80 o                         
   2  17   5        528.82        486.50        23.46 o                         
   3  17   5         71.05         81.80        16.52 o                         
   4  17   5          4.76         -5.70        15.33 o                         
   5  17   5        456.60        515.07        30.89 o                         
   6  17   5        247.70        227.49        27.39 o                         
  -7  18   5          5.50         32.22        18.76 o                         
  -6  18   5       1544.00       1518.40        29.01 o                         
  -5  18   5       3147.51       3169.10        44.00 o                         
  -4  18   5       1237.73       1186.22        24.11 o                         
  -3  18   5        149.91        148.22         8.50 o                         
  -2  18   5       3485.15       3542.92        55.26 o                         
  -1  18   5       3215.91       3269.62        47.55 o                         
   0  18   5        292.47        288.63        11.84 o                         
   1  18   5        950.24        976.11        35.37 o                         
   2  18   5       3593.28       3545.29        57.33 o                         
   3  18   5       1334.85       1352.86        44.58 o                         
   4  18   5         54.40         21.71        17.18 o                         
   5  18   5        908.85        971.15        37.40 o                         
  -7  19   5         40.45         44.36        21.65 o                         
  -6  19   5         84.64         83.22        13.71 o                         
  -5  19   5        236.63        230.62        17.13 o                         
  -4  19   5         82.07         71.41        17.52 o                         
  -3  19   5          3.33          8.75         7.59 o                         
  -2  19   5        200.84        222.19        10.11 o                         
  -1  19   5        236.81        213.60        10.07 o                         
   0  19   5         16.10         20.07         9.42 o                         
   1  19   5         58.52         73.59        10.70 o                         
   2  19   5        475.63        492.56        18.75 o                         
   3  19   5        360.88        341.28        25.09 o                         
   4  19   5        330.25        339.32        25.89 o                         
   5  19   5        915.15        947.91        62.31 o                         
  -6  20   5         94.79        127.29        16.68 o                         
  -5  20   5         19.90          4.15        14.81 o                         
  -4  20   5         79.16         90.61        11.95 o                         
  -3  20   5         39.70         29.07         9.67 o                         
  -2  20   5         16.18         23.18         9.32 o                         
  -1  20   5         10.80          7.56        10.83 o                         
   0  20   5        131.95        113.74        12.47 o                         
   1  20   5         48.28         50.76        13.11 o                         
   2  20   5          4.35         16.66        12.77 o                         
   3  20   5        408.72        391.49        24.76 o                         
   4  20   5       1489.03       1441.91        59.17 o                         
   5  20   5        227.80        205.84        31.08 o                         
  -6  21   5       2078.11       2150.49        48.46 o                         
  -5  21   5        167.69        145.92        17.31 o                         
  -4  21   5       1867.44       1784.49        43.86 o                         
  -3  21   5       2761.73       2772.03        43.99 o                         
  -2  21   5        245.95        248.66        13.97 o                         
  -1  21   5        803.23        793.12        21.75 o                         
   0  21   5       2474.92       2509.66        46.99 o                         
   1  21   5        823.76        784.81        27.15 o                         
   2  21   5         67.16         47.72        13.09 o                         
   3  21   5        935.98        860.17        37.16 o                         
   4  21   5       1066.12       1044.23        50.86 o                         
  -5  22   5         24.07         30.34        19.20 o                         
  -4  22   5         22.07         17.27        15.42 o                         
  -3  22   5        120.29        147.71        29.12 o                         
  -2  22   5          3.95          8.23        18.13 o                         
  -1  22   5        124.91        123.40        12.69 o                         
   0  22   5        342.91        314.76        15.40 o                         
   1  22   5         68.07         52.18        23.82 o                         
   2  22   5        274.74        260.85        19.61 o                         
   3  22   5        483.44        504.23        25.03 o                         
  -5  23   5         13.67          6.75        24.61 o                         
  -4  23   5         97.76        104.19        21.71 o                         
  -3  23   5         22.80         50.98        26.23 o                         
  -2  23   5        598.38        560.38        26.68 o                         
  -1  23   5        137.89        129.75        14.60 o                         
   0  23   5          2.12        -13.18        13.18 o                         
   1  23   5         65.30         60.84        15.16 o                         
   2  23   5        452.69        444.19        29.96 o                         
   3  23   5        115.49        142.17        29.19 o                         
  -4  24   5        503.22        562.13        37.76 o                         
  -3  24   5        113.08        155.42        41.21 o                         
  -2  24   5       1402.20       1360.97        62.39 o                         
  -1  24   5       1332.69       1405.82        97.40 o                         
   0  24   5        162.58        203.94        24.07 o                         
   1  24   5        652.25        681.76        37.64 o                         
   2  24   5       1497.94       1528.91        49.98 o                         
  -3  25   5          0.74          9.04        40.71 o                         
  -2  25   5         51.68         92.91        60.93 o                         
  -1  25   5        161.22        113.17        62.53 o                         
   0  25   5          3.47         -1.51        28.61 o                         
   1  25   5        109.79        143.07        45.83 o                         
 -10   0   6       1444.34       1442.82        57.37 o                         
  -9   0   6        511.68        415.21        36.26 o                         
  -8   0   6       3134.80       3175.19        95.72 o                         
  -7   0   6       2632.71       2774.35        83.85 o                         
  -6   0   6        109.59        115.61        16.04 o                         
  -5   0   6       5420.42       5371.08        81.95 o                         
  -4   0   6       3601.25       3601.68        62.43 o                         
  -3   0   6       5300.51       5422.15        81.15 o                         
  -2   0   6        573.94        738.74        25.55 o                         
  -1   0   6       9015.42       9171.42       144.10 o                         
   0   0   6       7416.29       7617.41       122.63 o                         
   1   0   6       3029.42       3055.45        60.87 o                         
   2   0   6        326.04        308.94        13.86 o                         
   3   0   6       8532.77       8307.22       122.60 o                         
   4   0   6       2204.52       2245.20        49.98 o                         
   5   0   6         12.38         16.60        19.53 o                         
   6   0   6       1325.05       1137.69        53.67 o                         
   7   0   6       1203.17       1133.62        45.48 o                         
 -10   1   6          6.12        -14.34        20.23 o                         
  -9   1   6         57.51         30.84        20.27 o                         
  -8   1   6        182.83        205.69        20.31 o                         
  -7   1   6        123.11        113.39        16.56 o                         
  -6   1   6          5.93          0.82        10.44 o                         
  -5   1   6          2.30         -0.27         7.48 o                         
  -4   1   6        836.89        823.93        17.38 o                         
  -3   1   6        271.59        272.35        11.02 o                         
  -2   1   6        274.82        273.28        10.62 o                         
  -1   1   6       1100.83       1055.26        15.32 o                         
   0   1   6       1853.77       1868.35        26.31 o                         
   1   1   6        789.82        837.04        14.83 o                         
   2   1   6        782.27        781.07        14.45 o                         
   3   1   6       2671.21       2667.58        33.59 o                         
   4   1   6         34.21         50.73        10.55 o                         
   5   1   6        476.02        477.60        21.22 o                         
   6   1   6        583.36        563.57        24.59 o                         
   7   1   6        791.60        699.95        26.50 o                         
 -10   2   6         63.90         24.21        24.01 o                         
  -9   2   6         28.99         40.93        23.35 o                         
  -8   2   6         14.51          4.54        20.23 o                         
  -7   2   6         44.34         22.13        17.10 o                         
  -6   2   6         43.49         79.24        11.47 o                         
  -5   2   6         91.97         93.87        10.23 o                         
  -4   2   6          7.82         13.71         7.85 o                         
  -3   2   6       1439.73       1433.38        21.64 o                         
  -2   2   6       2366.64       2440.71        44.83 o                         
  -1   2   6        122.81        108.99         6.84 o                         
   0   2   6        614.45        641.53        14.00 o                         
   1   2   6       2316.95       2382.24        35.91 o                         
   2   2   6        736.50        720.47        13.31 o                         
   3   2   6        187.10        190.16        13.16 o                         
   4   2   6        850.01        863.84        24.59 o                         
   5   2   6        829.83        835.85        31.38 o                         
   6   2   6          4.66         21.19        17.25 o                         
   7   2   6        226.89        231.09        22.30 o                         
 -10   3   6        745.08        732.93        34.36 o                         
  -9   3   6       2563.31       2547.13        67.68 o                         
  -8   3   6       1827.94       1718.50        54.32 o                         
  -7   3   6        633.75        686.74        28.27 o                         
  -6   3   6       4899.26       4872.57        70.46 o                         
  -5   3   6       7206.88       7215.07       116.72 o                         
  -4   3   6        137.64        126.16         7.50 o                         
  -3   3   6      11865.19      11882.58       136.96 o                         
  -2   3   6      11974.47      12363.20       176.36 o                         
  -1   3   6       3003.69       2959.01        43.26 o                         
   0   3   6       1593.63       1745.09        30.12 o                         
   1   3   6       8239.65       8648.80       115.37 o                         
   2   3   6       1125.11       1135.15        26.98 o                         
   3   3   6         74.51         79.55         9.33 o                         
   4   3   6        302.04        309.25        18.68 o                         
   5   3   6       1898.44       1793.66        47.65 o                         
   6   3   6        314.71        260.56        21.53 o                         
   7   3   6          0.34          7.44        20.85 o                         
 -10   4   6          0.04         20.10        20.71 o                         
  -9   4   6          1.97         -6.36        21.26 o                         
  -8   4   6          0.07          3.17        20.32 o                         
  -7   4   6          1.78        -17.89        23.15 o                         
  -6   4   6          9.62         12.11        10.68 o                         
  -5   4   6          4.10         19.90         9.00 o                         
  -4   4   6          1.45          4.96        10.15 o                         
  -3   4   6       1013.58       1039.79        17.25 o                         
  -2   4   6       2755.11       2912.76        46.83 o                         
  -1   4   6        641.20        631.01        21.40 o                         
   0   4   6        767.19        809.00        16.24 o                         
   1   4   6       3588.63       3671.92        45.93 o                         
   2   4   6        355.20        388.51        10.01 o                         
   3   4   6        484.22        495.48        13.02 o                         
   4   4   6        656.77        652.47        20.71 o                         
   5   4   6        502.86        534.13        25.86 o                         
   6   4   6         30.52         26.88        17.46 o                         
   7   4   6        173.69        172.56        21.12 o                         
 -10   5   6         41.06         31.88        22.36 o                         
  -9   5   6         17.94         45.57        19.54 o                         
  -8   5   6          6.83         -1.66        16.59 o                         
  -7   5   6         43.14         33.28        19.70 o                         
  -6   5   6          2.10         11.15        11.11 o                         
  -5   5   6         14.82         19.59         8.12 o                         
  -4   5   6        483.73        507.92        15.30 o                         
  -3   5   6        442.39        428.11        11.48 o                         
  -2   5   6         11.58          9.42         8.08 o                         
  -1   5   6       1802.15       1835.86        28.22 o                         
   0   5   6       3030.29       3003.04        42.32 o                         
   1   5   6         88.17        108.66         6.57 o                         
   2   5   6        711.62        721.80        12.30 o                         
   3   5   6       1556.62       1602.42        22.79 o                         
   4   5   6        123.04        127.05        10.56 o                         
   5   5   6        611.28        618.56        22.61 o                         
   6   5   6        831.73        839.13        37.15 o                         
   7   5   6        418.81        433.96        24.15 o                         
  -9   6   6        351.85        367.86        23.80 o                         
  -8   6   6       2755.02       2753.62        55.37 o                         
  -7   6   6       2449.57       2466.22        56.58 o                         
  -6   6   6         37.38         46.01        12.33 o                         
  -5   6   6       4880.95       4668.94        59.86 o                         
  -4   6   6       4576.46       4603.87        61.96 o                         
  -3   6   6       3561.26       3716.48        53.55 o                         
  -2   6   6         51.16         74.30         8.29 o                         
  -1   6   6       5103.53       5090.29        66.75 o                         
   0   6   6       6647.82       6677.44        92.44 o                         
   1   6   6       3817.99       3975.47        49.63 o                         
   2   6   6        517.38        520.92        10.16 o                         
   3   6   6       8071.39       8204.91        85.20 o                         
   4   6   6       1622.91       1648.50        49.99 o                         
   5   6   6         58.22         58.47        14.31 o                         
   6   6   6        834.85        798.98        26.94 o                         
   7   6   6        881.39        853.19        30.00 o                         
  -9   7   6          0.29        -10.00        19.91 o                         
  -8   7   6        210.80        216.43        18.91 o                         
  -7   7   6         16.69         40.04        18.21 o                         
  -6   7   6         98.62        101.25        15.94 o                         
  -5   7   6        131.83        127.00        10.58 o                         
  -4   7   6        161.39        150.81        10.67 o                         
  -3   7   6        110.34        122.03         9.53 o                         
  -2   7   6         70.43         57.68         7.97 o                         
  -1   7   6       1345.94       1285.29        21.61 o                         
   0   7   6       1669.16       1651.38        24.40 o                         
   1   7   6        304.40        322.50        10.54 o                         
   2   7   6        544.26        542.67        13.08 o                         
   3   7   6       1561.62       1587.89        20.10 o                         
   4   7   6        144.74        152.61        11.66 o                         
   5   7   6        157.15        143.98        15.77 o                         
   6   7   6        922.13        971.23        25.32 o                         
   7   7   6        720.53        705.58        44.37 o                         
  -9   8   6          9.30        -23.81        23.81 o                         
  -8   8   6         58.03         51.68        33.29 o                         
  -7   8   6          0.46          9.81        18.41 o                         
  -6   8   6        421.09        422.57        33.35 o                         
  -5   8   6         13.15         13.53        10.76 o                         
  -4   8   6        169.57        152.37        10.33 o                         
  -3   8   6         98.44        113.52         9.22 o                         
  -2   8   6       1474.89       1433.48        21.06 o                         
  -1   8   6        607.00        575.80        13.32 o                         
   0   8   6       1236.43       1193.28        24.37 o                         
   1   8   6       1995.60       2002.69        28.57 o                         
   2   8   6        164.98        172.05         9.01 o                         
   3   8   6         23.81         30.97         6.64 o                         
   4   8   6        257.92        268.81        19.32 o                         
   5   8   6       1083.36       1081.15        25.60 o                         
   6   8   6         71.66         93.93        16.57 o                         
   7   8   6        261.50        237.17        19.42 o                         
  -9   9   6       2192.11       2125.12       119.39 o                         
  -8   9   6       1006.52        980.99        35.54 o                         
  -7   9   6        379.51        429.55        24.35 o                         
  -6   9   6       3823.16       3954.74        71.21 o                         
  -5   9   6       6213.81       6238.38        88.06 o                         
  -4   9   6         47.22         61.50        10.17 o                         
  -3   9   6       8389.26       8374.17       106.38 o                         
  -2   9   6       8361.53       8478.80        91.50 o                         
  -1   9   6       2091.01       2096.28        35.90 o                         
   0   9   6        660.02        667.03        13.28 o                         
   1   9   6       6189.84       6164.78        74.54 o                         
   2   9   6       1598.24       1612.97        28.67 o                         
   3   9   6          5.18          5.44         7.36 o                         
   4   9   6        439.93        468.39        12.79 o                         
   5   9   6       1250.81       1226.24        27.39 o                         
   6   9   6        285.93        270.63        22.73 o                         
   7   9   6          0.45          9.91        18.10 o                         
  -9  10   6         59.26         69.80        23.57 o                         
  -8  10   6          2.66          4.28        15.77 o                         
  -7  10   6         25.01         29.52        14.66 o                         
  -6  10   6         24.76         32.56        11.55 o                         
  -5  10   6         16.19         20.68        11.16 o                         
  -4  10   6         45.58         34.71        10.08 o                         
  -3  10   6        644.95        660.44        17.25 o                         
  -2  10   6       2284.06       2234.87        29.74 o                         
  -1  10   6        652.63        651.54        16.42 o                         
   0  10   6       1048.38       1050.90        16.85 o                         
   1  10   6       2093.47       2033.55        37.84 o                         
   2  10   6        159.48        171.09         8.31 o                         
   3  10   6        100.09         96.77         9.57 o                         
   4  10   6        722.73        729.41        16.64 o                         
   5  10   6        750.29        800.32        21.71 o                         
   6  10   6         14.07         38.46        17.34 o                         
   7  10   6        247.70        309.06        22.00 o                         
  -9  11   6          0.25          8.75        20.94 o                         
  -8  11   6          0.22         -5.16        17.11 o                         
  -7  11   6         35.62         41.34        15.55 o                         
  -6  11   6         33.05         28.99        10.89 o                         
  -5  11   6          3.07         -4.64         8.31 o                         
  -4  11   6        209.72        218.50        11.70 o                         
  -3  11   6        842.47        839.51        17.58 o                         
  -2  11   6        113.96        104.40         8.08 o                         
  -1  11   6       1702.37       1733.93        27.04 o                         
   0  11   6       2784.40       2721.41        34.93 o                         
   1  11   6         18.90         32.31         7.87 o                         
   2  11   6        879.44        894.10        18.92 o                         
   3  11   6        910.96        910.67        25.48 o                         
   4  11   6         12.39         12.69        10.50 o                         
   5  11   6        446.62        456.21        20.33 o                         
   6  11   6        523.04        511.69        30.06 o                         
  -9  12   6        223.49        236.63        23.34 o                         
  -8  12   6       2042.40       2000.98        44.56 o                         
  -7  12   6       1518.27       1562.33        46.42 o                         
  -6  12   6         14.93         28.35        13.39 o                         
  -5  12   6       2751.05       2723.50        40.31 o                         
  -4  12   6       3999.80       4021.01        55.72 o                         
  -3  12   6       2422.07       2411.00        38.29 o                         
  -2  12   6          3.44          1.25         7.44 o                         
  -1  12   6       3783.94       3744.50        46.60 o                         
   0  12   6       5360.87       5441.71        67.76 o                         
   1  12   6       1696.22       1706.25        25.19 o                         
   2  12   6        454.56        431.62        14.37 o                         
   3  12   6       3842.49       3729.61        56.78 o                         
   4  12   6       1388.39       1406.23        38.08 o                         
   5  12   6          2.07         19.40        15.83 o                         
   6  12   6        740.45        763.45        26.08 o                         
  -8  13   6         35.55         39.79        27.77 o                         
  -7  13   6         21.43         13.80        19.31 o                         
  -6  13   6          5.29         23.96        15.35 o                         
  -5  13   6        166.36        170.03        10.67 o                         
  -4  13   6        207.75        209.08        13.71 o                         
  -3  13   6         36.45         40.07         9.09 o                         
  -2  13   6        190.19        195.87        11.38 o                         
  -1  13   6        791.27        816.89        19.02 o                         
   0  13   6        747.56        731.92        25.22 o                         
   1  13   6        263.88        264.28        10.32 o                         
   2  13   6        141.59        172.68        17.64 o                         
   3  13   6       1239.09       1286.97        31.39 o                         
   4  13   6        288.90        257.72        20.33 o                         
   5  13   6        232.47        265.36        18.02 o                         
   6  13   6        901.01        905.80        31.82 o                         
  -8  14   6          0.13         -4.02        19.45 o                         
  -7  14   6          0.27         29.99        17.15 o                         
  -6  14   6         83.15         83.69        16.57 o                         
  -5  14   6         69.26         74.45         9.63 o                         
  -4  14   6         31.86         31.64         8.48 o                         
  -3  14   6        391.62        398.34        12.51 o                         
  -2  14   6        527.32        510.64        13.78 o                         
  -1  14   6          8.97         10.94         7.31 o                         
   0  14   6        263.14        256.74        12.44 o                         
   1  14   6        702.16        678.93        15.14 o                         
   2  14   6        557.90        592.26        20.61 o                         
   3  14   6          0.30         17.18        13.74 o                         
   4  14   6        438.69        476.09        18.69 o                         
   5  14   6        498.91        470.08        34.44 o                         
   6  14   6         59.60        100.73        17.44 o                         
  -8  15   6        425.27        383.98        29.54 o                         
  -7  15   6        237.85        273.01        20.51 o                         
  -6  15   6       2591.72       2652.29        52.67 o                         
  -5  15   6       3466.24       3595.79        51.94 o                         
  -4  15   6         31.10         37.15        11.00 o                         
  -3  15   6       3680.26       3615.21        79.79 o                         
  -2  15   6       5533.80       5448.65        59.63 o                         
  -1  15   6       1544.63       1530.54        25.42 o                         
   0  15   6        635.80        622.51        14.40 o                         
   1  15   6       3333.30       3316.87        47.01 o                         
   2  15   6        933.52        995.77        26.98 o                         
   3  15   6          4.24         15.91        15.39 o                         
   4  15   6        278.92        317.80        21.88 o                         
   5  15   6        972.38        975.20        33.32 o                         
  -7  16   6         20.39         10.82        19.81 o                         
  -6  16   6          2.17          5.07        16.89 o                         
  -5  16   6         26.00         15.90        12.41 o                         
  -4  16   6         43.04         45.65        13.13 o                         
  -3  16   6        534.28        528.22        11.89 o                         
  -2  16   6       1027.84       1073.25        17.10 o                         
  -1  16   6        363.48        374.96        12.93 o                         
   0  16   6        464.32        496.27        14.42 o                         
   1  16   6       1340.88       1314.39        36.19 o                         
   2  16   6        157.40        181.27        14.07 o                         
   3  16   6         82.76         91.31        16.64 o                         
   4  16   6        569.64        564.63        23.32 o                         
   5  16   6        306.35        338.91        24.30 o                         
  -7  17   6        193.26        172.44        20.46 o                         
  -6  17   6          1.43          8.27        17.37 o                         
  -5  17   6        111.98        133.94        15.91 o                         
  -4  17   6        486.94        483.47        27.96 o                         
  -3  17   6        890.23        902.25        17.49 o                         
  -2  17   6         22.11         18.75         7.11 o                         
  -1  17   6        551.24        533.87        14.05 o                         
   0  17   6       1028.94       1045.99        19.46 o                         
   1  17   6        277.29        284.81        13.64 o                         
   2  17   6        660.29        714.90        33.29 o                         
   3  17   6        891.37        944.47        32.34 o                         
   4  17   6         23.67         39.45        20.07 o                         
   5  17   6        387.25        404.05        25.55 o                         
  -7  18   6       1193.56       1172.58        57.93 o                         
  -6  18   6         16.15         15.35        17.51 o                         
  -5  18   6       1588.88       1561.36        48.12 o                         
  -4  18   6       2454.25       2487.72        48.62 o                         
  -3  18   6       1163.83       1137.31        24.84 o                         
  -2  18   6         33.99         43.52         9.38 o                         
  -1  18   6       2281.11       2252.49        34.40 o                         
   0  18   6       3211.58       3257.34        61.52 o                         
   1  18   6        697.11        731.70        21.00 o                         
   2  18   6        237.33        236.04        15.95 o                         
   3  18   6       1636.16       1683.26        52.10 o                         
   4  18   6        935.78        930.99        47.42 o                         
  -6  19   6         16.65         23.18        16.71 o                         
  -5  19   6        102.76         93.39        15.69 o                         
  -4  19   6         99.92        131.37        15.65 o                         
  -3  19   6         18.46         24.84        13.52 o                         
  -2  19   6         75.24        103.58        12.86 o                         
  -1  19   6        405.82        440.46        14.82 o                         
   0  19   6        592.78        609.98        20.88 o                         
   1  19   6        206.62        194.99        13.91 o                         
   2  19   6        198.76        225.45        19.25 o                         
   3  19   6        586.15        534.38        43.10 o                         
   4  19   6         45.08         51.54        31.05 o                         
  -6  20   6         36.35         53.77        26.23 o                         
  -5  20   6         86.46        115.18        16.12 o                         
  -4  20   6         27.71         31.59        14.52 o                         
  -3  20   6        173.02        187.71        15.49 o                         
  -2  20   6        127.27        137.17        14.84 o                         
  -1  20   6         17.23         21.39        10.90 o                         
   0  20   6        133.05        139.63        12.93 o                         
   1  20   6        384.08        412.71        16.41 o                         
   2  20   6        292.40        331.77        18.87 o                         
   3  20   6          1.96        -19.33        19.33 o                         
   4  20   6        204.03        229.17        36.02 o                         
  -5  21   6       1472.42       1493.42        46.64 o                         
  -4  21   6          8.06          1.69        24.32 o                         
  -3  21   6       1241.05       1217.56        71.61 o                         
  -2  21   6       2885.00       2730.01        81.70 o                         
  -1  21   6        730.96        687.18        22.74 o                         
   0  21   6        256.56        241.19        22.68 o                         
   1  21   6       1324.51       1238.13        32.32 o                         
   2  21   6        844.70        870.30        31.16 o                         
   3  21   6          1.21        -14.40        20.79 o                         
  -5  22   6          2.21         20.07        25.71 o                         
  -4  22   6         24.79         58.68        21.88 o                         
  -3  22   6        259.56        229.90        23.11 o                         
  -2  22   6        454.80        449.80        26.35 o                         
  -1  22   6        125.87        115.07        17.73 o                         
   0  22   6        199.38        226.85        22.35 o                         
   1  22   6        653.12        633.43        27.43 o                         
   2  22   6        106.57        124.49        22.81 o                         
  -4  23   6         39.73         30.62        34.47 o                         
  -3  23   6        558.60        525.33        44.06 o                         
  -2  23   6         49.20         78.31        20.14 o                         
  -1  23   6        374.22        392.01        33.07 o                         
   0  23   6        874.91        790.53        32.14 o                         
   1  23   6         41.19         62.87        28.47 o                         
  -2  24   6        117.61         59.04        34.84 o                         
  -1  24   6       1139.17       1206.19       137.22 o                         
   0  24   6       1367.64       1396.43        94.73 o                         
  -9   0   7       1366.53       1404.77        57.28 o                         
  -8   0   7         31.02          6.26        26.40 o                         
  -7   0   7       4220.28       4240.32       119.07 o                         
  -6   0   7       6045.53       5754.22       223.66 o                         
  -5   0   7         23.87         31.52        12.60 o                         
  -4   0   7       1911.82       1967.27        35.64 o                         
  -3   0   7       5029.37       5181.07        76.46 o                         
  -2   0   7       1820.85       1720.81        33.77 o                         
  -1   0   7        336.81        329.99        13.45 o                         
   0   0   7       1743.62       1645.42        33.09 o                         
   1   0   7       6819.61       6850.23       110.77 o                         
   2   0   7       3373.28       3394.04        60.52 o                         
   3   0   7        400.44        384.97        19.27 o                         
   4   0   7       1229.37       1257.87        40.75 o                         
   5   0   7       1535.38       1550.52        89.12 o                         
   6   0   7        321.02        381.01        29.54 o                         
   7   0   7        170.58        173.51        30.08 o                         
  -9   1   7         51.92         49.85        20.66 o                         
  -8   1   7          5.57         17.22        17.90 o                         
  -7   1   7        248.10        223.15        18.18 o                         
  -6   1   7        707.57        526.95        36.50 o                         
  -5   1   7          3.62         14.08         9.18 o                         
  -4   1   7        667.49        679.00        14.90 o                         
  -3   1   7        247.33        230.49         8.65 o                         
  -2   1   7        178.69        175.74         9.21 o                         
  -1   1   7        207.19        190.60         8.25 o                         
   0   1   7       1590.30       1576.50        32.89 o                         
   1   1   7       1144.63       1149.61        19.26 o                         
   2   1   7        264.57        270.69        11.55 o                         
   3   1   7        425.60        443.82        14.30 o                         
   4   1   7       1678.77       1646.17        31.51 o                         
   5   1   7        764.77        752.97        29.31 o                         
   6   1   7        119.44        100.88        18.81 o                         
   7   1   7       1307.81       1279.89        59.77 o                         
  -9   2   7          8.98         18.04        21.83 o                         
  -8   2   7        214.25        181.28        22.52 o                         
  -7   2   7        159.37        162.58        25.68 o                         
  -6   2   7        272.27        284.22        22.79 o                         
  -5   2   7        512.05        469.86        14.52 o                         
  -4   2   7        644.86        599.43        14.02 o                         
  -3   2   7         97.86         84.51         8.30 o                         
  -2   2   7        425.49        436.01        13.96 o                         
  -1   2   7       1159.93       1165.99        21.19 o                         
   0   2   7         12.32          5.53         7.82 o                         
   1   2   7       1719.76       1746.51        31.59 o                         
   2   2   7       1844.75       1852.16        27.41 o                         
   3   2   7        776.21        784.45        20.68 o                         
   4   2   7         14.91         16.67        13.73 o                         
   5   2   7       1320.43       1371.56        39.03 o                         
   6   2   7       1061.32       1107.10        35.16 o                         
   7   2   7        100.68         51.09        23.67 o                         
  -9   3   7       1094.24       1157.81        50.44 o                         
  -8   3   7       3159.51       3210.34        85.25 o                         
  -7   3   7       1638.98       1736.57       159.26 o                         
  -6   3   7         44.04         38.57        13.91 o                         
  -5   3   7       5663.07       5709.00        93.52 o                         
  -4   3   7      10212.25      10095.85       127.10 o                         
  -3   3   7        383.69        348.18        11.18 o                         
  -2   3   7       2357.23       2490.28        36.55 o                         
  -1   3   7       8767.04       8772.07       117.71 o                         
   0   3   7       2168.44       2152.13        36.71 o                         
   1   3   7       2687.69       2595.47        39.34 o                         
   2   3   7       2666.48       2734.92        53.66 o                         
   3   3   7       1192.09       1215.09        25.41 o                         
   4   3   7        130.44        162.30        16.36 o                         
   5   3   7        428.84        374.64        22.66 o                         
   6   3   7        362.16        343.37        23.76 o                         
   7   3   7        578.97        589.76        30.51 o                         
  -9   4   7          0.96          9.36        20.90 o                         
  -8   4   7         14.79         45.30        20.05 o                         
  -7   4   7        168.07        160.68        25.68 o                         
  -6   4   7        115.40        101.97        14.12 o                         
  -5   4   7        640.23        644.34        27.81 o                         
  -4   4   7        775.04        747.33        19.65 o                         
  -3   4   7        208.18        178.29         9.55 o                         
  -2   4   7        401.46        417.60        12.51 o                         
  -1   4   7        925.86        898.22        20.66 o                         
   0   4   7          6.27          9.70         7.90 o                         
   1   4   7       1336.28       1293.52        21.78 o                         
   2   4   7       2087.31       2056.06        37.04 o                         
   3   4   7       1463.38       1465.19        27.34 o                         
   4   4   7          4.84         29.08        15.18 o                         
   5   4   7       2064.94       2081.94        44.86 o                         
   6   4   7        815.18        776.10        27.95 o                         
  -9   5   7         44.56         51.34        20.65 o                         
  -8   5   7         62.95         65.73        18.52 o                         
  -7   5   7        102.61         91.12        15.88 o                         
  -6   5   7        278.68        240.25        24.88 o                         
  -5   5   7         59.24         51.54        12.47 o                         
  -4   5   7        333.89        342.34        11.73 o                         
  -3   5   7        535.39        509.52        13.19 o                         
  -2   5   7         68.93         74.40         9.08 o                         
  -1   5   7        127.37        120.66         8.91 o                         
   0   5   7        633.95        577.89        12.79 o                         
   1   5   7       1769.74       1828.23        27.95 o                         
   2   5   7        421.88        435.24        12.48 o                         
   3   5   7       1046.32       1111.88        23.00 o                         
   4   5   7       1562.02       1583.78        33.08 o                         
   5   5   7        448.26        480.22        25.69 o                         
   6   5   7         26.06          6.60        17.19 o                         
  -9   6   7       1185.07       1197.27        61.40 o                         
  -8   6   7         60.39         36.25        17.73 o                         
  -7   6   7       3594.14       3623.25        86.95 o                         
  -6   6   7       4529.89       4382.50       100.13 o                         
  -5   6   7         66.21         62.76        17.72 o                         
  -4   6   7       1337.79       1399.31        24.70 o                         
  -3   6   7       4963.81       4905.93        74.75 o                         
  -2   6   7       2365.92       2368.06        35.38 o                         
  -1   6   7        404.10        363.37        12.37 o                         
   0   6   7       2357.01       2337.93        41.45 o                         
   1   6   7       4784.47       4970.51        61.51 o                         
   2   6   7       2628.67       2636.03        37.67 o                         
   3   6   7        158.23        173.03        10.52 o                         
   4   6   7       1164.99       1204.41        27.00 o                         
   5   6   7       1561.26       1585.41        38.49 o                         
   6   6   7        263.06        285.35        21.59 o                         
  -9   7   7         48.09         37.04        34.67 o                         
  -8   7   7          5.64        -10.72        23.12 o                         
  -7   7   7        109.34        152.84        22.89 o                         
  -6   7   7        447.54        407.97        24.24 o                         
  -5   7   7         82.12         91.17        13.48 o                         
  -4   7   7        842.53        843.86        19.35 o                         
  -3   7   7        857.75        848.16        20.05 o                         
  -2   7   7         12.56         15.34         9.39 o                         
  -1   7   7        361.68        361.09        12.11 o                         
   0   7   7        723.36        737.30        15.09 o                         
   1   7   7       1148.57       1191.04        18.68 o                         
   2   7   7        423.63        414.33        11.78 o                         
   3   7   7        452.71        500.71        13.22 o                         
   4   7   7       1589.04       1598.15        31.49 o                         
   5   7   7        396.57        397.04        24.13 o                         
   6   7   7        104.62        145.88        23.91 o                         
  -9   8   7          2.62         -5.06        30.51 o                         
  -8   8   7         92.24        111.89        25.47 o                         
  -7   8   7        101.72        110.07        22.57 o                         
  -6   8   7          0.79         12.05        18.71 o                         
  -5   8   7        694.68        670.36        21.53 o                         
  -4   8   7       1404.87       1388.87        30.62 o                         
  -3   8   7         94.08        106.16        10.76 o                         
  -2   8   7       1226.71       1214.19        33.57 o                         
  -1   8   7        169.06        162.67         9.56 o                         
   0   8   7          4.61         20.26         8.26 o                         
   1   8   7        325.80        315.08        10.42 o                         
   2   8   7       1587.70       1614.99        27.86 o                         
   3   8   7       1012.90       1043.32        17.76 o                         
   4   8   7          2.00         25.56        11.74 o                         
   5   8   7       1012.06       1045.95        26.12 o                         
   6   8   7        584.29        617.48        30.72 o                         
  -9   9   7        946.36        984.23        42.97 o                         
  -8   9   7       2697.91       2671.53        71.27 o                         
  -7   9   7       1374.70       1394.83        45.20 o                         
  -6   9   7          8.80         30.59        19.48 o                         
  -5   9   7       3954.86       3973.81        70.03 o                         
  -4   9   7       7163.10       7158.88       117.44 o                         
  -3   9   7        548.51        555.95        15.54 o                         
  -2   9   7       2213.96       2273.58        46.35 o                         
  -1   9   7       6590.80       6570.97        85.51 o                         
   0   9   7       1110.63       1095.98        22.75 o                         
   1   9   7       1584.74       1538.55        23.16 o                         
   2   9   7       2097.88       2098.56        32.34 o                         
   3   9   7       1090.72       1102.93        21.08 o                         
   4   9   7        138.37        121.96        12.79 o                         
   5   9   7        300.61        275.35        19.68 o                         
   6   9   7        405.42        433.45        24.77 o                         
  -8  10   7         16.70         26.43        25.03 o                         
  -7  10   7          3.19        -21.40        21.65 o                         
  -6  10   7         42.66         31.16        21.77 o                         
  -5  10   7        311.77        276.86        16.28 o                         
  -4  10   7        723.29        693.69        41.25 o                         
  -3  10   7        285.06        279.42        11.68 o                         
  -2  10   7        253.81        263.63        10.95 o                         
  -1  10   7        583.57        578.27        15.98 o                         
   0  10   7          9.81         21.75         8.42 o                         
   1  10   7       1017.73       1000.61        18.61 o                         
   2  10   7       2732.81       2715.94        44.46 o                         
   3  10   7        877.23        867.63        20.61 o                         
   4  10   7        129.69        146.09        15.80 o                         
   5  10   7        962.29       1035.10        29.92 o                         
   6  10   7        641.64        700.62        26.60 o                         
  -8  11   7         51.09         37.65        25.14 o                         
  -7  11   7         25.91         14.94        22.45 o                         
  -6  11   7        173.29        165.43        22.50 o                         
  -5  11   7        116.75        115.88        16.95 o                         
  -4  11   7        168.92        162.37        14.18 o                         
  -3  11   7        448.07        447.90        13.17 o                         
  -2  11   7         37.28         46.74         8.66 o                         
  -1  11   7         31.01         25.15        10.01 o                         
   0  11   7        260.02        239.34        10.10 o                         
   1  11   7       1500.95       1488.85        21.41 o                         
   2  11   7        408.73        370.75        13.42 o                         
   3  11   7        924.41        863.67        20.82 o                         
   4  11   7       1477.17       1463.28        32.78 o                         
   5  11   7        359.41        396.92        21.53 o                         
   6  11   7         70.63         89.55        19.10 o                         
  -8  12   7         15.66         43.51        25.65 o                         
  -7  12   7       2690.58       2616.10        68.34 o                         
  -6  12   7       3103.58       3071.24        75.85 o                         
  -5  12   7         63.43         81.04        16.84 o                         
  -4  12   7       1153.63       1156.58        36.64 o                         
  -3  12   7       3643.80       3637.13        48.14 o                         
  -2  12   7       1725.12       1803.81        26.29 o                         
  -1  12   7        175.93        164.10        11.27 o                         
   0  12   7       1820.53       1874.21        25.94 o                         
   1  12   7       3386.13       3378.48        63.03 o                         
   2  12   7       1704.36       1699.58        39.83 o                         
   3  12   7        150.46        160.27        16.97 o                         
   4  12   7       1007.24        983.06        25.87 o                         
   5  12   7        675.36        727.31        25.47 o                         
  -8  13   7          8.07         12.54        25.13 o                         
  -7  13   7        208.20        216.40        26.53 o                         
  -6  13   7        193.59        178.10        23.32 o                         
  -5  13   7         29.19         22.29        16.53 o                         
  -4  13   7        452.10        451.63        18.17 o                         
  -3  13   7        563.09        557.77        14.43 o                         
  -2  13   7          5.16          2.10         8.53 o                         
  -1  13   7        125.24        117.06         9.72 o                         
   0  13   7        755.62        773.33        18.55 o                         
   1  13   7       1106.71       1136.73        24.59 o                         
   2  13   7         66.88         49.14        19.91 o                         
   3  13   7        320.43        312.81        25.86 o                         
   4  13   7        650.51        595.69        20.65 o                         
   5  13   7        356.13        404.81        19.74 o                         
  -7  14   7        285.92        280.02        27.52 o                         
  -6  14   7         53.54         54.48        21.73 o                         
  -5  14   7        666.03        668.97        25.51 o                         
  -4  14   7        279.80        284.95        15.33 o                         
  -3  14   7         34.18         30.96         9.59 o                         
  -2  14   7        456.77        433.30        12.71 o                         
  -1  14   7        602.96        615.28        19.09 o                         
   0  14   7          3.40         12.21         8.77 o                         
   1  14   7        521.28        559.51        17.91 o                         
   2  14   7        451.91        385.87        24.86 o                         
   3  14   7        414.10        423.88        28.67 o                         
   4  14   7         53.40         47.61        19.49 o                         
   5  14   7        481.64        541.94        42.58 o                         
  -7  15   7       1090.33       1188.92        51.39 o                         
  -6  15   7         40.42         66.54        23.27 o                         
  -5  15   7       2481.82       2363.62        77.37 o                         
  -4  15   7       3661.09       3653.20        51.37 o                         
  -3  15   7        335.86        360.13        16.13 o                         
  -2  15   7       1276.36       1340.39        24.69 o                         
  -1  15   7       3164.23       3205.99        53.88 o                         
   0  15   7        736.98        749.23        19.56 o                         
   1  15   7        606.20        594.12        24.13 o                         
   2  15   7       1901.12       1820.00        40.76 o                         
   3  15   7        829.73        737.66        34.62 o                         
   4  15   7         40.37          3.33        24.08 o                         
  -7  16   7         10.65         -0.12        25.16 o                         
  -6  16   7         37.80         55.83        23.07 o                         
  -5  16   7        229.57        275.38        25.15 o                         
  -4  16   7        354.55        360.42        19.37 o                         
  -3  16   7        247.73        270.85        13.68 o                         
  -2  16   7        117.36        133.52        13.35 o                         
  -1  16   7        465.89        491.87        17.03 o                         
   0  16   7          2.43          7.33        10.69 o                         
   1  16   7        793.22        822.21        25.35 o                         
   2  16   7       1692.77       1633.31        46.36 o                         
   3  16   7        498.99        501.81        30.80 o                         
   4  16   7         61.08         68.37        25.35 o                         
  -6  17   7         97.92         84.34        23.52 o                         
  -5  17   7          4.46         -8.03        19.31 o                         
  -4  17   7          1.84         -5.95        18.58 o                         
  -3  17   7         44.51         58.54        13.64 o                         
  -2  17   7        314.23        316.93        16.96 o                         
  -1  17   7          9.91         13.44        13.13 o                         
   0  17   7        620.27        629.65        19.36 o                         
   1  17   7        810.35        782.04        22.73 o                         
   2  17   7         31.15         49.30        17.54 o                         
   3  17   7        290.46        264.00        25.40 o                         
   4  17   7        828.36        822.60        48.68 o                         
  -6  18   7       1550.53       1577.81        64.57 o                         
  -5  18   7        140.32        139.50        20.78 o                         
  -4  18   7        880.48        885.96        31.10 o                         
  -3  18   7       2409.55       2480.46        49.21 o                         
  -2  18   7       1027.82       1101.34        32.96 o                         
  -1  18   7         52.73         60.46        15.34 o                         
   0  18   7       1340.05       1336.74        30.48 o                         
   1  18   7       1774.28       1726.05        36.31 o                         
   2  18   7        677.45        638.14        28.45 o                         
   3  18   7         47.52         47.68        22.22 o                         
  -5  19   7         22.16        -11.62        20.11 o                         
  -4  19   7        239.15        216.40        23.77 o                         
  -3  19   7        329.55        347.91        20.51 o                         
  -2  19   7          5.52          9.01        14.96 o                         
  -1  19   7         92.88         99.18        18.96 o                         
   0  19   7        396.69        397.31        26.45 o                         
   1  19   7        469.52        469.81        21.61 o                         
   2  19   7         77.51         88.83        20.30 o                         
   3  19   7        113.08        118.74        22.19 o                         
  -5  20   7        470.26        439.42        35.52 o                         
  -4  20   7        112.37        136.07        27.89 o                         
  -3  20   7         28.72         34.92        18.49 o                         
  -2  20   7        314.20        314.39        22.08 o                         
  -1  20   7        399.11        391.86        22.62 o                         
   0  20   7         19.82         20.55        16.99 o                         
   1  20   7        142.68        157.67        19.62 o                         
   2  20   7        112.19         69.24        22.28 o                         
  -4  21   7       1712.70       1705.81        52.39 o                         
  -3  21   7        182.97        175.19        24.55 o                         
  -2  21   7        671.03        604.30        31.39 o                         
  -1  21   7       1337.82       1278.23        42.76 o                         
   0  21   7        295.60        247.73        29.72 o                         
   1  21   7        281.39        270.64        29.91 o                         
  -3  22   7        125.22         92.13        30.34 o                         
  -2  22   7         73.66         60.86        27.22 o                         
  -1  22   7        253.78        264.73        25.67 o                         
   0  22   7          7.03         -5.44        20.37 o                         
  -9   0   8       1719.55       1764.83        65.51 o                         
  -8   0   8       1896.05       1935.48        66.79 o                         
  -7   0   8         74.79         70.41        43.96 o                         
  -6   0   8       4257.09       4340.73       119.01 o                         
  -5   0   8       3520.78       3598.59       102.54 o                         
  -4   0   8        446.87        438.61        43.37 o                         
  -3   0   8       2650.71       2521.89        42.44 o                         
  -2   0   8       6527.99       6485.22       107.07 o                         
  -1   0   8       1879.16       2065.45        51.45 o                         
   0   0   8        485.23        505.35        19.47 o                         
   1   0   8        285.57        340.47        28.16 o                         
   2   0   8       2415.96       2477.78        75.14 o                         
   3   0   8        786.92        744.88        30.93 o                         
   4   0   8         17.66         31.00        28.56 o                         
   5   0   8        666.35        644.86        43.53 o                         
   6   0   8        839.42        847.25        77.64 o                         
  -9   1   8         40.05         44.31        21.10 o                         
  -8   1   8         22.18         39.40        19.09 o                         
  -7   1   8         28.53         35.30        21.02 o                         
  -6   1   8        119.35        113.42        17.80 o                         
  -5   1   8        475.61        472.24        17.51 o                         
  -4   1   8          3.67          3.39         5.93 o                         
  -3   1   8       1382.73       1338.39        22.28 o                         
  -2   1   8       3002.99       3051.80        38.80 o                         
  -1   1   8       1280.81       1269.40        23.68 o                         
   0   1   8         81.15         83.63         9.69 o                         
   1   1   8        676.34        707.75        18.27 o                         
   2   1   8       1085.49       1111.14        30.49 o                         
   3   1   8         12.92         16.47        14.87 o                         
   4   1   8        473.25        454.72        25.47 o                         
   5   1   8        517.86        511.83        26.01 o                         
   6   1   8        240.74        215.63        19.87 o                         
  -9   2   8         32.60         17.92        22.94 o                         
  -8   2   8        116.95        105.88        20.42 o                         
  -7   2   8         31.27         63.89        16.67 o                         
  -6   2   8         55.60         68.69        16.63 o                         
  -5   2   8         19.84         22.19         8.26 o                         
  -4   2   8        763.70        782.86        32.20 o                         
  -3   2   8        932.39        928.20        31.64 o                         
  -2   2   8          0.70         14.53         9.30 o                         
  -1   2   8        984.15        982.63        21.55 o                         
   0   2   8       2021.62       1988.93        35.53 o                         
   1   2   8        314.56        312.73        13.62 o                         
   2   2   8        558.63        567.02        21.89 o                         
   3   2   8       2263.84       2286.75        53.19 o                         
   4   2   8        725.31        797.12        34.84 o                         
   5   2   8        194.52        208.19        21.89 o                         
   6   2   8        278.20        329.18        22.68 o                         
  -9   3   8          7.91          1.98        30.94 o                         
  -8   3   8       1628.16       1669.78        61.85 o                         
  -7   3   8       2655.34       2621.22        85.70 o                         
  -6   3   8       1943.06       1768.38        44.39 o                         
  -5   3   8          7.04          3.47        37.54 o                         
  -4   3   8       3449.75       3289.82        93.63 o                         
  -3   3   8       4366.30       4474.80       116.54 o                         
  -2   3   8       1371.80       1345.29        25.05 o                         
  -1   3   8        985.93        963.66        29.64 o                         
   0   3   8       3910.69       3860.32        76.71 o                         
   1   3   8        837.40        867.08        22.36 o                         
   2   3   8         30.07         42.17        11.31 o                         
   3   3   8       1943.52       2042.97        42.58 o                         
   4   3   8       1935.87       1953.98        56.53 o                         
   5   3   8         62.11         73.54        20.02 o                         
   6   3   8         41.44         37.93        18.56 o                         
  -9   4   8         21.68         47.24        26.00 o                         
  -8   4   8        253.02        261.48        31.27 o                         
  -7   4   8         91.64         96.46        16.16 o                         
  -6   4   8          2.10         19.18        21.74 o                         
  -5   4   8          5.99          3.54        23.84 o                         
  -4   4   8        269.05        250.23        32.13 o                         
  -3   4   8        810.34        783.50        20.41 o                         
  -2   4   8          8.26         10.66        10.22 o                         
  -1   4   8        891.84        886.89        48.18 o                         
   0   4   8       2432.53       2469.86        45.40 o                         
   1   4   8        399.59        446.21        15.26 o                         
   2   4   8        995.62       1003.97        22.56 o                         
   3   4   8       1849.87       1937.18        40.95 o                         
   4   4   8        480.77        478.97        20.22 o                         
   5   4   8         13.36         31.42        16.80 o                         
  -8   5   8          4.37         -5.87        24.37 o                         
  -7   5   8          7.81        -15.12        22.70 o                         
  -6   5   8        409.83        393.78        25.03 o                         
  -5   5   8        124.28        149.53        16.75 o                         
  -4   5   8         13.20         12.67         8.40 o                         
  -3   5   8        437.70        396.84        16.97 o                         
  -2   5   8       2380.84       2409.02        76.86 o                         
  -1   5   8       1524.46       1510.30        30.41 o                         
   0   5   8         14.77          1.32        15.35 o                         
   1   5   8        790.17        864.73        28.74 o                         
   2   5   8        910.46        967.03        23.51 o                         
   3   5   8          5.38         12.87        16.48 o                         
   4   5   8        279.87        285.50        15.68 o                         
   5   5   8        771.00        768.22        25.12 o                         
  -8   6   8       1864.96       1862.75        77.44 o                         
  -7   6   8         40.20         16.21        21.73 o                         
  -6   6   8       4367.83       4368.14       100.81 o                         
  -5   6   8       3342.06       3326.23        68.41 o                         
  -4   6   8        172.60        196.84        14.32 o                         
  -3   6   8       2088.29       1945.68        35.48 o                         
  -2   6   8       4730.35       4796.30        82.52 o                         
  -1   6   8       2146.46       2227.10        38.54 o                         
   0   6   8        556.88        542.45        18.53 o                         
   1   6   8        431.00        469.65        15.14 o                         
   2   6   8       2236.46       2399.12        44.30 o                         
   3   6   8        581.40        612.26        22.32 o                         
   4   6   8          2.65         19.42        13.17 o                         
   5   6   8        502.24        485.09        24.81 o                         
  -8   7   8          3.12         22.69        24.97 o                         
  -7   7   8         19.55         66.56        30.13 o                         
  -6   7   8        270.40        276.01        24.24 o                         
  -5   7   8        460.27        496.21        22.57 o                         
  -4   7   8         35.54         43.66        15.20 o                         
  -3   7   8        991.94        949.18        23.57 o                         
  -2   7   8       2557.77       2511.54        48.42 o                         
  -1   7   8       2179.50       2232.30        46.07 o                         
   0   7   8          2.41          0.38        11.12 o                         
   1   7   8        808.18        865.13        28.04 o                         
   2   7   8        318.15        354.05        16.26 o                         
   3   7   8          8.61         23.09        14.38 o                         
   4   7   8        248.84        255.86        16.02 o                         
   5   7   8        557.49        612.23        26.37 o                         
  -8   8   8         42.63         19.06        25.15 o                         
  -7   8   8        147.64        102.51        23.26 o                         
  -6   8   8         23.42         33.90        19.85 o                         
  -5   8   8         24.36         27.27        15.92 o                         
  -4   8   8        270.57        309.41        18.12 o                         
  -3   8   8        732.52        697.50        19.44 o                         
  -2   8   8        435.88        432.71        23.47 o                         
  -1   8   8       1347.06       1306.97        29.93 o                         
   0   8   8       2745.16       2740.00        48.98 o                         
   1   8   8          5.49         18.08        11.68 o                         
   2   8   8        599.70        571.44        25.51 o                         
   3   8   8       1032.85       1026.36        27.48 o                         
   4   8   8        562.88        567.89        23.11 o                         
   5   8   8         66.37         51.45        19.63 o                         
  -8   9   8       1140.60       1151.44        44.15 o                         
  -7   9   8       2479.33       2413.38        65.58 o                         
  -6   9   8       1596.97       1530.96        46.71 o                         
  -5   9   8         39.53         49.88        16.72 o                         
  -4   9   8       2723.40       2633.14        56.50 o                         
  -3   9   8       2999.79       2989.48        50.24 o                         
  -2   9   8        934.37        872.99        23.85 o                         
  -1   9   8        610.32        587.10        20.94 o                         
   0   9   8       3418.07       3328.62        59.49 o                         
   1   9   8        781.68        793.87        17.39 o                         
   2   9   8         81.41         89.93        12.70 o                         
   3   9   8       1249.21       1195.42        41.92 o                         
   4   9   8       1436.67       1452.23        44.92 o                         
   5   9   8         77.74         50.80        20.94 o                         
  -8  10   8         48.01         53.52        26.42 o                         
  -7  10   8        218.25        209.62        31.04 o                         
  -6  10   8          4.94         -3.94        25.49 o                         
  -5  10   8         34.78         24.49        17.11 o                         
  -4  10   8         87.93         89.13        14.40 o                         
  -3  10   8        529.54        523.53        17.73 o                         
  -2  10   8         12.15         27.16        11.85 o                         
  -1  10   8        920.98        885.07        25.13 o                         
   0  10   8       1599.40       1578.54        41.78 o                         
   1  10   8        288.15        292.48        14.37 o                         
   2  10   8        557.39        542.72        20.66 o                         
   3  10   8       1455.41       1395.00        37.05 o                         
   4  10   8        655.86        670.13        23.19 o                         
   5  10   8         15.85         36.97        21.26 o                         
  -7  11   8         54.75         40.35        28.72 o                         
  -6  11   8        283.46        275.90        25.46 o                         
  -5  11   8          9.26         14.00        15.78 o                         
  -4  11   8          2.09          1.79        16.67 o                         
  -3  11   8        101.88        119.75        13.54 o                         
  -2  11   8       1445.13       1442.09        30.07 o                         
  -1  11   8       1219.76       1179.93        36.76 o                         
   0  11   8         10.27         42.58        12.17 o                         
   1  11   8        850.65        853.38        26.61 o                         
   2  11   8        751.20        708.51        30.97 o                         
   3  11   8          6.09         16.05        17.56 o                         
   4  11   8        122.09         96.81        19.65 o                         
  -7  12   8         21.97         64.97        24.79 o                         
  -6  12   8       2535.76       2446.72        65.04 o                         
  -5  12   8       2744.56       2849.04        75.39 o                         
  -4  12   8        169.32        170.53        18.68 o                         
  -3  12   8       1279.90       1201.82        29.46 o                         
  -2  12   8       3427.81       3277.08        99.55 o                         
  -1  12   8       1798.22       1814.00        35.71 o                         
   0  12   8        209.67        230.95        15.95 o                         
   1  12   8        314.25        318.61        18.23 o                         
   2  12   8       1321.30       1250.95        35.44 o                         
   3  12   8        514.47        524.41        24.67 o                         
   4  12   8          0.60         -6.20        18.58 o                         
  -7  13   8          2.42        -25.15        25.15 o                         
  -6  13   8        188.70        171.30        30.83 o                         
  -5  13   8        486.40        537.52        37.03 o                         
  -4  13   8         28.90         19.69        16.17 o                         
  -3  13   8       1020.24        966.80        41.37 o                         
  -2  13   8       1895.27       1857.05        40.61 o                         
  -1  13   8       1247.75       1286.52        40.36 o                         
   0  13   8          3.56          3.08        19.18 o                         
   1  13   8        213.18        218.61        22.62 o                         
   2  13   8        186.74        182.08        27.00 o                         
   3  13   8         52.08         45.95        30.97 o                         
   4  13   8        375.75        391.82        26.32 o                         
  -7  14   8          6.18         -2.50        25.16 o                         
  -6  14   8         96.38        130.21        24.44 o                         
  -5  14   8          8.39         15.39        27.49 o                         
  -4  14   8        579.08        580.86        24.27 o                         
  -3  14   8        789.52        814.68        27.72 o                         
  -2  14   8         45.39         45.58        18.92 o                         
  -1  14   8        697.05        714.46        23.72 o                         
   0  14   8       1048.22       1053.61        41.71 o                         
   1  14   8         59.06         24.84        20.45 o                         
   2  14   8        296.00        317.13        26.77 o                         
   3  14   8       1088.81        986.15        77.56 o                         
   4  14   8        236.92        250.84        43.76 o                         
  -6  15   8        978.45        989.20        38.99 o                         
  -5  15   8          9.86         12.11        27.25 o                         
  -4  15   8       1904.08       2018.43        88.40 o                         
  -3  15   8       2113.48       2058.38        58.47 o                         
  -2  15   8        279.87        269.58        25.46 o                         
  -1  15   8        493.50        438.97        35.99 o                         
   0  15   8       1871.81       1799.92        46.49 o                         
   1  15   8        483.27        507.98        27.09 o                         
   2  15   8         35.56         34.86        22.44 o                         
   3  15   8        577.31        537.50        34.11 o                         
  -6  16   8          1.40        -22.74        24.92 o                         
  -5  16   8          6.43         -1.61        27.64 o                         
  -4  16   8         52.81         37.10        22.53 o                         
  -3  16   8        447.80        518.90        26.38 o                         
  -2  16   8          0.08          1.64        22.33 o                         
  -1  16   8        648.73        644.91        30.26 o                         
   0  16   8        831.23        833.15        28.73 o                         
   1  16   8        236.78        221.55        23.39 o                         
   2  16   8        333.39        372.23        27.21 o                         
   3  16   8       1101.77        993.51        54.04 o                         
  -5  17   8         40.43         71.02        28.41 o                         
  -4  17   8         27.10         65.95        20.37 o                         
  -3  17   8        281.11        322.41        23.61 o                         
  -2  17   8        528.52        574.92        30.76 o                         
  -1  17   8        262.15        298.00        23.20 o                         
   0  17   8        142.21        129.74        19.94 o                         
   1  17   8        399.62        442.43        26.33 o                         
   2  17   8        994.08        995.91        36.22 o                         
  -5  18   8       1650.56       1707.06        62.78 o                         
  -4  18   8        102.22         97.77        21.55 o                         
  -3  18   8        569.88        544.10        27.08 o                         
  -2  18   8       1895.29       1924.78        48.87 o                         
  -1  18   8       1173.72       1108.30        35.28 o                         
   0  18   8         91.12         86.38        20.98 o                         
   1  18   8        185.56        166.56        22.95 o                         
   2  18   8        845.69        869.63        34.40 o                         
  -4  19   8         18.04         17.08        35.64 o                         
  -3  19   8        637.41        625.83        44.62 o                         
  -2  19   8       1009.10        956.27        33.59 o                         
  -1  19   8        735.71        747.19        43.68 o                         
   0  19   8          3.71         -5.27        20.10 o                         
   1  19   8        152.23        158.01        23.05 o                         
  -3  20   8        445.55        434.63        29.93 o                         
  -2  20   8         35.49         69.75        24.94 o                         
  -1  20   8        315.98        257.37        26.66 o                         
   0  20   8        539.44        531.59        28.50 o                         
  -8   0   9       1543.87       1660.61        99.54 o                         
  -7   0   9       2053.57       2143.42        68.54 o                         
  -6   0   9          2.34         -7.67        18.30 o                         
  -5   0   9       2249.53       2305.08       119.11 o                         
  -4   0   9       3560.37       2984.25        74.40 o                         
  -3   0   9       1072.20       1019.83        22.38 o                         
  -2   0   9        292.15        291.02        19.50 o                         
  -1   0   9       3145.11       3292.19       207.83 o                         
   0   0   9       2822.01       2970.23        72.31 o                         
   1   0   9         36.12         23.06        25.90 o                         
   2   0   9        498.82        566.45        32.93 o                         
   3   0   9        400.62        437.56        33.16 o                         
   4   0   9        339.55        417.02        37.95 o                         
  -8   1   9        195.46        220.13        26.17 o                         
  -7   1   9        455.16        457.85        35.02 o                         
  -6   1   9         33.68         30.19        12.55 o                         
  -5   1   9        862.04        809.76        30.70 o                         
  -4   1   9        813.35        789.20        27.61 o                         
  -3   1   9        290.26        281.89        11.81 o                         
  -2   1   9        216.79        243.66        18.46 o                         
  -1   1   9       1295.46       1323.84        43.89 o                         
   0   1   9        301.45        351.58        15.79 o                         
   1   1   9        150.08        171.32        14.78 o                         
   2   1   9        875.79        865.33        28.06 o                         
   3   1   9        941.42       1028.53        40.44 o                         
   4   1   9        183.34        174.29        26.25 o                         
  -8   2   9         36.90         94.38        50.64 o                         
  -7   2   9        121.43        104.93        25.57 o                         
  -6   2   9        587.87        574.11        62.53 o                         
  -5   2   9        201.72        146.52        20.63 o                         
  -4   2   9         75.43         92.31        16.84 o                         
  -3   2   9        299.76        288.94        14.96 o                         
  -2   2   9        420.76        395.72        20.67 o                         
  -1   2   9         19.19          1.39        13.42 o                         
   0   2   9       1821.93       1835.39        37.70 o                         
   1   2   9       1870.94       1924.11        36.26 o                         
   2   2   9        406.49        424.82        21.25 o                         
   3   2   9        159.17        177.80        23.11 o                         
   4   2   9       1131.91       1042.64        52.98 o                         
  -8   3   9        128.36        117.22        29.62 o                         
  -7   3   9        475.92        522.95        34.97 o                         
  -6   3   9       2373.08       2321.97       116.77 o                         
  -5   3   9       1838.90       1944.66       103.28 o                         
  -4   3   9         17.56         11.18        16.14 o                         
  -3   3   9       1220.82       1290.50        34.78 o                         
  -2   3   9       2881.94       2761.11        57.42 o                         
  -1   3   9        426.18        422.71        23.21 o                         
   0   3   9       1130.95       1107.07        26.40 o                         
   1   3   9       2340.23       2406.64        42.51 o                         
   2   3   9       1088.57       1121.74        39.46 o                         
   3   3   9         40.65         43.50        20.36 o                         
   4   3   9        147.16        154.96        32.29 o                         
  -8   4   9        107.86        120.12        35.21 o                         
  -7   4   9        140.89        127.05        24.59 o                         
  -6   4   9        568.04        551.29       109.36 o                         
  -5   4   9        163.17        209.63        49.03 o                         
  -4   4   9         74.97         35.27        43.02 o                         
  -3   4   9        564.17        554.54        20.21 o                         
  -2   4   9        211.72        207.40        16.90 o                         
  -1   4   9        104.59        114.20        15.82 o                         
   0   4   9       1281.52       1266.15        31.28 o                         
   1   4   9       1907.79       1946.79        40.72 o                         
   2   4   9        671.82        684.09        27.54 o                         
   3   4   9        121.53        130.67        30.08 o                         
   4   4   9       1522.60       1533.66        64.40 o                         
  -8   5   9        240.05        241.90        28.99 o                         
  -7   5   9        218.17        217.53        25.40 o                         
  -6   5   9         12.21         10.12        22.24 o                         
  -5   5   9        496.26        419.87        28.29 o                         
  -4   5   9       1269.63       1286.97        36.00 o                         
  -3   5   9        108.43        103.71        16.34 o                         
  -2   5   9        555.43        598.60        20.79 o                         
  -1   5   9        625.13        605.50        21.42 o                         
   0   5   9        441.30        485.29        56.72 o                         
   1   5   9         28.57         37.81        11.42 o                         
   2   5   9        958.20       1016.15        60.13 o                         
   3   5   9        646.80        703.98        30.57 o                         
   4   5   9        143.51        192.79        34.20 o                         
  -7   6   9       1410.67       1442.73        47.35 o                         
  -6   6   9          7.74         20.75        21.20 o                         
  -5   6   9       1600.89       1653.66        90.73 o                         
  -4   6   9       3804.00       3704.70        90.04 o                         
  -3   6   9       1077.57       1043.54        35.73 o                         
  -2   6   9        544.66        498.35        21.18 o                         
  -1   6   9       2661.06       2747.06        72.60 o                         
   0   6   9       1860.27       1866.40        46.44 o                         
   1   6   9        105.25        152.37        16.42 o                         
   2   6   9        346.35        345.03        22.20 o                         
   3   6   9        528.16        457.78        34.54 o                         
   4   6   9        319.39        389.29        36.06 o                         
  -7   7   9        185.70        197.39        32.52 o                         
  -6   7   9          3.44         -7.14        20.76 o                         
  -5   7   9        726.59        715.89        43.65 o                         
  -4   7   9       1110.95       1139.68        41.03 o                         
  -3   7   9        250.75        265.61        19.14 o                         
  -2   7   9        259.94        264.18        16.74 o                         
  -1   7   9        932.53        888.41        24.78 o                         
   0   7   9        121.49        121.32        16.37 o                         
   1   7   9         39.87         46.28        17.82 o                         
   2   7   9        844.45        858.25        37.68 o                         
   3   7   9       1443.75       1431.55        65.94 o                         
   4   7   9         38.81         58.73        29.64 o                         
  -7   8   9          4.16        -11.02        23.66 o                         
  -6   8   9        433.72        469.20        28.56 o                         
  -5   8   9        668.26        622.91        30.07 o                         
  -4   8   9         87.95         74.42        21.47 o                         
  -3   8   9        577.99        558.99        23.52 o                         
  -2   8   9        171.84        138.85        15.33 o                         
  -1   8   9         77.54         79.78        13.97 o                         
   0   8   9        727.93        756.33        27.14 o                         
   1   8   9       1404.39       1366.92        47.01 o                         
   2   8   9        763.15        788.64        38.65 o                         
   3   8   9        299.60        261.07        38.75 o                         
   4   8   9       1325.23       1388.09        74.95 o                         
  -7   9   9        372.38        374.96        29.23 o                         
  -6   9   9       1554.05       1478.19        58.71 o                         
  -5   9   9       1843.40       1846.88        53.09 o                         
  -4   9   9         29.05         43.39        21.01 o                         
  -3   9   9       1523.32       1486.53        47.17 o                         
  -2   9   9       2195.47       2138.50        57.63 o                         
  -1   9   9        197.99        189.75        18.19 o                         
   0   9   9        697.01        687.59        33.31 o                         
   1   9   9       1702.60       1705.25        44.73 o                         
   2   9   9        936.61        916.92        33.45 o                         
   3   9   9         22.39         30.06        33.40 o                         
  -7  10   9        167.34        214.83        36.53 o                         
  -6  10   9        189.86        197.84        25.05 o                         
  -5  10   9        145.69        116.00        22.63 o                         
  -4  10   9         12.22         21.33        29.33 o                         
  -3  10   9        642.48        656.95        31.41 o                         
  -2  10   9         96.26         83.67        23.11 o                         
  -1  10   9         81.92         56.15        16.86 o                         
   0  10   9        849.38        803.07        29.43 o                         
   1  10   9       2199.32       2212.69        65.17 o                         
   2  10   9        388.30        405.00        32.67 o                         
   3  10   9        190.09        201.49        29.73 o                         
  -6  11   9          3.33         32.38        24.86 o                         
  -5  11   9        413.77        408.97        27.28 o                         
  -4  11   9       1031.30        909.36        47.92 o                         
  -3  11   9         10.20         20.99        22.10 o                         
  -2  11   9        559.37        513.27        30.45 o                         
  -1  11   9        303.15        285.86        27.89 o                         
   0  11   9        381.27        376.08        29.91 o                         
   1  11   9          1.43          5.66        26.03 o                         
   2  11   9        591.58        565.80        37.04 o                         
   3  11   9        501.79        480.41        34.46 o                         
  -6  12   9          1.79         -0.34        23.20 o                         
  -5  12   9       1173.49       1096.83        94.46 o                         
  -4  12   9       2178.60       2076.32        73.59 o                         
  -3  12   9        724.08        701.13        33.46 o                         
  -2  12   9        319.17        296.57        26.91 o                         
  -1  12   9       1729.69       1718.18        55.43 o                         
   0  12   9       1382.59       1296.18        46.50 o                         
   1  12   9        130.07        123.84        27.69 o                         
   2  12   9        385.10        395.70        51.62 o                         
   3  12   9        455.24        527.66        44.00 o                         
  -6  13   9          8.24         10.38        24.22 o                         
  -5  13   9        586.97        543.31        40.06 o                         
  -4  13   9        726.03        600.85        40.54 o                         
  -3  13   9        155.77        179.70        41.79 o                         
  -2  13   9         63.13         64.84        22.99 o                         
  -1  13   9        765.50        764.53        35.57 o                         
   0  13   9        175.65        220.74        24.64 o                         
   1  13   9        109.12        131.12        24.08 o                         
   2  13   9        791.91        817.75        37.70 o                         
  -5  14   9        249.32        251.73        34.08 o                         
  -4  14   9         19.56         38.00        29.67 o                         
  -3  14   9        135.81        127.26        24.51 o                         
  -2  14   9        352.14        345.58        28.37 o                         
  -1  14   9          7.22         10.77        19.20 o                         
   0  14   9        884.96        900.69        46.05 o                         
   1  14   9        768.70        768.79        33.51 o                         
   2  14   9        254.87        234.93        26.13 o                         
  -5  15   9        987.31        997.31        49.87 o                         
  -4  15   9          5.58         26.69        35.01 o                         
  -3  15   9        862.46        840.96        36.93 o                         
  -2  15   9       1452.00       1409.14        57.25 o                         
  -1  15   9        249.98        271.09        21.88 o                         
   0  15   9        526.06        516.55        28.99 o                         
   1  15   9       1215.48       1156.01        39.57 o                         
  -4  16   9         10.08         11.48        29.92 o                         
  -3  16   9        279.18        269.97        27.76 o                         
  -2  16   9         44.92         43.58        24.46 o                         
  -1  16   9         13.52          8.96        19.35 o                         
   0  16   9        611.75        553.04        26.61 o                         
   1  16   9       1757.53       1732.50        48.51 o                         
  -3  17   9         42.80         33.48        29.37 o                         
  -2  17   9        165.60        209.02        27.54 o                         
  -1  17   9        534.80        565.88        26.31 o                         
   0  17   9        270.03        269.54        39.47 o                         
  -7   0  10       1798.31       1923.69       108.62 o                         
  -6   0  10       1675.44       1725.15       101.81 o                         
  -5   0  10         39.10         55.98        50.50 o                         
  -4   0  10       1192.80       1129.79        80.97 o                         
  -3   0  10       2418.66       2184.36       115.57 o                         
  -2   0  10        582.47        520.42        20.04 o                         
  -1   0  10         21.58         25.27        41.89 o                         
   0   0  10        300.27        311.21        23.37 o                         
   1   0  10        988.28        991.36        51.55 o                         
   2   0  10        491.23        549.96        43.20 o                         
   3   0  10        179.72        202.82        47.83 o                         
  -7   1  10        112.36         42.63        39.75 o                         
  -6   1  10         76.01         70.71        36.14 o                         
  -5   1  10          1.06        -21.12        53.71 o                         
  -4   1  10        717.07        689.35        88.58 o                         
  -3   1  10       1380.55       1241.89        38.29 o                         
  -2   1  10        162.87        173.98        28.59 o                         
  -1   1  10        217.39        227.51        14.66 o                         
   0   1  10       1020.45       1024.50        25.51 o                         
   1   1  10        794.22        847.43        34.85 o                         
   2   1  10          6.31        -11.33        21.87 o                         
   3   1  10        667.78        674.88        42.56 o                         
  -7   2  10          4.44          4.41        53.31 o                         
  -6   2  10        224.99        228.20        54.51 o                         
  -5   2  10        695.81        689.45        31.68 o                         
  -4   2  10        236.42        258.92        40.15 o                         
  -3   2  10        110.78        102.96        13.59 o                         
  -2   2  10       1331.42       1354.71        60.59 o                         
  -1   2  10       1169.74       1329.34       107.55 o                         
   0   2  10         65.85         77.46        14.75 o                         
   1   2  10        448.87        514.79        31.59 o                         
   2   2  10       1232.28       1218.81        59.97 o                         
   3   2  10        141.86         94.54        31.05 o                         
  -7   3  10        312.00        298.61        60.52 o                         
  -6   3  10        287.88        210.30        53.18 o                         
  -5   3  10       2548.13       2556.51       107.62 o                         
  -4   3  10       1743.23       1578.37       167.34 o                         
  -3   3  10         25.31         50.21        19.50 o                         
  -2   3  10        926.72        889.17        79.83 o                         
  -1   3  10       1000.86       1052.26        43.33 o                         
   0   3  10        431.98        356.36        26.55 o                         
   1   3  10         16.81          3.99        18.79 o                         
   2   3  10        450.00        416.07        43.77 o                         
   3   3  10        474.18        478.08        42.89 o                         
  -6   4  10        195.13        202.39        34.32 o                         
  -5   4  10        686.70        688.48        65.87 o                         
  -4   4  10        320.63        383.72        57.99 o                         
  -3   4  10        157.77        159.01        22.85 o                         
  -2   4  10       1188.48       1301.00        48.52 o                         
  -1   4  10       1565.24       1677.32        48.02 o                         
   0   4  10         98.81        115.10        22.30 o                         
   1   4  10        892.15        905.97        29.19 o                         
   2   4  10        758.39        763.53        36.90 o                         
   3   4  10         27.59          6.71        30.30 o                         
  -6   5  10         46.74         30.14        21.36 o                         
  -5   5  10          3.22         -5.94        19.19 o                         
  -4   5  10        579.24        573.99        38.29 o                         
  -3   5  10       1205.50       1246.60        41.85 o                         
  -2   5  10        295.11        348.60        25.73 o                         
  -1   5  10        155.54        184.19        35.70 o                         
   0   5  10       1234.26       1259.80        66.54 o                         
   1   5  10        526.15        614.87        25.56 o                         
   2   5  10         12.95         18.03        21.95 o                         
   3   5  10        483.43        461.12        37.21 o                         
  -6   6  10       1528.43       1529.96        48.43 o                         
  -5   6  10          9.48         10.17        21.23 o                         
  -4   6  10        896.30        838.73        33.76 o                         
  -3   6  10       1612.36       1618.05        67.63 o                         
  -2   6  10        787.17        861.22        40.04 o                         
  -1   6  10          3.10         -5.85        21.64 o                         
   0   6  10        521.98        525.90        31.27 o                         
   1   6  10        866.41        866.47        66.42 o                         
   2   6  10        266.13        295.97        35.00 o                         
  -6   7  10        139.71        169.63        25.04 o                         
  -5   7  10         46.15         15.20        20.52 o                         
  -4   7  10        475.64        420.18        40.55 o                         
  -3   7  10        900.76        941.46        37.25 o                         
  -2   7  10        319.10        358.14        34.34 o                         
  -1   7  10        282.33        331.64        27.19 o                         
   0   7  10       1089.71       1251.65        54.91 o                         
   1   7  10        558.75        554.44        46.52 o                         
   2   7  10         10.94        -17.93        32.55 o                         
  -6   8  10        362.81        373.14        28.09 o                         
  -5   8  10        313.94        354.65        29.12 o                         
  -4   8  10         49.98         26.11        34.06 o                         
  -3   8  10          5.00         -4.11        21.87 o                         
  -2   8  10       1034.90       1095.33        40.45 o                         
  -1   8  10       1431.86       1483.35        75.25 o                         
   0   8  10          3.01         53.09        34.11 o                         
   1   8  10        498.76        482.96        45.09 o                         
   2   8  10        856.86        779.03       124.12 o                         
  -5   9  10       2042.51       1933.95        56.00 o                         
  -4   9  10       1033.97        950.32        51.87 o                         
  -3   9  10          2.74        -24.92        45.43 o                         
  -2   9  10        541.49        561.47        31.77 o                         
  -1   9  10       1241.52       1301.39        57.19 o                         
   0   9  10        279.07        275.93        31.80 o                         
   1   9  10         75.00         21.45        43.76 o                         
   2   9  10        266.53        226.97        42.01 o                         
  -5  10  10        603.71        658.34        48.43 o                         
  -4  10  10        210.03        278.71        38.52 o                         
  -3  10  10        153.12        132.61        34.11 o                         
  -2  10  10        904.45        827.48        44.53 o                         
  -1  10  10       1294.29       1294.95        47.89 o                         
   0  10  10         75.90         87.20        27.67 o                         
   1  10  10        668.66        640.89        51.92 o                         
  -5  11  10          0.57          4.67        23.49 o                         
  -4  11  10        357.97        364.55        39.56 o                         
  -3  11  10        996.58       1035.73        54.39 o                         
  -2  11  10        352.28        341.56        37.78 o                         
  -1  11  10         94.06         84.59        27.80 o                         
   0  11  10       1141.20       1154.21        78.34 o                         
   1  11  10        312.64        293.31        45.26 o                         
  -4  12  10        743.16        618.03        80.10 o                         
  -3  12  10       1322.32       1259.49        58.97 o                         
  -2  12  10        434.49        417.77        39.25 o                         
  -1  12  10         18.87        -12.73        27.06 o                         
   0  12  10        328.20        412.96        47.18 o                         
  -3  13  10        803.34        784.47        50.70 o                         
  -2  13  10        200.31        269.01        61.99 o                         
  -1  13  10        379.62        397.43        27.92 o                         
   0  13  10        471.30        493.97        34.88 o                         
  -2  14  10        610.68        688.62        65.47 o                         
  -5   0  11        388.59        269.09        61.06 o                         
  -4   0  11         62.47        -54.51        54.51 o                         
  -3   0  11        203.25        188.12        54.11 o                         
  -2   0  11       1605.29       1645.65       100.61 o                         
  -1   0  11        704.21        683.67        71.35 o                         
   0   0  11          7.57         44.76        52.24 o                         
   1   0  11        311.11        360.80        39.58 o                         
  -5   1  11        249.34        148.12        40.01 o                         
  -4   1  11         63.31         58.40        38.31 o                         
  -3   1  11        663.51        589.84        59.66 o                         
  -2   1  11        810.14        840.05        68.07 o                         
  -1   1  11         99.55        138.61        46.83 o                         
   0   1  11        215.99        218.23        40.95 o                         
   1   1  11        772.11        861.97        46.89 o                         
  -5   2  11         82.29         51.17        53.58 o                         
  -4   2  11        405.86        369.69        63.20 o                         
  -3   2  11        359.38        401.36        61.33 o                         
  -2   2  11         49.36         37.14        51.44 o                         
  -1   2  11       1051.53        953.16        80.70 o                         
   0   2  11        688.04        720.82        48.20 o                         
  -5   3  11         32.80         64.93        51.31 o                         
  -4   3  11       1211.34       1253.11        88.98 o                         
  -3   3  11       1275.47       1057.24        81.63 o                         
  -2   3  11        307.15        269.75        59.86 o                         
  -1   3  11        684.47        697.03        70.14 o                         
   0   3  11       1587.79       1541.45        66.90 o                         
  -4   4  11        426.89        368.48        73.15 o                         
  -3   4  11        307.78        362.34        46.90 o                         
  -2   4  11         34.49         42.14        46.56 o                         
  -1   4  11        916.25        926.63        89.52 o                         
   0   4  11        629.12        590.47        49.05 o                         
  -4   5  11         25.78        -31.93        37.70 o                         
  -3   5  11        649.74        536.28        45.97 o                         
  -2   5  11        586.97        624.47        98.94 o                         
  -1   5  11        150.43        151.29        37.86 o                         
   0   5  11        191.08        205.43        30.22 o                         
  -4   6  11        105.50         81.08        37.22 o                         
  -3   6  11        506.32        495.33        45.06 o                         
  -2   6  11       1348.88       1254.78       142.69 o                         
  -1   6  11        353.63        331.78        41.78 o                         
   0   6  11         42.51         25.57        27.90 o                         
  -3   7  11        875.09        940.68        57.32 o                         
  -2   7  11        740.70        747.88        50.40 o                         
  -1   7  11         13.02         37.25        37.59 o                         
  -3   8  11        212.13        186.65        55.71 o                         
  -2   8  11        189.32        227.15        78.63 o                         
                                                                                
